# Supplementary material for: Shewanella is a putative producer of polyunsaturated fatty acids in the gut soil of the composting earthworm Eisenia fetida
Source: Appl Environ Microbiol. 2025 Jan 16;91(2):e02069-24. doi: 10.1128/aem.02069-24 (PMC11837533; doi:10.1128/aem.02069-24)
Supplement: Supplemental tables — Tables S1 to S10. [file aem.02069-24-s0002.xlsx]

## Sheet: ST1_Sample_metadata
Supp. Table 01: metadata for sample amplicon sequence analysis reported in this study
JMF_sample_ID	User_sample_ID	User_Plate_Position	Plate_ID	Sample_description	wet_calc(mg)	dry_final_calc(mg)	lipid_extrac_amnt(mg)	DNA_extrac_amnt(mg)	Volume_µL	DNA_concen_ng/µL	Forward_primer	Reverse_primer	User:_Treatment	MIxS:_organism	MIxS:_collection_date	MIxS:_geo_loc_name	MIxS:_lat_lon	MIxS:_env_broad_scale	MIxS:_env_local_scale	MIxS:_env_medium	Additional_information	16S_fastq_reads	pfa_fastq_reads	Euk_fastq_reads
JMF-2209-06-0001	GS1A1	A1	1	gutsoil_pool	323.1	73.24	67.92	5.24	30	1.15	515F_+_TAReuk454FWD1_+_PfaA_KS_F	785R_+_TAReukREV3mod_+_PfaA_KS_R	dissection_pooled	Eisenia_fetida_metagenome	22.07.13	Vienna	48.399581796202334,_15.970424307847157	temperate	organic_vermiculture	agricultural	16S+18S+PfaKS	12880	3	62563
JMF-2209-06-0002	GS1A2	B1	1	gutsoil_pool	349.19	82.79	68.33	14.79	30	12	515F_+_TAReuk454FWD1_+_PfaA_KS_F	785R_+_TAReukREV3mod_+_PfaA_KS_R	dissection_pooled	Eisenia_fetida_metagenome	22.07.13	Vienna	48.399581796202334,_15.970424307847157	temperate	organic_vermiculture	agricultural	16S+18S+PfaKS	14478	15	75226
JMF-2209-06-0003	GS1A3	C1	1	gutsoil_pool	297.93	73.84	67.9	5.84	30	1.64	515F_+_TAReuk454FWD1_+_PfaA_KS_F	785R_+_TAReukREV3mod_+_PfaA_KS_R	dissection_pooled	Eisenia_fetida_metagenome	22.07.13	Vienna	48.399581796202334,_15.970424307847157	temperate	organic_vermiculture	agricultural	16S+18S+PfaKS	18307	7	8438
JMF-2209-06-0004	PC1A1	D1	1	precompost	942.92	557.59	70.7	26	30	5.06	515F_+_TAReuk454FWD1_+_PfaA_KS_F	785R_+_TAReukREV3mod_+_PfaA_KS_R	sampled	compost_metagenome	22.07.13	Vienna	48.399581796202334,_15.970424307847157	temperate	organic_vermiculture	agricultural	16S+18S+PfaKS	14189	171	51648
JMF-2209-06-0005	PC1A2	F1	1	precompost	728.05	449.06	70.4	24	30	4.73	515F_+_TAReuk454FWD1_+_PfaA_KS_F	785R_+_TAReukREV3mod_+_PfaA_KS_R	sampled	compost_metagenome	22.07.13	Vienna	48.399581796202334,_15.970424307847157	temperate	organic_vermiculture	agricultural	16S+18S+PfaKS	12470	31	13313
JMF-2209-06-0006	PC1A3	G1	1	precompost	817.83	528.79	71.1	23	30	5.36	515F_+_TAReuk454FWD1_+_PfaA_KS_F	785R_+_TAReukREV3mod_+_PfaA_KS_R	sampled	compost_metagenome	22.07.13	Vienna	48.399581796202334,_15.970424307847157	temperate	organic_vermiculture	agricultural	16S+18S+PfaKS	23053	70	20291
JMF-2209-06-0007	VC1A1	H1	1	vermicompost	715.62	309.67	69.6	24	30	5.75	515F_+_TAReuk454FWD1_+_PfaA_KS_F	785R_+_TAReukREV3mod_+_PfaA_KS_R	sampled	vermicompost_metagenome	22.07.13	Vienna	48.399581796202334,_15.970424307847157	temperate	organic_vermiculture	agricultural	16S+18S+PfaKS	18498	496	21445
JMF-2209-06-0008	VC1A2	A2	1	vermicompost	795.25	368.98	71.2	24	30	6.75	515F_+_TAReuk454FWD1_+_PfaA_KS_F	785R_+_TAReukREV3mod_+_PfaA_KS_R	sampled	vermicompost_metagenome	22.07.13	Vienna	48.399581796202334,_15.970424307847157	temperate	organic_vermiculture	agricultural	16S+18S+PfaKS	19891	1102	53982
JMF-2209-06-0009	VC1A3	B2	1	vermicompost	727.84	243.84	70.7	22	30	7.13	515F_+_TAReuk454FWD1_+_PfaA_KS_F	785R_+_TAReukREV3mod_+_PfaA_KS_R	sampled	vermicompost_metagenome	22.07.13	Vienna	48.399581796202334,_15.970424307847157	temperate	organic_vermiculture	agricultural	16S+18S+PfaKS	17333	1355	6728
JMF-2209-06-0010	GS1B1	C2	1	gutsoil_pool	337.84	97.66	68.03	29.66	30	12.8	515F_+_TAReuk454FWD1_+_PfaA_KS_F	785R_+_TAReukREV3mod_+_PfaA_KS_R	dissection_pooled	Eisenia_fetida_metagenome	22.07.15	Vienna	48.399581796202334,_15.970424307847157	temperate	organic_vermiculture	agricultural	16S+18S+PfaKS	14299	221	59409
JMF-2209-06-0011	GS1B2	D2	1	gutsoil_pool	318.13	93.74	69.52	25.74	30	14.4	515F_+_TAReuk454FWD1_+_PfaA_KS_F	785R_+_TAReukREV3mod_+_PfaA_KS_R	dissection_pooled	Eisenia_fetida_metagenome	22.07.15	Vienna	48.399581796202334,_15.970424307847157	temperate	organic_vermiculture	agricultural	16S+18S+PfaKS	14551	16	66126
JMF-2209-06-0012	GS1B3	E2	1	gutsoil_pool	308.84	89.94	67.18	21.94	30	11.3	515F_+_TAReuk454FWD1_+_PfaA_KS_F	785R_+_TAReukREV3mod_+_PfaA_KS_R	dissection_pooled	Eisenia_fetida_metagenome	22.07.15	Vienna	48.399581796202334,_15.970424307847157	temperate	organic_vermiculture	agricultural	16S+18S+PfaKS	11066	3	46721
JMF-2209-06-0013	VC1B1	F2	1	vermicompost	734	383.86	71.2	22	30	5.99	515F_+_TAReuk454FWD1_+_PfaA_KS_F	785R_+_TAReukREV3mod_+_PfaA_KS_R	sampled	vermicompost_metagenome	22.07.15	Vienna	48.399581796202334,_15.970424307847157	temperate	organic_vermiculture	agricultural	16S+18S+PfaKS	18678	8108	46083
JMF-2209-06-0014	VC1B2	G2	1	vermicompost	576.99	269.91	70	24	30	6.34	515F_+_TAReuk454FWD1_+_PfaA_KS_F	785R_+_TAReukREV3mod_+_PfaA_KS_R	sampled	vermicompost_metagenome	22.07.15	Vienna	48.399581796202334,_15.970424307847157	temperate	organic_vermiculture	agricultural	16S+18S+PfaKS	15339	7572	16894
JMF-2209-06-0015	VC1B3	H2	1	vermicompost	639.91	311.67	71.6	26	30	7.94	515F_+_TAReuk454FWD1_+_PfaA_KS_F	785R_+_TAReukREV3mod_+_PfaA_KS_R	sampled	vermicompost_metagenome	22.07.15	Vienna	48.399581796202334,_15.970424307847157	temperate	organic_vermiculture	agricultural	16S+18S+PfaKS	6926	989	47880
JMF-2209-06-0016	GS1C1	A3	1	gutsoil_pool	301.78	80.4	68.09	12.4	30	1.68	515F_+_TAReuk454FWD1_+_PfaA_KS_F	785R_+_TAReukREV3mod_+_PfaA_KS_R	dissection_pooled	Eisenia_fetida_metagenome	22.07.19	Vienna	48.399581796202334,_15.970424307847157	temperate	organic_vermiculture	agricultural	16S+18S+PfaKS	15011	3	30921
JMF-2209-06-0017	GS1C2	B3	1	gutsoil_pool	350.67	107.75	68.95	39.75	30	9.72	515F_+_TAReuk454FWD1_+_PfaA_KS_F	785R_+_TAReukREV3mod_+_PfaA_KS_R	dissection_pooled	Eisenia_fetida_metagenome	22.07.19	Vienna	48.399581796202334,_15.970424307847157	temperate	organic_vermiculture	agricultural	16S+18S+PfaKS	10069	20	52322
JMF-2209-06-0018	GS1C3	C3	1	gutsoil_pool	289.06	82.83	90.17	14.83	30	13.6	515F_+_TAReuk454FWD1_+_PfaA_KS_F	785R_+_TAReukREV3mod_+_PfaA_KS_R	dissection_pooled	Eisenia_fetida_metagenome	22.07.19	Vienna	48.399581796202334,_15.970424307847157	temperate	organic_vermiculture	agricultural	16S+18S+PfaKS	12986	24	60736
JMF-2209-06-0019	VC1C1	D3	1	vermicompost	706.69	351.25	70.4	22	30	5.59	515F_+_TAReuk454FWD1_+_PfaA_KS_F	785R_+_TAReukREV3mod_+_PfaA_KS_R	sampled	vermicompost_metagenome	22.07.19	Vienna	48.399581796202334,_15.970424307847157	temperate	organic_vermiculture	agricultural	16S+18S+PfaKS	6825	1559	33513
JMF-2209-06-0020	VC1C2	F3	1	vermicompost	738.36	365.96	69.3	22	30	4.94	515F_+_TAReuk454FWD1_+_PfaA_KS_F	785R_+_TAReukREV3mod_+_PfaA_KS_R	sampled	vermicompost_metagenome	22.07.19	Vienna	48.399581796202334,_15.970424307847157	temperate	organic_vermiculture	agricultural	16S+18S+PfaKS	3124	228	35120
JMF-2209-06-0021	VC1C3	G3	1	vermicompost	914.18	453.06	70.7	24	30	5.25	515F_+_TAReuk454FWD1_+_PfaA_KS_F	785R_+_TAReukREV3mod_+_PfaA_KS_R	sampled	vermicompost_metagenome	22.07.19	Vienna	48.399581796202334,_15.970424307847157	temperate	organic_vermiculture	agricultural	16S+18S+PfaKS	10972	3133	38254
JMF-2209-06-0022	IG1C1	H3	1	indiv_gut	15.95	4.04	N.A.	4.04	30	18.6	515F_+_TAReuk454FWD1_+_PfaA_KS_F	785R_+_TAReukREV3mod_+_PfaA_KS_R	dissection_single	Eisenia_fetida_metagenome	22.07.19	Vienna	48.399581796202334,_15.970424307847157	temperate	organic_vermiculture	agricultural	16S+18S+PfaKS	4018	239	28233
JMF-2209-06-0023	IG1C2	A4	1	indiv_gut	6.09	1.44	N.A.	1.44	30	13.1	515F_+_TAReuk454FWD1_+_PfaA_KS_F	785R_+_TAReukREV3mod_+_PfaA_KS_R	dissection_single	Eisenia_fetida_metagenome	22.07.19	Vienna	48.399581796202334,_15.970424307847157	temperate	organic_vermiculture	agricultural	16S+18S+PfaKS	16993	124	47252
JMF-2209-06-0024	IG1C3	B4	1	indiv_gut	6.65	2.15	N.A.	2.15	30	1.12	515F_+_TAReuk454FWD1_+_PfaA_KS_F	785R_+_TAReukREV3mod_+_PfaA_KS_R	dissection_single	Eisenia_fetida_metagenome	22.07.19	Vienna	48.399581796202334,_15.970424307847157	temperate	organic_vermiculture	agricultural	16S+18S+PfaKS	4055	1	16338
JMF-2209-06-0025	IG1C4	C4	1	indiv_gut	7.13	2.26	N.A.	2.26	30	3.31	515F_+_TAReuk454FWD1_+_PfaA_KS_F	785R_+_TAReukREV3mod_+_PfaA_KS_R	dissection_single	Eisenia_fetida_metagenome	22.07.19	Vienna	48.399581796202334,_15.970424307847157	temperate	organic_vermiculture	agricultural	16S+18S+PfaKS	10046	19	51486
JMF-2209-06-0026	IG1C5	D4	1	indiv_gut	17.89	5.38	N.A.	5.38	30	15.5	515F_+_TAReuk454FWD1_+_PfaA_KS_F	785R_+_TAReukREV3mod_+_PfaA_KS_R	dissection_single	Eisenia_fetida_metagenome	22.07.19	Vienna	48.399581796202334,_15.970424307847157	temperate	organic_vermiculture	agricultural	16S+18S+PfaKS	11165	59	60876
JMF-2209-06-0027	GS2A1	E4	1	gutsoil_pool	310.72	83.48	69	14.48	30	0.82	515F_+_TAReuk454FWD1_+_PfaA_KS_F	785R_+_TAReukREV3mod_+_PfaA_KS_R	dissection_pooled	Eisenia_fetida_metagenome	22.08.03	Vienna	48.399581796202334,_15.970424307847157	temperate	organic_vermiculture	agricultural	16S+18S+PfaKS	11934	0	394
JMF-2209-06-0028	GS2A2	F4	1	gutsoil_pool	299.56	79.66	69	10.66	30	6.35	515F_+_TAReuk454FWD1_+_PfaA_KS_F	785R_+_TAReukREV3mod_+_PfaA_KS_R	dissection_pooled	Eisenia_fetida_metagenome	22.08.03	Vienna	48.399581796202334,_15.970424307847157	temperate	organic_vermiculture	agricultural	16S+18S+PfaKS	15051	36	62055
JMF-2209-06-0029	GS2A3	G4	1	gutsoil_pool	304.21	90.31	69	21.31	30	14.1	515F_+_TAReuk454FWD1_+_PfaA_KS_F	785R_+_TAReukREV3mod_+_PfaA_KS_R	dissection_pooled	Eisenia_fetida_metagenome	22.08.03	Vienna	48.399581796202334,_15.970424307847157	temperate	organic_vermiculture	agricultural	16S+18S+PfaKS	3085	39	46568
JMF-2209-06-0030	PC2A1	H4	1	precompost	603.07	271.99	74.3	25	30	15.3	515F_+_TAReuk454FWD1_+_PfaA_KS_F	785R_+_TAReukREV3mod_+_PfaA_KS_R	sampled	compost_metagenome	22.08.03	Vienna	48.399581796202334,_15.970424307847157	temperate	organic_vermiculture	agricultural	16S+18S+PfaKS	7449	2436	8889
JMF-2209-06-0031	PC2A2	A5	1	precompost	843.31	388.51	75.1	24	30	15.4	515F_+_TAReuk454FWD1_+_PfaA_KS_F	785R_+_TAReukREV3mod_+_PfaA_KS_R	sampled	compost_metagenome	22.08.03	Vienna	48.399581796202334,_15.970424307847157	temperate	organic_vermiculture	agricultural	16S+18S+PfaKS	7305	869	15647
JMF-2209-06-0032	PC2A3	B5	1	precompost	798.55	352.97	80	24	30	14.5	515F_+_TAReuk454FWD1_+_PfaA_KS_F	785R_+_TAReukREV3mod_+_PfaA_KS_R	sampled	compost_metagenome	22.08.03	Vienna	48.399581796202334,_15.970424307847157	temperate	organic_vermiculture	agricultural	16S+18S+PfaKS	2892	386	12812
JMF-2209-06-0033	VC2A1	C5	1	vermicompost	593.26	294.84	74.6	23	30	7.44	515F_+_TAReuk454FWD1_+_PfaA_KS_F	785R_+_TAReukREV3mod_+_PfaA_KS_R	sampled	vermicompost_metagenome	22.08.03	Vienna	48.399581796202334,_15.970424307847157	temperate	organic_vermiculture	agricultural	16S+18S+PfaKS	3983	1614	7070
JMF-2209-06-0034	VC2A2	D5	1	vermicompost	532.56	264.63	70.5	29	30	10.4	515F_+_TAReuk454FWD1_+_PfaA_KS_F	785R_+_TAReukREV3mod_+_PfaA_KS_R	sampled	vermicompost_metagenome	22.08.03	Vienna	48.399581796202334,_15.970424307847157	temperate	organic_vermiculture	agricultural	16S+18S+PfaKS	9762	188	12256
JMF-2209-06-0035	VC2A3	F5	1	vermicompost	536.26	278.82	74.3	24	30	7.98	515F_+_TAReuk454FWD1_+_PfaA_KS_F	785R_+_TAReukREV3mod_+_PfaA_KS_R	sampled	vermicompost_metagenome	22.08.03	Vienna	48.399581796202334,_15.970424307847157	temperate	organic_vermiculture	agricultural	16S+18S+PfaKS	2063	527	3392
JMF-2209-06-0036	IG2A1	G5	1	indiv_gut	7.9	2.2	N.A.	2.2	30	9.02	515F_+_TAReuk454FWD1_+_PfaA_KS_F	785R_+_TAReukREV3mod_+_PfaA_KS_R	dissection_single	Eisenia_fetida_metagenome	22.08.03	Vienna	48.399581796202334,_15.970424307847157	temperate	organic_vermiculture	agricultural	16S+18S+PfaKS	7293	13	58698
JMF-2209-06-0037	IG2A2	H5	1	indiv_gut	17	3.9	N.A.	3.9	30	26.2	515F_+_TAReuk454FWD1_+_PfaA_KS_F	785R_+_TAReukREV3mod_+_PfaA_KS_R	dissection_single	Eisenia_fetida_metagenome	22.08.03	Vienna	48.399581796202334,_15.970424307847157	temperate	organic_vermiculture	agricultural	16S+18S+PfaKS	832	16	81496
JMF-2209-06-0038	IG2A3	A6	1	indiv_gut	45.8	12.9	N.A.	12.9	30	33.5	515F_+_TAReuk454FWD1_+_PfaA_KS_F	785R_+_TAReukREV3mod_+_PfaA_KS_R	dissection_single	Eisenia_fetida_metagenome	22.08.03	Vienna	48.399581796202334,_15.970424307847157	temperate	organic_vermiculture	agricultural	16S+18S+PfaKS	562	10	23110
JMF-2209-06-0039	IG2A4	B6	1	indiv_gut	29.2	7.4	N.A.	7.4	30	42.7	515F_+_TAReuk454FWD1_+_PfaA_KS_F	785R_+_TAReukREV3mod_+_PfaA_KS_R	dissection_single	Eisenia_fetida_metagenome	22.08.03	Vienna	48.399581796202334,_15.970424307847157	temperate	organic_vermiculture	agricultural	16S+18S+PfaKS	572	32	64096
JMF-2209-06-0040	IG2A5	C6	1	indiv_gut	19.7	2.3	N.A.	2.3	30	19.4	515F_+_TAReuk454FWD1_+_PfaA_KS_F	785R_+_TAReukREV3mod_+_PfaA_KS_R	dissection_single	Eisenia_fetida_metagenome	22.08.03	Vienna	48.399581796202334,_15.970424307847157	temperate	organic_vermiculture	agricultural	16S+18S+PfaKS	327	1	64962
JMF-2209-06-0041	GS2B1	D6	1	gutsoil_pool	341.21	92.56	69	23.56	30	2.15	515F_+_TAReuk454FWD1_+_PfaA_KS_F	785R_+_TAReukREV3mod_+_PfaA_KS_R	dissection_pooled	Eisenia_fetida_metagenome	22.08.05	Vienna	48.399581796202334,_15.970424307847157	temperate	organic_vermiculture	agricultural	16S+18S+PfaKS	1002	0	5831
JMF-2209-06-0042	GS2B2	E6	1	gutsoil_pool	332.36	89.66	69	20.66	30	6.78	515F_+_TAReuk454FWD1_+_PfaA_KS_F	785R_+_TAReukREV3mod_+_PfaA_KS_R	dissection_pooled	Eisenia_fetida_metagenome	22.08.05	Vienna	48.399581796202334,_15.970424307847157	temperate	organic_vermiculture	agricultural	16S+18S+PfaKS	1578	5	48989
JMF-2209-06-0043	GS2B3	F6	1	gutsoil_pool	383.04	107.05	69	38.05	30	13.4	515F_+_TAReuk454FWD1_+_PfaA_KS_F	785R_+_TAReukREV3mod_+_PfaA_KS_R	dissection_pooled	Eisenia_fetida_metagenome	22.08.05	Vienna	48.399581796202334,_15.970424307847157	temperate	organic_vermiculture	agricultural	16S+18S+PfaKS	2817	19	67326
JMF-2209-06-0044	VC2B1	G6	1	vermicompost	846.84	431.29	74.6	23	30	6.93	515F_+_TAReuk454FWD1_+_PfaA_KS_F	785R_+_TAReukREV3mod_+_PfaA_KS_R	sampled	vermicompost_metagenome	22.08.05	Vienna	48.399581796202334,_15.970424307847157	temperate	organic_vermiculture	agricultural	16S+18S+PfaKS	8576	118	7575
JMF-2209-06-0045	VC2B2	H6	1	vermicompost	783.35	398.48	72.2	30	30	7.36	515F_+_TAReuk454FWD1_+_PfaA_KS_F	785R_+_TAReukREV3mod_+_PfaA_KS_R	sampled	vermicompost_metagenome	22.08.05	Vienna	48.399581796202334,_15.970424307847157	temperate	organic_vermiculture	agricultural	16S+18S+PfaKS	15269	527	23302
JMF-2209-06-0046	VC2B3	A7	1	vermicompost	852.23	433.62	73	27	30	8.31	515F_+_TAReuk454FWD1_+_PfaA_KS_F	785R_+_TAReukREV3mod_+_PfaA_KS_R	sampled	vermicompost_metagenome	22.08.05	Vienna	48.399581796202334,_15.970424307847157	temperate	organic_vermiculture	agricultural	16S+18S+PfaKS	11574	648	9926
JMF-2209-06-0047	IG2B1	B7	1	indiv_gut	21.5	5.9	N.A.	5.9	30	17.9	515F_+_TAReuk454FWD1_+_PfaA_KS_F	785R_+_TAReukREV3mod_+_PfaA_KS_R	dissection_single	Eisenia_fetida_metagenome	22.08.05	Vienna	48.399581796202334,_15.970424307847157	temperate	organic_vermiculture	agricultural	16S+18S+PfaKS	3234	8	64773
JMF-2209-06-0048	IG2B2	C7	1	indiv_gut	28.6	6.5	N.A.	6.5	30	14.4	515F_+_TAReuk454FWD1_+_PfaA_KS_F	785R_+_TAReukREV3mod_+_PfaA_KS_R	dissection_single	Eisenia_fetida_metagenome	22.08.05	Vienna	48.399581796202334,_15.970424307847157	temperate	organic_vermiculture	agricultural	16S+18S+PfaKS	8353	11	81444
JMF-2209-06-0049	IG2B3	D7	1	indiv_gut	16.2	5.1	N.A.	5.1	30	7.89	515F_+_TAReuk454FWD1_+_PfaA_KS_F	785R_+_TAReukREV3mod_+_PfaA_KS_R	dissection_single	Eisenia_fetida_metagenome	22.08.05	Vienna	48.399581796202334,_15.970424307847157	temperate	organic_vermiculture	agricultural	16S+18S+PfaKS	12924	44	60797
JMF-2209-06-0050	IG2B4	F7	1	indiv_gut	29.1	9.3	N.A.	9.3	30	12.6	515F_+_TAReuk454FWD1_+_PfaA_KS_F	785R_+_TAReukREV3mod_+_PfaA_KS_R	dissection_single	Eisenia_fetida_metagenome	22.08.05	Vienna	48.399581796202334,_15.970424307847157	temperate	organic_vermiculture	agricultural	16S+18S+PfaKS	13373	24	57609
JMF-2209-06-0051	IG2B5	G7	1	indiv_gut	29	8.8	N.A.	8.8	30	16.6	515F_+_TAReuk454FWD1_+_PfaA_KS_F	785R_+_TAReukREV3mod_+_PfaA_KS_R	dissection_single	Eisenia_fetida_metagenome		Vienna	48.399581796202334,_15.970424307847157	temperate	organic_vermiculture	agricultural	16S+18S+PfaKS	14890	86	55779
JMF-2209-06-0052	GS2C1	H7	1	gutsoil_pool	316	75.98	69	7.8	30	1.51	515F_+_TAReuk454FWD1_+_PfaA_KS_F	785R_+_TAReukREV3mod_+_PfaA_KS_R	dissection_pooled	Eisenia_fetida_metagenome	22.08.09	Vienna	48.399581796202334,_15.970424307847157	temperate	organic_vermiculture	agricultural	16S+18S+PfaKS	10544	0	18378
JMF-2209-06-0053	GS2C2	A8	1	gutsoil_pool	292.28	79.08	69	10.3	30	3.76	515F_+_TAReuk454FWD1_+_PfaA_KS_F	785R_+_TAReukREV3mod_+_PfaA_KS_R	dissection_pooled	Eisenia_fetida_metagenome	22.08.09	Vienna	48.399581796202334,_15.970424307847157	temperate	organic_vermiculture	agricultural	16S+18S+PfaKS	7692	17	56215
JMF-2209-06-0054	GS2C3	B8	1	gutsoil_pool	296.38	79.08	69	10.8	30	12.5	515F_+_TAReuk454FWD1_+_PfaA_KS_F	785R_+_TAReukREV3mod_+_PfaA_KS_R	dissection_pooled	Eisenia_fetida_metagenome	22.08.09	Vienna	48.399581796202334,_15.970424307847157	temperate	organic_vermiculture	agricultural	16S+18S+PfaKS	6316	25	45575
JMF-2209-06-0055	VC2C1	C8	1	vermicompost	669.59	316.89	73.4	23	30	6.71	515F_+_TAReuk454FWD1_+_PfaA_KS_F	785R_+_TAReukREV3mod_+_PfaA_KS_R	sampled	vermicompost_metagenome	22.08.09	Vienna	48.399581796202334,_15.970424307847157	temperate	organic_vermiculture	agricultural	16S+18S+PfaKS	2371	2390	6218
JMF-2209-06-0056	VC2C2	D8	1	vermicompost	689.15	331.9	71.2	24	30	5.86	515F_+_TAReuk454FWD1_+_PfaA_KS_F	785R_+_TAReukREV3mod_+_PfaA_KS_R	sampled	vermicompost_metagenome	22.08.09	Vienna	48.399581796202334,_15.970424307847157	temperate	organic_vermiculture	agricultural	16S+18S+PfaKS	6124	3925	17870
JMF-2209-06-0057	VC2C3	F8	1	vermicompost	621.48	306.36	71.5	23	30	4.74	515F_+_TAReuk454FWD1_+_PfaA_KS_F	785R_+_TAReukREV3mod_+_PfaA_KS_R	sampled	vermicompost_metagenome	22.08.09	Vienna	48.399581796202334,_15.970424307847157	temperate	organic_vermiculture	agricultural	16S+18S+PfaKS	8833	6464	12000
JMF-2209-06-0058	IG2C1	G8	1	indiv_gut	27.76	6.56	N.A.	6.56	30	20.2	515F_+_TAReuk454FWD1_+_PfaA_KS_F	785R_+_TAReukREV3mod_+_PfaA_KS_R	dissection_single	Eisenia_fetida_metagenome	22.08.09	Vienna	48.399581796202334,_15.970424307847157	temperate	organic_vermiculture	agricultural	16S+18S+PfaKS	3802	120	58973
JMF-2209-06-0059	IG2C2	H8	1	indiv_gut	13.52	3.52	N.A.	3.52	30	1.65	515F_+_TAReuk454FWD1_+_PfaA_KS_F	785R_+_TAReukREV3mod_+_PfaA_KS_R	dissection_single	Eisenia_fetida_metagenome	22.08.09	Vienna	48.399581796202334,_15.970424307847157	temperate	organic_vermiculture	agricultural	16S+18S+PfaKS	6371	15	48113
JMF-2209-06-0060	IG2C3	A9	1	indiv_gut	16.19	5.69	N.A.	5.69	30	23	515F_+_TAReuk454FWD1_+_PfaA_KS_F	785R_+_TAReukREV3mod_+_PfaA_KS_R	dissection_single	Eisenia_fetida_metagenome	22.08.09	Vienna	48.399581796202334,_15.970424307847157	temperate	organic_vermiculture	agricultural	16S+18S+PfaKS	7983	50	53212
JMF-2209-06-0061	IG2C4	B9	1	indiv_gut	15.3	3.5	N.A.	3.5	30	30	515F_+_TAReuk454FWD1_+_PfaA_KS_F	785R_+_TAReukREV3mod_+_PfaA_KS_R	dissection_single	Eisenia_fetida_metagenome	22.08.09	Vienna	48.399581796202334,_15.970424307847157	temperate	organic_vermiculture	agricultural	16S+18S+PfaKS	5861	100	52639
JMF-2209-06-0062	IG2C5	C9	1	indiv_gut	22.97	6.47	N.A.	6.47	30	23.9	515F_+_TAReuk454FWD1_+_PfaA_KS_F	785R_+_TAReukREV3mod_+_PfaA_KS_R	dissection_single	Eisenia_fetida_metagenome	22.08.09	Vienna	48.399581796202334,_15.970424307847157	temperate	organic_vermiculture	agricultural	16S+18S+PfaKS	9239	180	50264
JMF-2209-06-0063	ext_neg1	D9	1	extraction_neg				na	30	too_low	515F_+_TAReuk454FWD1_+_PfaA_KS_F	785R_+_TAReukREV3mod_+_PfaA_KS_R	blank	_metagenome	22.08.09	Vienna	48.19071905123296,_16.40189492091869	temperate	lab	lab	16S+18S+PfaKS	144	0	8
JMF-2209-06-0064	ext_neg2	E9	1	extraction_neg				na	30	too_low	515F_+_TAReuk454FWD1_+_PfaA_KS_F	785R_+_TAReukREV3mod_+_PfaA_KS_R	blank	_metagenome	22.08.09	Vienna	48.19071905123296,_16.40189492091869	temperate	lab	lab	16S+18S+PfaKS	52	0	0

## Sheet: ST2_16S_ASV_tab
Supp. Table 02: 16S rRNA prokaryote amplicon sequence variants (ASVs)
ASV_ID	GS1A1	GS1A2	GS1A3	PC1A1	PC1A2	PC1A3	VC1A1	VC1A2	VC1A3	GS1B1	GS1B2	GS1B3	VC1B1	VC1B2	VC1B3	GS1C1	GS1C2	GS1C3	VC1C1	VC1C2	VC1C3	IG1C1	IG1C2	IG1C3	IG1C4	IG1C5	GS2A1	GS2A2	GS2A3	PC2A1	PC2A2	PC2A3	VC2A1	VC2A2	VC2A3	IG2A1	IG2A2	IG2A3	IG2A4	IG2A5	GS2B1	GS2B2	GS2B3	VC2B1	VC2B2	VC2B3	IG2B1	IG2B2	IG2B3
ASV_108_qv9_bvz	0	0	0	0	0	0	2	2	0	0	0	0	7	2	2	0	1	0	0	0	2	0	0	0	0	0	0	0	0	3	1	1	1	4	0	0	0	0	0	0	0	0	0	0	0	1	0	0	0
ASV_10f_uw7_2ji	1	0	0	0	0	0	0	1	4	0	0	1	51	21	11	0	0	0	2	1	5	0	0	1	0	0	0	0	0	0	7	0	1	0	0	0	0	0	0	0	0	0	0	2	1	4	0	0	5
ASV_10s_bnr_yuk	0	0	0	0	0	0	1	0	0	0	0	0	0	0	0	0	0	0	0	0	0	0	0	0	0	0	0	0	0	0	0	0	0	0	0	0	0	0	0	0	0	0	0	0	0	0	0	0	0
ASV_10t_71w_siv	0	0	0	1	1	2	11	9	7	0	0	0	1	1	2	0	1	0	0	1	1	0	0	0	0	0	0	0	0	1	0	0	3	1	1	13	0	0	0	0	0	0	0	2	6	9	0	0	0
ASV_110_tib_3yp	2	10	6	0	0	0	0	0	0	2	0	0	3	2	0	5	1	2	1	0	2	0	0	0	3	0	12	18	2	0	0	0	7	14	0	4	1	0	0	0	0	0	0	7	12	9	1	3	1
ASV_115_q5s_mfu	2	1	7	6	2	3	0	0	0	2	1	6	1	3	0	1	0	0	0	0	0	0	0	0	2	0	0	0	0	0	0	0	1	0	0	0	0	0	0	0	0	1	2	0	2	1	4	1	1
ASV_11c_op0_4ov	0	0	0	0	0	0	1	1	3	0	0	0	0	0	0	0	0	0	0	0	0	0	0	0	0	0	0	0	0	0	0	0	1	0	0	0	0	0	0	0	0	0	0	0	0	0	0	0	0
ASV_11i_b3j_5wa	0	1	0	0	0	0	1	1	0	0	2	0	0	3	0	0	2	1	0	0	0	0	0	0	0	0	0	1	0	1	0	0	0	0	0	0	0	0	0	0	0	0	0	1	0	0	0	0	1
ASV_11n_t41_4r4	0	0	0	12	0	8	1	5	2	0	0	0	10	7	1	0	0	0	1	2	7	0	0	1	0	0	0	0	0	3	5	5	1	0	0	0	0	0	0	0	0	0	0	0	5	5	0	0	0
ASV_11r_y83_059	0	0	0	0	0	0	0	0	0	0	0	0	0	0	0	0	0	0	1	0	2	0	0	0	0	0	0	0	0	0	0	0	0	0	0	0	0	0	0	0	0	0	0	0	1	0	0	0	0
ASV_11v_197_wti	0	0	0	0	0	0	1	1	1	0	0	0	2	0	0	0	0	0	0	0	0	0	0	0	0	0	0	0	0	0	0	0	0	0	0	0	0	0	0	0	0	0	0	1	0	0	0	0	0
ASV_120_qeb_iuy	0	0	0	0	0	0	2	2	3	0	0	0	0	0	0	0	0	0	0	0	0	0	0	0	0	0	0	0	0	0	0	0	0	0	0	0	0	0	0	0	0	0	0	0	0	0	0	0	0
ASV_127_ygt_b3c	0	0	0	0	0	0	1	0	2	0	0	0	1	1	0	0	0	0	1	0	0	0	0	0	0	0	0	0	0	0	0	2	1	0	1	0	0	0	0	0	0	0	0	0	1	0	0	0	0
ASV_12c_aah_7o0	0	0	0	2	0	0	1	2	0	0	0	0	6	4	4	0	0	1	2	0	6	0	0	0	0	2	0	0	0	0	0	1	1	2	2	0	0	0	1	0	0	0	0	7	11	8	1	0	0
ASV_12f_bjn_56d	10	19	21	0	1	1	57	49	48	39	3	0	26	31	14	57	28	52	28	8	39	66	64	3	78	112	44	48	6	0	0	0	28	83	8	55	0	2	5	0	0	1	1	51	86	66	3	7	16
ASV_12j_k8e_tou	0	0	0	0	0	1	2	0	1	0	0	0	0	0	1	0	0	0	0	0	0	0	0	0	0	0	0	0	0	0	1	0	0	1	0	0	0	0	0	0	0	0	0	0	2	2	0	0	0
ASV_13f_v42_px7	0	0	0	0	0	0	0	2	0	0	0	0	0	0	0	0	0	0	0	0	0	0	0	0	0	0	0	0	0	0	0	0	0	0	0	0	0	0	0	0	0	0	0	0	0	0	0	0	0
ASV_13o_ks5_2tg	0	0	0	0	0	0	0	0	0	0	0	0	0	0	0	0	0	0	0	0	0	0	0	0	0	0	0	0	0	1	0	0	0	0	0	0	0	0	0	0	0	0	0	0	0	0	0	0	0
ASV_13z_dcl_j1y	29	18	27	3	1	2	2	4	3	7	14	7	1	0	4	14	7	11	0	0	4	2	0	1	3	3	19	10	2	3	1	1	1	3	0	4	0	1	0	0	2	2	4	2	5	1	16	3	20
ASV_145_qhn_mc3	1	0	0	0	0	0	0	0	0	0	0	0	0	1	1	0	0	0	0	1	0	0	0	0	0	0	0	0	0	0	0	0	0	0	2	0	0	0	0	0	0	0	0	0	0	0	0	0	0
ASV_147_jeh_bf2	0	0	0	0	0	1	0	0	1	0	0	0	0	0	0	0	0	0	0	0	0	0	0	0	0	0	0	0	0	0	0	0	0	1	0	0	0	0	0	0	0	0	0	0	0	0	0	0	0
ASV_14q_gcr_fe7	6	4	27	3	2	5	2	1	4	4	10	5	1	4	2	5	1	0	3	0	1	1	1	3	5	3	8	5	2	4	1	0	1	1	0	1	2	1	0	0	2	3	6	5	2	2	1	17	4
ASV_156_p7c_gxm	0	0	0	0	0	0	1	1	1	0	0	0	0	0	0	0	0	0	0	0	0	0	0	0	0	0	0	1	0	0	0	0	0	0	0	0	0	0	0	0	0	0	0	0	0	0	0	0	0
ASV_157_ham_u2d	0	0	0	0	0	0	1	0	0	0	0	0	1	1	1	0	0	0	0	0	0	0	0	0	0	0	0	0	0	0	0	0	0	0	0	0	0	0	0	0	0	0	0	0	0	0	0	0	0
ASV_15b_sqk_3bk	0	0	0	0	0	0	0	0	0	0	0	0	0	0	0	0	0	0	0	0	0	0	0	0	0	0	0	0	0	0	0	0	0	0	0	0	0	0	0	0	0	0	0	0	0	0	0	0	0
ASV_15l_05x_zup	0	0	0	0	0	0	0	0	0	0	0	0	0	1	0	0	0	0	0	0	0	0	0	0	0	0	0	0	0	0	0	0	0	0	0	0	0	0	0	0	0	0	0	0	0	0	0	0	0
ASV_167_3dg_bmn	0	0	0	0	0	0	98	56	50	1	5	0	34	29	12	0	0	0	16	6	14	0	0	0	0	6	0	0	0	0	0	1	12	30	6	2	0	0	0	0	0	0	0	1	2	5	1	0	3
ASV_167_iwf_cv2	0	0	0	1	0	0	0	3	1	0	0	0	0	0	0	2	0	1	0	0	0	0	0	0	0	0	0	0	1	0	0	0	0	0	0	0	0	0	0	0	0	0	0	0	0	0	0	0	1
ASV_16z_3lc_hz7	0	0	0	2	1	2	0	0	0	1	0	0	0	1	0	0	0	0	0	0	0	0	0	0	0	0	0	0	0	0	0	2	0	0	0	0	0	0	0	0	0	0	0	0	0	0	0	0	0
ASV_175_tv3_tom	0	0	0	0	0	0	0	0	0	0	0	0	0	1	0	0	0	0	0	2	2	0	0	0	0	0	0	0	0	0	0	0	0	1	0	0	0	0	0	0	0	0	0	0	3	0	0	0	0
ASV_17a_14r_hop	0	0	0	0	0	0	0	0	0	0	0	0	0	0	0	0	0	0	0	0	0	0	0	0	0	0	0	0	0	0	0	0	0	0	0	0	0	0	0	0	0	0	0	1	0	0	0	0	0
ASV_17o_bqr_f2g	0	0	1	0	0	0	0	0	2	1	0	0	0	0	2	0	0	1	0	0	0	0	0	1	1	0	1	0	0	0	0	0	0	0	0	0	0	0	0	0	0	0	1	0	3	0	0	0	0
ASV_17p_nf1_5un	3	8	9	0	0	0	1	0	0	2	0	3	0	0	0	2	4	3	0	0	0	0	0	0	2	1	6	6	0	0	1	0	1	2	0	5	0	2	0	0	2	9	11	2	6	3	5	21	24
ASV_17q_s4p_2i4	3	6	0	1	0	1	4	2	0	0	1	0	3	3	1	3	0	1	1	0	0	0	0	0	0	0	0	0	0	2	1	0	0	1	0	0	0	0	0	0	0	0	0	2	1	0	0	0	0
ASV_17r_5ew_37g	0	0	0	0	0	0	0	0	0	0	0	0	0	0	0	0	0	0	0	0	0	0	0	0	0	0	0	0	0	0	0	0	0	0	0	0	0	0	0	0	0	0	0	0	0	0	0	0	0
ASV_17r_smm_thh	0	0	0	0	0	0	0	0	0	0	0	0	0	0	0	0	0	0	0	0	0	0	0	0	0	0	0	1	0	0	0	0	0	0	0	0	0	0	0	0	0	0	0	0	0	0	0	0	0
ASV_188_9lp_jv6	0	0	1	2	1	1	17	8	12	0	1	0	10	2	1	0	1	0	2	1	3	0	0	0	0	0	1	0	0	1	2	0	0	3	0	0	0	0	0	0	0	0	0	0	0	1	0	0	0
ASV_188_xx7_ol3	0	0	0	0	0	0	0	0	0	0	0	0	0	0	0	1	0	0	1	0	0	0	0	0	0	0	0	1	0	0	0	0	0	0	0	0	0	0	0	0	0	0	0	0	0	1	0	0	0
ASV_18a_lrl_lb3	0	0	0	0	0	0	17	16	11	1	2	0	1	0	0	1	0	0	0	0	0	0	0	0	0	0	0	2	0	0	0	0	0	0	0	0	0	0	0	0	0	0	0	0	0	0	0	0	0
ASV_18b_yp3_etu	0	0	0	1	0	0	0	0	0	0	0	0	0	0	0	0	0	0	0	0	0	0	0	0	0	0	0	0	0	0	0	0	0	0	0	0	0	0	0	0	0	0	0	0	0	0	0	0	0
ASV_18f_6gv_odg	0	0	0	1	1	0	40	39	23	0	1	0	6	4	2	1	0	0	1	0	1	0	0	0	0	0	0	0	0	0	2	3	0	4	1	8	0	0	0	0	0	0	0	0	0	0	0	0	0
ASV_18x_1l3_t8x	0	0	0	0	0	0	0	0	0	0	0	0	1	0	0	0	0	0	0	1	0	0	0	0	0	0	0	0	0	0	0	0	0	0	1	0	0	0	0	0	0	0	0	0	0	0	0	0	0
ASV_19n_4lu_e0q	0	0	0	1	0	0	0	0	0	0	0	0	1	1	0	1	0	0	0	0	0	0	0	0	0	0	0	0	0	16	3	2	0	0	0	0	0	0	0	0	0	0	0	6	5	1	0	0	0
ASV_19q_wvd_fu0	2	1	6	0	0	0	0	0	0	2	4	3	0	0	0	0	1	1	0	0	0	0	0	0	1	0	0	0	0	1	0	0	0	0	0	0	0	0	0	0	0	2	1	0	0	0	4	9	0
ASV_19u_f8u_qov	1	0	0	0	0	0	0	0	0	0	0	0	0	3	0	0	0	0	0	0	0	0	0	0	0	0	0	0	0	0	3	2	0	0	0	0	0	0	0	0	0	0	0	1	1	0	0	0	1
ASV_19y_382_fze	0	0	0	0	0	0	0	0	0	0	0	1	0	0	0	0	1	0	0	0	0	0	0	0	0	0	0	0	0	0	0	0	0	0	0	0	0	0	0	0	0	0	0	0	0	0	0	0	0
ASV_1ac_fow_5zt	0	0	0	0	0	0	0	0	0	0	0	0	0	0	0	0	0	0	0	0	0	0	0	0	0	0	0	0	0	0	0	1	0	0	0	0	0	0	0	0	0	0	0	0	3	0	0	0	0
ASV_1ap_pb2_tpj	1	0	0	0	0	0	1	0	0	0	0	0	0	0	0	1	0	0	0	0	0	0	1	0	0	0	0	0	0	0	0	0	0	2	0	0	0	0	0	0	0	0	0	0	0	1	0	0	0
ASV_1au_abi_qoa	0	0	0	6	1	5	1	0	0	1	1	0	0	2	0	0	0	0	0	0	0	0	0	0	0	0	1	0	0	0	0	0	0	0	0	0	0	0	0	0	0	0	0	0	0	0	0	0	0
ASV_1ay_xoi_b55	0	2	0	1	0	0	2	0	0	3	0	0	1	1	0	1	0	1	0	0	0	0	0	1	0	0	2	0	0	0	1	0	0	1	0	0	0	0	0	0	2	1	2	0	1	0	4	9	8
ASV_1b7_w6j_nec	2	0	0	0	0	0	0	2	4	0	0	0	1	0	0	0	1	2	0	0	0	0	0	0	0	2	1	4	0	0	0	0	0	0	0	1	0	0	0	0	0	0	0	0	1	0	0	0	0
ASV_1bf_zmk_obh	0	0	0	0	0	0	1	0	0	0	0	0	0	0	0	0	0	0	0	0	0	0	0	0	0	0	0	0	0	0	0	0	0	0	0	0	0	0	0	0	0	0	0	0	0	0	0	0	0
ASV_1bi_ymo_pte	0	1	1	2	6	10	0	0	1	1	3	0	3	3	1	0	0	0	0	0	1	0	0	0	0	0	1	2	0	7	5	3	0	2	2	0	0	0	0	0	0	1	0	4	4	0	0	1	1
ASV_1bo_ftg_wa1	0	0	0	1	0	2	0	0	1	0	0	0	0	2	0	0	0	0	0	0	0	0	0	0	0	0	0	1	0	1	0	0	0	0	0	0	0	0	0	0	0	0	1	0	0	0	0	1	0
ASV_1bp_zpl_4nx	0	0	0	7	22	34	3	0	0	0	0	0	2	4	1	0	0	0	0	0	0	0	0	0	0	0	0	0	0	8	11	1	0	0	0	0	0	0	0	0	0	0	0	5	11	3	0	0	0
ASV_1br_olu_9id	0	2	1	0	0	0	2	2	1	0	0	0	0	1	0	1	1	3	0	0	0	0	0	0	0	0	0	0	0	0	0	0	0	0	0	0	0	0	0	0	0	0	0	0	0	0	0	0	0
ASV_1bu_s77_rqo	0	0	0	11	3	7	12	8	6	0	0	0	1	5	1	0	0	2	2	0	5	0	0	0	0	0	3	2	0	5	3	0	0	0	0	2	0	0	0	0	0	2	0	2	5	1	1	6	0
ASV_1bv_5am_oz9	0	1	0	0	0	3	0	0	0	0	0	1	0	0	0	0	0	0	0	0	0	0	0	0	0	0	0	0	0	0	0	0	0	0	0	0	0	0	0	0	0	0	0	0	0	0	0	0	0
ASV_1ca_owx_z83	0	0	0	24	11	14	1	1	0	2	1	5	3	3	1	0	2	2	0	1	0	0	0	0	0	0	1	0	0	6	4	0	1	0	0	0	0	0	0	0	0	1	0	1	1	0	0	1	0
ASV_1ce_hjo_lwe	1	0	0	3	0	0	8	16	16	0	0	0	2	1	0	0	0	0	0	1	0	0	0	0	0	0	0	0	0	0	1	0	0	0	0	7	0	0	0	0	1	0	0	0	1	0	0	0	0
ASV_1cr_h8w_sml	1	6	0	0	0	0	16	4	1	0	0	0	1	0	0	1	0	1	0	0	0	0	0	0	0	0	0	1	1	0	0	0	0	0	0	3	0	0	0	0	0	0	0	0	1	0	0	0	1
ASV_1cy_232_gu8	0	0	0	2	2	3	0	0	0	0	0	0	3	2	0	0	0	0	1	0	0	0	0	0	0	0	0	2	0	16	7	1	5	4	2	1	0	0	0	0	0	0	0	8	7	12	0	0	2
ASV_1d9_4n3_0cm	0	0	0	0	0	0	5	5	0	0	0	0	0	0	0	0	0	0	0	0	0	0	0	0	0	0	0	0	0	0	0	0	0	2	0	1	0	0	0	0	0	0	0	0	0	1	0	0	0
ASV_1dj_8vs_5m9	0	0	0	0	0	0	0	0	1	1	2	0	0	0	0	0	0	0	0	0	0	0	0	0	0	0	0	0	0	0	0	0	0	0	0	0	0	0	0	0	0	0	0	0	0	0	0	0	0
ASV_1e7_mqi_liw	0	0	0	1	0	0	15	14	12	0	0	0	1	2	0	0	0	0	0	1	3	0	0	0	0	0	0	0	0	0	0	0	1	2	0	2	0	0	0	0	0	0	0	1	3	0	0	0	0
ASV_1ep_xc0_2oz	0	0	0	0	0	0	0	0	0	0	0	0	0	0	0	0	0	0	0	0	0	0	0	0	0	0	0	0	0	0	1	0	0	0	0	0	0	0	0	0	0	0	0	0	0	1	0	0	0
ASV_1f2_zg8_yhp	0	0	5	1	2	10	0	0	0	0	0	2	0	1	0	1	0	2	0	0	0	0	0	0	0	5	2	5	0	0	2	0	0	1	0	0	0	0	0	0	3	8	4	1	1	0	3	7	14
ASV_1f4_atp_nqr	0	0	0	0	0	0	7	2	3	0	0	0	3	0	0	0	0	0	0	0	0	0	0	0	0	0	0	0	0	1	0	0	0	1	0	0	0	0	0	0	0	0	0	0	0	0	0	0	1
ASV_1ff_kgp_y97	0	0	0	0	0	0	0	0	0	0	0	0	0	0	0	0	0	0	0	0	0	0	0	0	0	0	0	1	0	0	0	0	0	0	0	0	0	0	0	0	0	0	0	0	0	0	0	0	0
ASV_1fj_dnh_jnh	0	1	0	0	0	0	2	0	0	0	3	0	0	0	1	0	0	0	1	0	0	0	0	0	0	0	0	0	0	0	0	0	0	0	0	0	0	0	0	0	1	0	0	1	0	0	0	2	1
ASV_1gd_syo_blh	0	0	0	0	0	0	0	0	0	0	1	3	0	0	0	0	0	0	0	0	0	0	0	0	0	0	0	0	0	0	0	0	0	0	0	0	0	0	0	0	0	0	0	0	1	0	0	0	0
ASV_1gm_bre_kf9	0	3	1	15	9	25	0	1	0	2	7	13	8	8	2	0	0	0	0	0	1	0	0	1	0	0	1	4	4	11	16	3	1	1	0	1	0	0	0	0	8	20	24	8	9	9	13	91	108
ASV_1gr_7ea_i0q	2	6	7	9	5	0	0	1	0	3	12	12	0	1	1	1	4	0	1	0	1	0	0	2	0	1	0	0	1	0	1	0	0	0	0	0	0	0	0	0	1	3	0	0	1	0	17	84	40
ASV_1gr_82t_pbk	0	0	1	0	0	0	0	0	0	0	0	1	1	0	0	0	1	1	0	0	0	0	0	0	0	0	0	0	0	0	1	0	0	1	0	0	0	0	0	0	0	0	0	0	0	0	0	4	7
ASV_1gs_sfh_23j	0	0	0	1	1	1	2	2	1	0	0	0	0	2	0	0	0	0	0	0	0	0	0	0	0	0	0	0	0	2	2	0	0	0	0	0	0	0	0	0	0	0	0	0	0	0	0	0	0
ASV_1gz_d82_708	0	0	0	1	2	2	1	7	9	0	0	0	1	1	0	0	0	0	0	0	0	0	0	0	0	0	0	0	0	0	1	1	0	1	0	0	0	0	0	0	0	0	0	0	0	0	0	0	0
ASV_1h1_wux_qr0	0	0	0	0	0	0	0	1	0	0	0	0	1	2	0	0	0	0	0	0	1	0	0	0	0	0	0	0	0	1	1	0	0	3	1	0	0	0	0	0	0	0	0	0	0	0	0	0	0
ASV_1h2_r2v_1cw	2	3	9	2	2	4	2	0	1	2	1	3	0	2	2	0	0	0	1	0	2	0	0	2	0	3	0	0	0	1	3	0	0	1	0	0	0	0	0	0	0	0	1	0	2	1	0	0	1
ASV_1h9_5zl_53v	0	0	0	0	0	0	3	0	0	0	0	0	0	0	0	0	0	0	0	0	1	0	0	0	1	0	0	0	0	0	0	0	0	0	0	0	0	0	0	0	0	0	0	0	0	0	0	0	0
ASV_1hd_uml_vuo	0	0	1	11	34	69	5	3	0	0	0	0	51	27	12	0	0	0	5	1	7	0	0	0	0	0	0	0	0	9	11	4	3	5	1	1	0	0	0	0	0	0	0	2	13	13	0	0	0
ASV_1ic_6fu_kzh	54	55	129	0	0	0	0	1	1	14	14	10	5	5	5	13	14	14	3	0	3	2	3	17	10	6	18	11	3	0	0	0	1	3	0	11	6	0	1	0	4	1	7	2	5	9	2	7	15
ASV_1if_0n3_112	1	2	0	0	0	0	9	2	6	0	0	0	0	0	2	0	0	0	2	0	1	0	0	1	2	1	1	4	0	0	1	0	2	1	0	2	0	1	0	0	0	0	0	1	3	5	0	0	0
ASV_1iu_o2p_95p	1	3	5	0	0	0	2	1	2	1	0	0	1	2	1	3	1	4	3	1	4	0	1	0	3	0	0	0	1	0	0	1	0	1	0	0	0	0	0	0	0	0	0	4	1	3	0	0	0
ASV_1j7_fms_nym	0	1	0	0	1	2	0	1	0	2	1	4	0	1	0	1	2	3	0	1	0	0	1	0	0	3	0	1	2	0	0	0	0	0	0	0	0	0	0	0	0	1	1	0	0	0	0	0	1
ASV_1js_yoa_z6j	0	0	0	0	0	0	0	2	0	0	0	0	0	0	0	0	0	0	0	0	0	0	0	0	0	0	0	0	0	0	0	0	0	0	0	0	0	0	0	0	0	0	0	0	0	0	0	0	0
ASV_1jt_4l1_z4w	0	4	0	0	0	0	1	0	0	0	1	1	0	0	0	1	1	0	0	0	1	0	0	0	0	0	0	0	0	0	0	0	0	0	0	0	0	0	0	0	0	0	0	0	0	0	0	0	0
ASV_1jt_nqf_s9y	0	0	2	0	0	0	0	0	0	0	0	1	0	0	0	0	0	0	0	0	0	0	0	0	1	0	1	0	0	0	0	0	0	0	0	0	0	0	0	0	0	0	1	0	0	0	0	0	3
ASV_1kh_4ue_3h9	0	0	0	0	0	0	0	1	0	0	0	0	1	0	0	0	0	0	0	0	0	0	0	0	0	0	0	0	0	0	0	1	0	0	0	0	0	0	0	0	0	0	0	0	0	0	0	0	0
ASV_1kn_jm9_kuo	0	0	0	0	0	0	0	1	2	0	0	0	0	0	0	0	0	2	0	0	0	0	0	0	0	0	0	0	0	0	0	0	0	0	0	0	0	0	0	0	0	0	0	0	0	0	0	0	0
ASV_1kp_4jr_mlt	0	0	3	8	1	6	2	1	0	2	5	3	3	1	0	0	1	1	0	2	1	0	0	0	0	0	0	1	0	2	0	0	0	0	1	0	0	0	0	0	0	0	0	0	0	0	0	1	0
ASV_1ku_yuj_az6	4	8	6	14	5	6	2	6	0	3	6	8	2	0	1	1	0	5	2	0	5	0	0	1	1	1	0	0	0	0	1	0	1	1	0	0	0	1	0	0	1	0	0	0	0	0	3	5	1
ASV_1l8_ldm_2oj	0	0	0	0	0	0	2	3	1	0	0	0	0	0	0	0	0	0	0	0	0	0	0	0	0	0	0	0	0	0	0	0	0	0	0	0	0	0	0	0	0	0	0	0	0	0	0	0	0
ASV_1ls_dfr_b5v	5	7	5	6	5	6	4	4	4	6	4	4	3	4	1	6	2	4	3	1	2	0	1	0	1	2	0	4	1	1	1	0	2	3	1	0	0	0	0	0	0	2	0	1	3	2	0	1	4
ASV_1lx_1uk_i3u	0	0	0	0	1	0	0	2	2	0	0	0	1	0	0	0	0	0	0	0	2	0	0	0	0	0	0	0	0	0	1	1	0	0	0	0	0	0	0	0	0	0	0	0	0	0	0	0	0
ASV_1m6_gv5_d06	0	0	0	0	0	0	0	0	0	0	0	0	0	0	0	0	0	0	0	0	0	0	0	0	0	0	0	0	0	0	0	0	0	0	0	0	0	0	0	0	0	0	0	0	0	0	0	0	0
ASV_1mc_dp9_emg	0	0	0	0	0	0	0	0	0	0	0	0	0	0	0	0	0	0	0	0	0	0	0	0	0	0	0	0	0	0	1	0	0	0	0	0	0	0	0	0	0	0	0	0	0	0	0	0	0
ASV_1mi_ul8_y4z	10	8	37	2	0	0	9	11	13	4	7	5	4	6	1	4	6	5	1	0	3	1	0	1	0	4	0	3	0	0	0	0	0	0	0	0	0	0	0	0	1	0	3	6	0	0	2	0	2
ASV_1mm_3o7_q7g	0	2	0	0	0	0	0	3	2	0	0	0	0	0	0	0	1	1	0	1	0	0	0	0	1	0	1	2	1	0	0	0	0	0	0	0	0	0	0	0	0	0	0	0	3	1	0	0	3
ASV_1mm_rs7_389	0	0	0	0	0	0	1	0	0	0	0	0	0	0	0	0	0	0	0	0	0	0	0	0	0	0	0	0	0	0	0	1	0	0	0	0	0	0	0	0	0	0	0	0	0	0	0	0	0
ASV_1mn_j25_778	0	0	0	0	0	0	1	0	0	0	0	0	2	3	0	0	0	0	0	0	0	0	0	0	0	0	0	0	0	1	0	1	0	0	0	0	0	0	0	0	0	0	0	0	0	1	0	0	0
ASV_1mn_u8t_2z2	0	1	2	0	0	1	0	0	0	1	1	0	1	0	0	0	0	0	0	0	0	0	0	0	0	1	0	0	0	0	0	0	0	0	0	1	0	0	0	0	1	0	0	0	0	0	0	1	0
ASV_1mq_464_qp4	1	0	0	0	0	0	3	2	5	1	0	0	2	2	0	1	2	6	1	0	2	2	0	0	1	1	0	1	1	0	0	0	0	0	0	0	0	0	0	0	0	0	0	0	0	0	0	0	0
ASV_1nl_91e_ojj	0	0	0	0	0	0	4	1	3	0	0	0	0	0	0	1	0	0	0	0	0	0	0	0	0	0	0	0	0	0	0	0	0	0	0	0	0	0	0	0	0	0	0	0	0	0	0	0	0
ASV_1nv_x7e_42m	0	0	0	1	0	0	0	1	0	0	0	0	0	0	0	0	0	0	0	0	0	0	0	0	0	0	0	0	0	0	0	0	0	0	0	0	0	0	0	0	0	0	0	0	0	1	0	0	0
ASV_1o1_3aa_az2	0	0	2	0	0	1	3	2	2	0	0	0	1	0	0	0	0	0	1	0	0	0	0	0	0	0	0	1	0	0	0	0	0	0	0	0	0	0	0	0	0	0	0	1	0	1	1	0	0
ASV_1o4_5ql_e89	0	0	0	1	0	0	0	0	0	0	0	1	0	0	0	0	0	0	0	0	0	0	0	0	0	0	0	0	0	0	0	0	0	0	0	0	0	0	0	0	0	0	0	0	0	1	1	1	1
ASV_1o4_k0a_3on	0	0	0	0	0	1	0	0	0	0	0	0	0	0	0	0	0	0	0	0	0	0	0	0	0	0	0	0	0	0	0	0	0	0	0	0	0	0	0	0	0	0	0	0	0	0	0	0	0
ASV_1of_1x9_8ot	0	0	0	0	0	0	0	1	1	0	1	0	8	13	1	0	0	0	7	4	4	0	0	0	0	0	0	0	0	0	0	1	1	1	1	2	0	0	0	0	0	0	0	7	4	4	0	0	0
ASV_1oh_f8m_pe1	0	0	0	6	1	7	0	0	2	0	0	0	16	2	0	0	0	0	1	0	4	1	0	0	0	2	0	0	0	11	16	4	0	3	1	0	0	0	0	0	0	0	0	0	0	1	0	0	0
ASV_1om_ixp_ay3	3	3	4	0	0	0	0	0	1	1	6	2	0	1	0	3	1	2	0	0	0	0	0	0	0	0	2	2	1	2	0	0	0	0	0	0	0	0	1	0	0	0	1	1	0	0	0	6	2
ASV_1p2_0j0_htv	0	0	0	0	0	0	0	0	0	0	0	0	0	0	0	0	0	0	0	0	0	0	0	0	0	0	0	0	0	0	0	0	0	0	0	0	0	0	0	0	0	0	0	0	0	0	0	0	1
ASV_1p2_ih8_v2q	0	0	0	0	1	0	28	22	13	0	0	0	0	0	0	0	0	0	0	0	0	0	0	0	0	0	0	0	0	0	0	0	0	0	0	0	0	0	0	0	0	0	0	0	0	0	0	0	0
ASV_1po_hsa_ol1	0	0	1	0	0	0	0	0	0	0	0	0	0	0	0	1	0	0	0	0	0	0	0	0	0	0	0	0	0	0	1	0	0	0	0	0	0	0	0	0	0	0	0	0	0	1	0	0	0
ASV_1pt_evs_8yu	0	7	6	0	1	0	5	10	11	4	5	1	3	1	0	9	6	12	4	0	2	0	0	5	3	4	11	30	8	1	0	1	2	2	3	10	1	3	1	0	0	1	0	5	19	8	2	1	0
ASV_1pv_x1t_hym	0	6	2	4	1	0	0	0	0	9	4	3	1	0	1	2	2	1	1	0	1	0	0	0	0	0	0	0	0	0	0	0	0	0	0	1	0	0	0	0	1	1	0	0	1	0	1	2	0
ASV_1q1_kxp_8b6	0	0	0	0	0	0	2	0	1	0	0	0	0	0	0	0	0	0	0	0	0	0	0	0	0	0	0	0	0	0	0	0	0	0	0	0	0	0	0	0	0	0	0	0	0	0	0	0	0
ASV_1qb_xze_fxx	3	0	1	0	0	0	3	5	7	0	1	0	1	0	0	0	0	1	2	0	2	0	1	0	0	1	3	6	2	0	1	0	0	0	0	4	0	0	0	0	0	0	0	1	0	1	0	0	0
ASV_1qn_8x3_t60	0	0	0	0	0	0	17	12	19	0	0	0	0	0	0	0	0	0	0	0	0	0	0	0	0	0	0	0	0	0	0	0	0	0	0	1	0	0	0	0	0	0	0	0	0	0	0	0	0
ASV_1qq_7os_s91	0	0	0	0	0	0	0	0	0	0	0	0	0	0	0	0	0	0	0	0	0	0	0	0	0	0	0	0	0	1	0	0	0	0	0	0	0	0	0	0	0	0	0	0	0	0	0	0	0
ASV_1r5_bd3_lml	0	0	0	0	1	0	42	17	11	0	0	0	31	25	24	0	0	0	12	5	21	0	1	0	0	7	0	0	0	1	0	1	8	24	4	6	1	0	8	0	0	0	0	47	81	76	1	0	1
ASV_1r5_qwt_gtl	0	0	0	0	0	0	0	0	0	0	0	0	1	0	0	0	0	0	0	0	0	0	0	0	0	0	0	0	0	0	0	0	0	0	0	0	0	0	0	0	0	0	0	0	0	0	0	0	0
ASV_1rb_3d6_lkl	4	0	8	0	0	0	4	2	2	2	0	0	4	0	0	2	1	13	1	0	1	0	0	1	3	3	2	4	1	0	0	0	2	0	0	0	0	0	0	0	0	0	0	2	1	6	0	2	0
ASV_1rn_x2t_jxw	1	3	3	0	0	0	1	2	2	2	6	2	0	0	0	1	0	1	0	0	1	0	1	0	0	3	0	2	0	0	0	0	0	0	0	0	0	1	0	0	0	0	0	0	0	0	0	0	0
ASV_1rp_z39_h2e	3	17	9	8	3	6	7	2	3	3	24	10	1	2	0	7	15	23	1	1	1	0	0	0	1	2	2	5	1	0	1	0	1	1	0	0	0	0	0	0	0	0	6	0	0	3	0	2	4
ASV_1rt_20k_7s0	6	16	6	7	2	4	5	1	2	7	18	12	6	2	0	6	5	12	2	1	1	1	1	0	2	5	0	7	3	0	0	0	0	0	0	1	1	0	0	0	0	0	3	0	2	0	3	4	0
ASV_1ru_fki_phw	0	0	1	1	0	0	1	0	0	0	0	0	0	0	0	1	0	0	0	0	1	0	0	0	0	0	0	1	0	1	1	0	0	0	0	0	0	0	0	0	0	0	0	0	0	0	1	1	0
ASV_1rw_508_v7p	0	0	0	0	4	1	9	4	7	0	1	0	2	2	1	1	0	0	1	0	0	0	0	2	0	0	0	0	0	0	0	0	0	1	3	0	0	0	0	0	0	0	0	5	1	2	0	0	0
ASV_1sb_n3v_820	0	0	0	0	0	0	0	0	0	0	0	0	0	0	0	0	0	0	0	0	0	0	0	0	0	0	0	0	0	0	1	0	0	0	0	0	0	0	0	0	0	0	0	0	0	0	0	0	0
ASV_1st_w7l_gle	0	0	0	0	0	0	4	3	2	1	0	0	0	0	0	1	1	4	0	0	0	0	0	0	1	4	2	3	0	0	0	0	0	0	0	0	0	0	0	0	0	0	0	0	0	0	0	0	0
ASV_1sx_091_7af	0	0	0	1	2	1	4	5	0	0	0	0	2	2	0	0	1	0	0	0	0	0	0	0	0	0	1	0	0	0	0	0	1	1	0	0	1	0	0	0	0	0	0	0	0	2	0	0	0
ASV_1t1_x13_eqr	0	0	1	0	0	1	0	0	0	0	0	0	0	0	0	0	0	0	0	0	0	0	0	0	0	0	0	1	0	1	1	0	0	0	0	0	0	0	0	0	1	0	1	0	2	0	0	4	8
ASV_1t1_x1v_xv1	0	0	0	11	4	2	1	0	2	0	0	0	5	6	3	0	0	0	6	0	3	0	0	0	0	0	0	0	0	2	3	1	0	0	1	0	0	0	0	0	0	0	0	1	3	0	0	0	0
ASV_1t8_8xd_xzc	0	0	0	0	0	0	3	0	1	0	0	0	1	0	0	0	0	0	0	0	0	0	0	0	0	0	0	0	0	0	0	0	0	0	0	0	0	0	0	0	0	0	0	0	0	0	0	0	0
ASV_1tn_ii9_i4g	0	0	0	0	0	0	0	0	0	0	0	0	0	0	0	0	0	1	0	0	0	0	0	0	0	0	0	1	0	0	0	1	0	0	0	0	0	0	0	0	0	0	0	0	0	0	0	0	1
ASV_1u3_97n_5ph	0	0	0	1	1	0	8	4	7	0	0	0	1	1	0	0	0	0	4	0	0	0	0	0	0	0	0	0	0	0	0	0	0	1	0	0	0	0	0	0	0	0	0	0	0	0	0	0	0
ASV_1ul_0cm_1pb	1	10	1	1	0	1	0	0	0	3	3	3	0	0	0	0	3	4	0	0	0	0	0	0	0	2	0	9	1	0	1	0	0	0	0	1	0	0	0	0	0	1	0	0	0	1	0	1	0
ASV_1uo_lwx_ckt	24	29	41	2	1	0	0	1	1	15	22	6	2	1	2	18	7	20	0	0	2	5	4	7	13	11	3	5	0	0	1	0	1	0	0	0	0	0	0	0	0	1	1	1	1	0	4	6	4
ASV_1ut_rli_q2b	0	0	0	1	0	0	0	0	1	0	0	0	4	1	0	0	0	0	0	0	0	0	0	0	0	0	0	0	0	0	0	0	0	0	0	0	0	0	0	0	0	0	0	1	0	0	0	0	0
ASV_1v8_fzy_2qc	0	0	0	0	0	0	0	0	0	0	0	0	0	0	0	0	0	0	0	0	0	0	0	0	0	0	0	0	0	1	1	0	0	0	0	0	0	0	0	0	0	0	0	0	0	0	0	0	0
ASV_1ve_nqs_h7y	0	0	0	0	0	0	0	0	0	0	0	0	0	0	0	0	0	0	0	0	0	0	1	0	0	1	0	0	0	0	0	0	0	0	0	0	0	0	0	0	0	0	0	0	0	0	0	0	0
ASV_1vo_fxh_9ue	0	0	0	3	4	7	2	0	1	0	0	0	1	3	4	1	0	0	1	0	1	0	0	0	1	0	0	0	0	2	3	0	1	2	0	0	0	0	0	0	0	0	0	2	2	2	0	1	0
ASV_1vw_ukr_8wr	0	0	0	0	0	0	1	1	0	0	0	0	0	0	0	0	0	0	0	1	0	0	0	0	0	0	0	0	0	0	0	0	0	0	0	0	0	0	0	0	0	0	0	0	0	0	0	0	0
ASV_1w6_k2c_kh0	0	0	0	4	0	1	0	0	1	0	0	0	0	2	0	0	0	0	0	0	1	0	0	0	0	0	0	0	0	1	0	0	0	0	1	0	0	0	0	0	0	0	0	0	2	0	0	0	0
ASV_1wv_3ui_b7e	29	48	50	2	0	0	0	1	1	32	67	61	16	9	7	5	4	5	1	0	1	2	1	5	11	10	2	2	0	6	2	0	0	0	0	1	5	0	0	0	2	6	8	1	2	6	6	23	9
ASV_1x2_wkk_h9f	0	0	0	0	0	0	0	0	0	0	0	0	0	1	0	0	0	0	0	0	0	0	0	0	0	0	0	0	0	0	0	0	0	0	0	0	0	0	0	0	0	0	0	0	0	0	0	0	0
ASV_1x5_yui_gl5	0	0	0	0	0	0	0	0	0	0	0	0	0	0	0	0	0	0	0	0	0	0	0	0	0	0	1	0	0	0	0	0	0	0	0	0	0	0	0	0	0	0	0	0	0	0	0	0	0
ASV_1x8_ui4_yy9	0	0	0	0	0	0	0	0	0	0	0	0	0	0	0	1	0	0	0	0	0	0	0	0	0	0	0	0	0	0	0	0	0	0	0	0	0	0	0	0	0	0	0	0	0	0	0	0	0
ASV_1xd_m59_5ir	0	0	0	0	0	0	0	1	0	0	0	0	0	0	0	0	0	0	0	0	0	0	0	0	0	0	0	0	0	5	1	0	1	2	1	0	0	0	0	0	0	0	0	0	0	0	0	0	0
ASV_1xf_utx_r8y	2	1	0	0	0	0	0	2	1	1	0	0	0	0	0	0	0	0	0	0	0	0	0	0	4	1	0	0	0	0	1	0	0	0	0	0	0	0	0	0	0	0	0	0	0	0	0	0	0
ASV_1xv_8t0_0s1	0	0	3	0	0	0	0	0	0	0	0	0	0	0	0	0	0	0	0	0	0	0	0	0	0	0	0	0	0	0	0	1	0	0	0	0	0	0	0	0	0	0	0	0	0	0	0	0	0
ASV_1yt_52f_ajt	0	0	0	15	7	11	6	3	2	0	0	1	2	7	1	0	1	0	0	1	3	0	0	0	0	0	0	0	0	2	4	2	0	2	1	0	0	0	0	0	0	0	0	2	4	7	0	0	1
ASV_1yw_w66_yyj	0	0	0	0	0	0	0	0	0	0	0	0	0	0	0	0	0	0	1	0	0	0	0	0	0	0	0	0	0	0	0	0	0	0	0	0	0	0	0	0	0	0	0	0	0	0	0	0	0
ASV_1yy_8oq_sqd	0	0	0	0	0	0	4	3	2	0	0	0	9	8	2	0	0	0	5	4	6	0	0	0	0	0	0	0	0	1	0	0	1	3	1	0	0	0	0	0	0	0	0	2	5	2	0	0	0
ASV_1yy_eu3_9pe	0	0	0	1	0	2	0	1	0	1	0	2	1	1	1	1	0	0	1	0	0	0	1	0	0	0	0	0	0	0	0	0	0	0	0	0	0	0	0	0	0	0	0	0	0	0	0	0	1
ASV_1zi_rrx_ogp	0	0	0	0	0	0	1	4	0	0	0	0	0	1	0	0	0	0	0	0	0	0	0	0	0	0	0	0	0	0	0	0	0	0	0	0	0	0	0	0	0	0	0	0	0	0	0	0	0
ASV_1zi_szi_p3z	0	0	0	0	0	0	0	0	0	0	0	0	0	0	0	0	0	0	0	0	0	0	0	0	0	0	0	0	0	0	0	0	0	0	0	0	0	0	0	0	0	0	1	0	0	0	0	0	0
ASV_1zt_x13_jld	0	0	0	0	0	0	0	2	0	0	0	0	0	0	0	0	0	0	0	0	0	0	0	0	0	0	0	0	0	0	0	0	0	0	0	0	0	0	0	0	0	0	0	0	0	0	0	0	0
ASV_203_rew_nrb	0	0	0	0	0	0	0	2	0	0	0	0	3	0	2	0	0	0	0	0	1	0	0	0	0	0	0	0	0	0	0	0	0	0	0	0	0	0	0	0	0	0	0	0	0	0	0	0	0
ASV_205_mvz_i3u	0	0	0	0	0	0	0	0	0	0	0	0	0	0	0	0	0	0	0	0	1	0	0	0	0	0	0	0	0	0	0	0	0	0	0	0	0	0	0	0	0	0	0	0	0	1	0	0	0
ASV_20h_h0r_b6y	0	0	0	0	0	0	0	0	0	0	0	0	0	0	0	0	0	0	0	0	0	0	0	0	0	0	0	0	0	0	0	0	0	0	0	0	0	0	0	0	0	0	0	0	0	14	0	0	0
ASV_20o_u22_50d	0	0	0	12	3	6	1	0	0	0	0	0	4	2	0	0	1	0	2	0	1	0	0	0	0	1	0	0	1	1	1	1	0	1	0	0	0	0	0	0	0	0	0	0	2	3	0	0	0
ASV_213_4dy_5br	0	0	1	6	4	5	16	14	9	0	1	0	5	3	0	0	0	1	0	1	1	0	0	0	0	0	8	6	0	4	5	3	0	0	1	0	0	0	1	0	0	0	0	0	2	3	0	0	3
ASV_219_epf_czs	0	0	0	0	0	1	1	3	2	0	1	0	1	0	0	0	0	0	0	1	0	0	0	0	0	0	0	0	0	2	3	0	0	1	0	0	0	0	0	0	0	0	0	0	0	1	1	0	0
ASV_21e_c2w_voi	0	0	0	0	0	0	0	0	0	0	0	0	0	0	0	0	0	0	0	0	0	0	0	0	0	0	0	0	0	0	0	0	0	0	0	0	0	0	0	0	0	0	0	0	0	0	0	0	1
ASV_21g_3zo_6uk	2	1	4	3	0	1	0	0	1	0	0	0	0	1	0	3	1	1	0	0	0	0	0	0	0	0	1	1	0	1	0	0	0	1	0	0	0	0	1	0	0	0	0	0	2	0	0	0	2
ASV_21h_0jz_so5	0	0	0	0	0	0	0	0	0	0	0	0	0	1	0	0	0	0	0	0	0	0	0	0	0	0	0	0	0	0	0	0	0	0	0	0	0	0	0	0	0	0	0	0	0	0	0	0	0
ASV_21h_apq_2mu	0	0	0	0	0	0	0	0	0	0	0	0	0	1	0	0	0	0	0	0	0	0	0	0	0	0	0	0	0	0	0	0	0	0	0	0	0	0	0	0	0	0	0	0	0	0	0	0	0
ASV_21s_0mp_iyr	0	0	0	0	0	0	2	0	0	0	0	0	5	0	0	0	0	0	0	0	1	0	0	0	0	0	0	1	0	0	1	0	0	0	0	0	0	0	0	0	0	0	0	0	1	3	0	0	0
ASV_21z_ovg_7vz	0	1	0	0	0	0	1	0	0	0	0	0	0	0	0	0	0	0	0	0	0	0	0	0	0	0	0	2	0	0	0	0	0	0	0	0	1	0	0	0	0	0	0	0	1	1	0	0	0
ASV_227_iy2_s5d	0	0	0	0	0	0	0	0	1	0	0	0	0	0	0	0	0	0	0	0	0	0	0	0	0	0	0	0	0	0	0	0	0	0	0	0	0	0	0	0	0	0	0	0	0	0	0	0	0
ASV_22d_8fu_ane	0	0	1	8	0	0	1	1	1	0	0	0	3	2	1	0	0	0	1	0	3	0	0	0	0	0	0	0	0	1	1	0	0	0	0	0	0	0	0	0	0	0	0	0	3	0	0	1	0
ASV_22l_8ia_cll	0	0	0	0	0	0	0	0	0	1	0	0	0	0	0	0	0	0	0	0	0	0	0	0	0	0	0	0	0	0	0	0	0	0	0	0	0	0	0	0	0	0	0	0	0	0	0	0	0
ASV_22v_wzj_tvb	0	2	0	0	0	0	6	1	2	0	0	0	0	0	0	0	0	0	0	0	0	0	0	0	0	0	0	0	0	0	0	0	0	0	0	0	0	0	0	0	0	0	0	0	0	0	0	0	0
ASV_238_tl7_u0y	0	0	0	0	0	0	0	0	0	0	0	0	0	0	0	0	0	0	0	0	0	0	0	0	0	0	0	0	0	0	0	0	1	0	0	0	0	0	0	0	0	0	0	0	0	0	0	0	0
ASV_239_pud_cms	0	0	0	0	1	2	2	1	1	0	0	0	7	21	6	1	0	0	2	4	3	0	1	0	0	0	0	0	0	1	2	1	2	5	0	0	0	0	0	0	0	0	0	4	6	4	0	0	0
ASV_23q_ycr_7mq	1	0	0	0	0	0	1	1	1	0	0	0	2	2	2	0	0	0	0	0	1	0	0	1	0	0	1	1	0	0	0	0	0	0	0	0	0	0	0	0	0	0	0	0	0	1	0	0	0
ASV_245_s1e_o0u	0	0	0	0	0	0	43	43	32	0	0	0	1	1	0	0	0	0	2	0	3	0	0	0	0	0	0	0	1	0	0	1	0	5	0	1	0	0	0	0	0	0	0	2	2	0	0	0	0
ASV_254_xfe_bv1	0	1	0	3	1	0	0	0	1	0	0	1	1	1	0	0	0	0	0	0	0	0	0	0	0	0	0	0	0	1	2	2	0	1	0	0	0	0	0	0	0	0	0	0	2	0	0	1	0
ASV_25b_bet_ip1	0	0	0	0	0	0	0	1	0	0	0	0	0	0	0	0	0	0	0	0	0	0	0	0	0	0	0	0	0	0	0	1	0	0	0	0	0	0	0	0	0	0	0	1	2	4	0	0	0
ASV_262_w57_sck	0	0	0	3	6	8	9	14	10	0	0	0	14	14	9	0	0	0	9	5	20	0	0	0	0	3	1	0	0	9	17	2	40	97	18	4	0	0	0	0	0	0	0	67	178	124	1	0	0
ASV_26a_kx4_yv1	0	0	0	0	0	0	3	5	2	0	0	0	0	0	0	0	1	1	0	0	0	0	0	0	0	0	0	1	0	0	0	0	0	0	0	0	0	0	0	0	0	0	0	0	0	0	0	0	1
ASV_26g_bhs_mop	0	0	0	2	0	0	0	2	3	0	0	0	14	3	13	0	0	0	2	1	5	0	1	0	2	0	0	0	0	6	2	1	4	18	1	0	0	0	2	0	0	0	0	14	11	10	0	0	0
ASV_26o_n20_n5d	0	0	1	2	1	0	4	4	4	0	0	0	0	0	0	0	0	0	0	0	0	0	0	0	0	0	0	0	1	0	4	0	0	3	0	1	0	0	0	0	0	0	0	0	3	3	0	0	0
ASV_273_9wf_5ix	0	0	0	0	1	2	3	5	6	0	0	0	6	8	2	0	0	0	1	0	3	0	0	0	0	0	0	0	0	10	5	2	0	0	0	0	0	1	0	0	0	0	0	0	3	1	0	0	0
ASV_274_jn0_wsg	3	1	0	0	1	1	0	0	1	4	3	2	1	1	0	2	2	3	1	0	0	0	0	0	3	0	0	1	0	0	0	0	0	1	0	3	0	0	0	0	1	1	0	0	0	0	5	8	5
ASV_27b_mr0_dih	0	0	0	1	1	2	0	0	0	0	0	0	0	1	0	0	0	0	0	0	0	0	0	0	0	0	0	0	0	0	0	0	0	0	0	0	0	0	0	0	0	0	0	0	0	0	0	0	0
ASV_27m_3qs_cu4	0	2	0	1	1	0	0	0	0	0	2	0	0	0	0	1	1	1	1	0	0	1	0	3	1	1	2	5	0	0	1	0	0	0	0	0	0	3	0	0	3	3	2	2	2	1	6	13	34
ASV_27r_c6m_aes	5	2	5	4	4	8	2	2	2	0	1	0	1	1	1	0	1	1	2	1	0	0	0	0	0	0	1	0	0	3	7	0	0	0	0	0	0	0	1	0	0	0	0	0	0	0	0	0	0
ASV_27x_1gw_mz7	1	0	0	0	0	0	0	0	0	0	0	0	0	1	0	0	0	0	0	0	0	0	0	0	0	0	0	0	0	0	0	0	0	0	0	0	0	0	0	1	0	0	0	0	0	0	0	0	0
ASV_28g_0u0_v7k	0	0	0	0	0	0	6	4	4	0	0	0	0	0	0	0	0	0	0	0	0	0	0	0	0	0	0	1	1	0	0	0	0	0	0	0	0	0	0	0	0	0	0	0	0	0	0	0	0
ASV_28h_mop_lz3	0	0	0	0	0	0	1	1	0	0	0	0	0	0	0	0	0	0	0	0	0	0	0	0	0	0	0	0	0	0	0	0	0	0	0	0	0	0	0	0	0	0	0	0	0	0	0	1	0
ASV_28m_q1l_h6g	0	0	0	0	0	0	1	0	0	0	0	0	0	0	0	0	0	0	0	0	0	0	0	0	0	0	0	0	0	0	0	0	0	1	0	0	0	0	0	0	0	0	0	0	0	0	0	0	1
ASV_28q_4d3_v7f	0	0	0	0	0	0	0	0	0	0	0	0	0	0	0	0	0	0	0	0	0	0	0	0	0	0	0	0	0	2	0	0	0	0	0	0	0	0	0	0	1	0	0	0	0	0	1	2	1
ASV_28q_bwu_7f9	0	0	0	0	0	0	1	0	0	0	0	0	0	0	0	0	1	0	0	1	0	0	0	0	0	0	0	1	0	0	0	0	0	0	0	0	0	0	0	0	0	0	0	1	0	0	0	0	0
ASV_28t_6hv_m2z	0	1	0	0	0	0	3	0	3	0	1	0	1	0	1	0	0	0	0	0	0	0	0	0	0	0	0	0	0	0	0	0	0	3	0	0	0	0	0	0	0	0	0	0	1	0	0	0	0
ASV_28w_zie_le7	0	0	1	0	0	0	0	0	0	1	0	0	0	0	0	0	0	0	0	0	0	0	0	0	0	0	0	0	0	0	0	0	0	0	0	0	0	0	0	0	0	1	0	0	0	0	0	0	0
ASV_293_sgl_uc4	0	0	0	0	0	0	2	0	1	0	0	0	0	0	0	0	0	0	0	0	0	0	0	0	0	0	0	0	0	0	0	0	0	0	0	0	0	0	0	0	0	0	0	0	0	0	0	0	0
ASV_29t_yx8_idg	3	8	5	0	1	1	10	7	5	0	4	2	2	1	1	1	2	10	1	1	1	0	0	0	0	2	8	16	4	1	0	2	5	8	0	11	0	3	0	0	0	0	0	2	5	8	0	1	2
ASV_29x_3if_z96	0	0	0	0	0	0	0	0	0	1	0	0	0	0	0	0	0	0	0	0	0	0	0	0	0	0	0	0	0	0	0	0	0	0	0	0	0	0	0	0	0	0	0	0	0	0	0	0	0
ASV_2am_h4y_6x8	0	0	0	0	0	0	0	0	0	0	0	0	0	0	0	0	0	0	0	0	0	0	0	0	0	0	0	0	0	0	0	0	0	0	0	0	0	0	0	0	0	0	0	0	0	1	0	0	0
ASV_2ax_t0i_tud	0	0	0	0	0	0	18	11	10	0	0	0	0	0	1	0	0	0	0	2	2	0	0	0	0	0	0	0	0	0	0	0	0	0	0	0	0	0	0	0	0	0	0	0	1	0	0	0	0
ASV_2az_wdr_x6m	0	0	0	0	0	0	0	0	0	0	0	0	0	0	0	0	0	0	0	0	0	0	0	0	0	0	0	1	0	0	0	0	0	0	0	0	0	0	0	0	0	0	0	0	0	0	0	0	2
ASV_2c2_ozd_b4d	0	0	0	0	0	0	4	6	6	0	0	3	0	1	1	0	3	1	0	0	0	0	0	0	0	0	1	2	1	0	0	0	0	1	0	1	0	0	0	0	0	0	0	0	0	1	0	1	0
ASV_2cd_260_bps	0	0	1	2	2	0	0	0	0	0	0	0	0	1	0	0	0	0	1	0	0	0	0	0	0	0	0	0	0	1	0	0	0	0	0	0	0	0	0	0	0	0	0	0	0	0	0	0	0
ASV_2ck_cpv_fuz	36	25	15	437	155	289	47	86	62	6	6	5	221	135	38	4	1	4	64	40	111	0	0	109	6	2	7	1	1	81	125	41	17	34	9	3	0	1	0	1	0	0	0	34	63	37	14	7	13
ASV_2cn_gfn_hno	0	0	0	0	0	0	0	0	1	0	0	0	0	0	0	0	0	0	0	0	0	0	0	0	0	0	0	0	0	0	0	0	0	0	0	0	0	0	0	0	0	0	0	0	0	0	0	0	0
ASV_2cp_m6o_oyc	0	1	0	0	0	0	0	0	0	0	0	0	0	0	0	0	0	0	0	0	0	0	0	0	0	0	0	0	0	0	0	0	0	0	0	0	0	0	0	0	0	0	0	0	0	0	0	0	0
ASV_2cs_lzt_f1m	0	2	0	170	99	174	110	93	96	0	0	0	120	94	48	1	0	0	12	11	31	0	0	3	0	0	0	3	1	50	79	31	10	22	11	23	0	0	0	0	1	1	0	22	36	32	1	1	5
ASV_2cu_7qc_6jk	0	1	0	0	0	0	0	0	0	2	0	0	0	0	0	0	0	0	0	0	0	0	0	0	0	0	0	0	0	0	0	0	0	0	0	0	0	0	0	0	0	0	0	0	0	0	0	1	0
ASV_2d7_zpn_zpm	0	0	0	0	0	0	0	0	0	0	0	0	0	0	0	0	0	0	0	0	0	0	0	0	0	0	0	0	0	0	0	0	0	0	0	0	0	0	0	0	0	1	0	0	0	0	1	0	0
ASV_2dc_tnk_7jv	2	2	0	0	1	3	0	0	0	3	2	0	2	1	0	1	0	1	0	0	0	0	0	0	0	0	0	0	0	1	0	0	0	0	0	0	0	0	0	0	1	1	1	0	1	0	0	1	4
ASV_2dd_pjk_4iw	0	0	0	0	0	0	0	0	0	0	0	0	0	0	0	0	0	0	0	0	1	0	0	0	0	0	0	0	0	0	0	0	0	0	0	0	0	0	0	0	0	0	0	0	0	0	0	0	0
ASV_2dq_jz0_bex	79	15	7	6	1	0	0	0	1	21	29	11	0	0	0	12	11	10	0	0	1	0	1	0	7	1	1	7	1	0	0	0	0	0	0	4	0	0	1	0	0	0	4	0	1	1	0	6	4
ASV_2e0_fw6_y8f	1	0	0	0	0	0	5	5	4	0	0	0	0	0	0	0	0	0	0	0	1	0	0	0	0	4	0	0	0	3	2	1	1	8	0	3	0	0	1	0	0	0	0	2	2	1	0	0	0
ASV_2e5_ark_14w	2	3	4	0	1	0	0	0	0	11	17	10	0	0	0	2	3	2	0	0	0	0	0	0	1	0	1	3	2	0	0	0	0	1	0	0	0	0	0	0	1	1	1	0	0	0	0	0	2
ASV_2eb_zr0_1nm	0	0	0	1	4	2	0	1	1	0	0	0	1	1	2	0	0	0	1	0	1	0	0	0	0	0	0	0	0	3	3	1	0	0	0	0	0	0	0	0	0	0	0	0	1	3	0	0	0
ASV_2ed_518_4ur	0	1	2	0	0	0	0	0	0	0	1	0	0	0	1	0	0	0	0	0	0	0	0	0	0	0	0	0	0	0	0	0	0	0	0	0	0	0	0	0	0	0	0	0	0	0	0	0	0
ASV_2fc_4jx_o1f	1	1	7	0	0	2	1	1	0	0	0	0	2	1	0	0	0	1	1	2	0	0	0	0	3	0	6	10	1	0	0	0	1	5	0	2	0	0	0	0	0	0	0	8	5	4	0	0	0
ASV_2fz_yje_k8s	0	1	2	0	0	0	8	4	6	0	0	0	0	0	0	0	0	3	0	0	0	0	0	0	0	0	1	4	3	0	0	0	0	0	0	0	0	0	0	0	0	0	0	0	0	0	0	0	0
ASV_2gg_7xf_1zn	0	0	0	0	0	0	3	1	2	0	0	0	3	1	1	0	0	0	0	0	0	0	0	0	0	0	0	0	0	0	0	0	0	0	0	0	0	0	0	0	0	0	0	0	0	1	0	0	0
ASV_2gh_z8y_tiv	0	0	0	0	0	0	0	0	0	0	0	0	0	0	0	0	0	0	0	0	0	0	0	0	0	0	0	0	0	0	0	0	0	0	0	0	0	0	0	0	0	0	0	0	1	0	0	0	0
ASV_2h0_a8a_o4f	0	0	0	2	1	0	0	0	0	1	0	0	0	0	0	0	1	0	0	0	0	0	0	0	0	1	0	0	0	0	0	0	0	0	0	0	0	0	0	0	0	0	0	0	1	0	0	0	0
ASV_2h9_khn_fpo	0	0	0	0	0	0	2	0	0	0	0	0	1	0	0	0	0	0	0	0	1	0	0	0	0	0	0	0	0	1	0	0	0	0	0	1	0	0	0	0	0	0	0	0	0	0	0	0	0
ASV_2hj_0xm_c1s	14	29	31	6	1	4	2	4	3	15	21	24	3	1	1	5	20	17	4	1	5	1	0	1	4	6	2	7	1	1	1	0	0	0	0	2	0	0	0	0	3	2	4	2	10	2	4	3	10
ASV_2hs_ebw_i1f	1	1	1	0	0	0	0	0	1	2	2	2	0	0	0	1	0	0	0	0	0	0	0	0	0	0	0	0	0	1	0	0	0	0	0	0	0	0	0	0	0	0	0	0	0	0	0	2	0
ASV_2i9_v84_55s	1	2	1	1	0	0	4	7	7	0	0	0	0	1	0	0	0	1	0	0	1	0	0	0	0	0	5	2	2	0	0	0	0	2	0	1	0	0	0	0	0	0	0	1	1	3	0	0	2
ASV_2jb_dgl_qlx	4	6	7	0	0	0	1	1	2	4	7	4	3	0	1	1	3	1	2	0	2	1	0	1	0	1	0	2	1	0	0	0	1	1	0	1	0	0	0	0	2	1	0	2	2	1	0	0	1
ASV_2ji_jtn_p7e	0	0	0	0	1	1	0	0	0	0	0	0	0	0	0	0	0	0	0	0	0	0	0	0	0	0	0	1	0	0	0	0	0	0	0	0	0	0	0	0	0	0	0	0	0	0	0	1	0
ASV_2kb_4p0_uj6	0	0	0	0	0	0	0	0	0	0	0	0	7	0	0	0	0	0	0	0	3	1	0	2	0	0	0	0	0	1	0	0	1	2	0	0	0	0	0	0	0	0	0	0	2	2	0	0	1
ASV_2kn_f1n_yt9	0	0	2	1	0	0	2	2	0	0	0	0	0	0	0	0	0	0	1	0	0	0	0	0	1	0	0	0	0	2	2	2	0	1	0	1	0	0	0	0	0	0	0	1	1	0	0	0	0
ASV_2l7_qma_o25	0	0	0	2	1	3	1	0	0	0	0	0	1	1	1	0	0	0	1	0	0	0	0	0	0	0	0	0	0	1	1	1	1	0	0	0	0	0	1	0	0	0	0	0	1	2	0	0	0
ASV_2l8_nqj_zc4	7	0	0	0	0	0	0	0	0	0	2	0	0	0	0	1	0	56	0	0	0	0	0	1	0	0	5	0	7	0	0	0	0	0	0	0	0	0	0	0	0	0	0	0	0	0	0	0	0
ASV_2lo_ct4_h1a	2	12	0	2	2	7	3	1	0	3	3	1	6	6	2	3	0	3	0	0	1	0	0	0	0	1	0	0	0	0	0	0	0	0	0	1	0	0	0	0	0	3	1	0	0	0	0	2	0
ASV_2lt_rg6_pls	1	2	1	0	0	0	2	0	2	0	0	0	1	1	0	1	0	2	0	0	0	0	0	0	0	0	0	3	1	0	0	0	0	1	0	1	0	0	0	0	0	0	0	0	1	0	1	0	0
ASV_2mc_rgc_1u4	0	0	1	0	0	1	0	1	0	0	0	0	0	1	0	0	0	1	0	0	1	0	0	0	1	0	0	0	0	0	0	0	0	0	0	0	0	0	0	0	0	0	0	0	0	0	1	0	1
ASV_2mg_gq9_3hp	3	0	0	0	0	0	0	0	1	0	0	0	0	0	0	0	0	0	0	0	0	0	0	0	0	0	0	0	0	0	0	0	0	0	0	0	0	0	0	0	0	0	0	0	0	0	0	0	0
ASV_2mj_dbn_3x8	0	0	0	0	0	0	0	0	0	0	0	0	6	5	10	0	0	0	0	0	4	0	0	0	0	0	0	0	0	0	0	0	3	3	1	0	0	0	0	0	0	0	0	3	4	2	0	0	0
ASV_2na_5c2_l59	1	1	0	0	0	0	0	0	0	1	3	2	1	0	1	1	2	1	0	0	0	0	0	4	0	1	1	1	0	1	2	1	0	0	0	0	0	0	0	0	1	1	3	0	3	0	1	5	5
ASV_2nl_fxk_vsa	0	0	0	0	0	0	0	0	0	0	0	0	0	0	0	0	0	0	0	0	0	0	0	0	0	0	0	0	0	1	0	0	0	0	0	0	0	0	0	0	0	0	0	0	0	0	0	0	0
ASV_2ns_c1a_u7g	0	0	0	0	0	0	0	2	0	0	0	0	0	0	0	0	0	0	0	0	0	0	0	0	0	0	0	0	0	0	0	0	0	0	0	0	0	0	0	0	0	0	0	0	0	1	0	0	0
ASV_2nu_wb5_ys8	0	0	0	0	0	0	0	0	0	0	0	0	0	0	0	0	0	0	0	0	1	0	0	0	0	0	0	0	0	0	0	0	0	0	0	0	0	0	0	0	0	0	1	1	1	0	0	0	0
ASV_2oc_huj_srs	0	0	0	0	0	0	0	0	0	0	0	0	0	0	0	0	0	0	0	0	0	0	0	0	0	0	0	0	0	0	0	0	0	0	0	0	0	0	0	0	0	0	0	0	1	0	0	0	0
ASV_2od_ps9_v33	0	0	0	0	0	0	0	0	0	0	0	0	1	0	0	0	0	0	0	0	0	0	0	0	0	0	0	0	0	0	0	0	0	0	0	0	0	0	0	0	0	0	0	0	0	0	0	0	1
ASV_2os_ktr_g4i	1	0	0	0	1	1	0	0	0	0	2	1	0	0	0	1	0	2	0	0	0	0	0	0	1	0	0	0	0	0	0	0	0	0	0	0	0	0	0	0	1	0	1	0	0	0	0	0	0
ASV_2ow_nbm_4gn	0	0	0	0	0	0	0	0	0	0	0	0	3	2	0	0	0	0	1	0	0	0	0	0	0	0	0	0	0	0	0	0	0	0	0	0	0	0	0	0	0	0	0	0	0	2	0	0	0
ASV_2pe_pr4_0p4	0	1	0	0	0	0	0	0	0	0	0	0	0	0	0	0	0	0	0	0	0	0	0	0	0	0	0	0	0	0	0	0	0	0	0	0	0	0	0	0	0	0	0	0	0	0	0	0	0
ASV_2pl_r4z_ip8	0	0	0	0	0	0	6	1	0	0	0	0	1	2	0	0	0	0	0	0	3	0	0	0	0	0	0	1	0	2	1	0	1	6	0	0	0	0	1	0	0	0	0	7	10	9	0	0	0
ASV_2po_2ls_4sv	0	1	0	1	0	0	0	0	0	0	0	0	0	0	0	0	0	0	0	0	0	0	0	0	0	0	0	0	0	0	0	0	0	0	0	0	0	0	0	0	0	0	0	0	0	0	0	0	0
ASV_2q1_tkq_w6z	0	0	0	1	1	0	0	0	0	0	0	0	0	0	0	0	0	0	0	0	1	0	0	0	0	0	0	0	0	2	3	1	0	0	0	0	0	0	0	0	0	0	0	0	0	0	1	0	0
ASV_2qh_3cw_5e6	1	0	0	0	0	0	14	8	13	1	0	0	1	7	2	0	0	0	0	1	0	0	0	0	2	0	0	0	0	0	0	0	0	0	0	0	0	1	0	0	0	0	0	1	2	2	0	0	0
ASV_2qz_cvh_n13	1	0	5	0	0	1	14	15	10	1	0	0	0	0	0	4	0	0	1	0	0	0	0	0	0	0	0	0	0	0	0	0	0	0	0	0	0	0	0	0	0	0	0	0	0	0	0	0	0
ASV_2r0_wt6_4uk	0	0	0	0	0	0	1	0	0	0	0	0	0	0	0	0	0	0	0	0	1	0	0	0	0	1	0	0	0	0	0	0	0	0	0	0	0	0	0	0	0	0	0	0	0	0	0	0	0
ASV_2r4_216_321	0	0	0	0	0	0	0	1	0	0	0	0	0	0	0	0	0	0	2	0	0	0	0	0	0	0	0	0	0	0	0	0	0	0	0	0	0	0	0	0	0	0	0	0	0	0	0	0	0
ASV_2rd_aio_ni5	0	0	0	0	0	0	2	1	2	0	0	0	1	0	0	0	0	0	0	0	0	0	0	0	0	0	0	0	0	0	0	0	0	0	0	0	0	0	0	0	0	0	0	0	0	0	0	0	0
ASV_2rk_i81_hol	1	0	1	0	0	0	0	0	0	0	0	0	0	0	0	1	0	0	1	0	0	0	0	2	0	1	1	0	0	0	0	0	0	0	0	0	0	0	0	0	0	0	0	0	0	0	0	0	0
ASV_2s8_pnb_kwy	0	0	0	0	0	0	1	0	1	0	0	0	0	0	0	0	0	0	0	0	0	0	0	0	0	0	0	0	0	0	0	0	0	0	0	0	0	0	0	0	0	0	0	0	0	0	0	0	0
ASV_2sa_ium_uro	0	0	0	0	0	0	0	1	1	0	0	0	0	0	0	0	0	0	0	0	0	0	0	0	0	0	0	0	0	0	0	0	0	0	0	0	0	0	0	0	0	0	0	0	0	0	0	0	0
ASV_2sa_k8a_68r	0	0	0	8	2	1	2	0	3	0	0	0	2	3	5	0	0	0	0	0	3	0	0	0	0	0	0	0	0	2	3	1	1	0	1	0	0	0	0	0	0	0	0	0	0	0	0	0	0
ASV_2si_pki_v74	0	0	0	0	4	6	3	6	8	0	0	0	17	23	6	0	1	0	20	4	42	0	6	0	0	5	0	0	0	1	1	0	4	15	1	3	0	0	0	0	0	0	0	21	46	30	0	0	0
ASV_2so_fny_be6	0	0	1	0	0	0	1	0	0	1	0	0	0	0	0	0	0	1	0	0	0	0	0	0	0	0	0	0	0	0	0	0	0	0	0	0	0	0	0	0	0	0	0	0	0	0	0	0	1
ASV_2sp_p7v_g9a	0	8	2	4	1	0	1	2	1	3	7	3	1	0	0	0	2	3	1	0	1	0	0	2	0	3	1	3	3	0	1	0	1	0	0	0	1	0	0	0	1	0	1	0	2	2	0	1	1
ASV_2sr_5uq_tks	3	1	0	1	0	0	2	3	2	0	0	0	3	5	2	0	0	0	5	2	7	0	0	0	0	0	0	0	0	3	1	2	8	8	6	3	0	0	0	0	0	0	0	9	9	12	0	1	0
ASV_2sv_zhe_2ng	0	1	0	0	0	0	6	3	4	0	0	0	4	6	0	0	0	0	2	1	2	0	0	1	0	0	0	0	0	0	0	0	4	8	0	1	0	0	2	0	0	0	0	10	16	12	0	0	1
ASV_2sz_261_5s1	36	21	12	0	0	1	67	75	78	45	4	2	31	32	12	64	31	57	43	15	42	36	40	9	118	107	12	42	10	0	2	3	19	36	3	34	1	6	5	0	0	0	0	11	29	31	2	1	6
ASV_2t4_pi2_41p	0	0	0	0	0	0	0	0	0	1	0	0	0	0	0	0	0	0	0	0	0	0	0	0	0	0	0	0	0	0	0	0	0	0	0	0	0	0	0	0	0	0	0	0	0	0	0	0	0
ASV_2t8_40d_joy	2	2	2	2	1	1	0	0	1	3	4	7	2	0	1	5	3	5	1	0	0	0	0	1	0	2	1	5	1	0	0	0	0	0	0	0	1	0	0	0	0	1	0	0	0	0	1	1	1
ASV_2t8_jpl_8j7	0	0	1	0	0	0	5	0	2	0	1	0	39	19	6	0	0	0	4	3	10	0	0	0	0	0	0	0	0	12	12	3	3	8	2	0	0	0	1	0	0	0	0	5	8	0	0	3	0
ASV_2u0_p47_6pi	0	0	0	0	0	0	2	1	3	0	0	0	0	0	0	0	0	0	0	0	0	0	0	0	0	0	0	0	0	0	0	0	1	1	0	0	0	0	0	0	0	0	0	1	4	0	0	0	0
ASV_2u2_8f0_dtb	2	9	11	0	0	9	2	0	0	1	5	2	3	2	2	0	2	1	0	0	2	0	1	0	1	0	2	0	1	3	2	2	0	1	0	1	0	0	0	0	1	7	8	2	1	1	11	21	13
ASV_2u3_g2l_tjw	0	0	0	1	2	1	0	0	0	0	0	0	1	1	0	0	0	0	0	0	0	0	0	0	0	0	0	0	0	0	0	0	0	0	0	0	0	0	0	0	0	0	0	1	0	0	0	0	0
ASV_2u8_l6l_rzi	3	5	6	7	2	6	1	5	2	24	41	17	1	2	2	4	15	17	1	1	3	3	0	1	5	5	1	9	1	5	5	2	0	0	0	1	0	1	0	0	2	4	12	2	4	2	4	19	22
ASV_2ut_avo_jbq	0	0	0	0	0	0	0	0	1	0	0	0	0	0	0	0	0	0	0	0	0	0	0	0	0	0	0	0	0	0	0	0	0	0	0	0	0	0	0	0	0	0	0	0	0	0	0	0	0
ASV_2uy_ltl_nt4	12	30	24	0	0	0	5	0	0	3	4	4	1	2	1	10	1	4	0	0	0	0	2	0	3	7	3	4	0	1	5	0	0	0	0	1	1	0	0	0	0	0	0	0	2	1	2	1	4
ASV_2vd_p3p_aub	4	17	9	954	415	773	163	205	150	5	9	3	317	325	133	2	2	6	77	38	128	2	1	39	7	6	0	2	0	258	250	70	30	84	20	3	0	0	0	0	2	1	4	62	179	170	6	5	6
ASV_2vv_i98_za3	5	5	9	4	1	6	4	1	2	25	41	27	1	3	2	7	3	12	1	1	3	2	0	3	5	5	2	9	4	10	5	3	0	0	0	0	1	0	1	0	2	5	14	0	3	3	5	15	22
ASV_2vz_m6n_a1k	0	0	0	0	0	0	0	0	0	0	0	0	1	1	0	0	0	0	0	0	2	0	0	1	0	0	0	0	0	0	0	0	1	0	0	0	0	0	0	0	0	0	0	0	0	0	0	0	0
ASV_2w1_1xp_rb3	0	1	5	0	0	0	1	2	0	0	2	0	0	1	1	4	0	0	2	0	3	0	0	0	0	0	19	28	1	0	0	1	0	0	0	1	0	0	6	0	0	0	0	2	2	0	0	0	1
ASV_2w9_x4q_xno	0	0	0	0	0	3	0	0	3	0	0	0	0	0	0	0	0	0	0	0	0	0	0	0	0	0	0	0	1	0	0	0	0	0	0	0	0	0	0	0	0	0	1	0	0	0	0	0	0
ASV_2wo_uox_qm0	0	1	0	0	0	0	0	0	0	0	0	0	0	0	0	1	0	0	0	0	0	0	0	0	4	1	0	0	0	0	0	0	0	0	0	2	0	0	0	0	0	0	0	0	1	0	0	0	1
ASV_2wz_bu1_s4v	1	0	1	1	0	0	0	1	0	0	0	1	2	0	0	0	0	1	0	0	0	0	0	0	0	0	0	0	1	0	0	0	0	0	0	0	0	0	0	0	0	0	0	0	0	0	0	0	0
ASV_2x0_j52_vou	0	0	0	2	0	0	2	1	1	0	0	0	0	0	0	0	0	0	0	0	0	0	0	0	0	0	0	0	0	0	0	0	0	0	0	0	0	0	0	0	0	0	0	1	0	0	0	0	0
ASV_2x1_l1d_2sn	0	1	5	0	0	0	0	0	0	4	3	0	0	0	1	5	2	6	2	0	2	1	2	3	8	9	1	1	0	0	0	0	0	4	0	5	0	0	0	0	0	0	0	0	2	2	0	0	0
ASV_2xl_qju_5iw	0	0	0	0	0	0	5	2	1	0	0	0	0	0	0	0	0	0	0	0	1	0	0	0	0	0	0	0	0	2	0	1	1	1	0	0	0	0	0	0	0	0	0	1	3	1	0	0	0
ASV_2xo_nrs_i0z	1	0	0	0	0	0	1	1	0	0	0	0	0	0	0	0	0	0	0	0	0	0	0	0	0	0	0	0	0	0	0	0	0	0	0	0	0	0	0	0	0	0	0	0	0	0	0	0	2
ASV_2xu_kzy_sdv	0	0	0	0	0	0	0	2	1	0	0	0	0	0	0	0	0	0	0	0	0	0	0	0	0	0	0	0	0	0	0	0	0	0	0	0	0	0	0	0	0	0	0	0	0	0	0	0	0
ASV_2xz_eff_akk	0	0	0	0	2	0	0	0	0	0	0	0	0	0	0	0	0	0	0	0	0	0	0	0	0	0	0	0	0	0	0	0	0	0	0	0	0	0	0	0	0	0	0	0	0	0	0	0	0
ASV_2y8_iq8_su3	0	0	1	0	0	1	0	0	1	0	0	0	2	1	0	0	0	0	0	0	4	0	0	0	0	0	0	0	0	3	1	1	0	1	0	0	0	0	0	0	0	0	0	0	1	1	0	2	2
ASV_2yr_nmy_hlt	0	0	0	0	0	0	0	0	0	0	0	0	0	0	0	0	0	0	0	0	0	0	0	0	0	0	0	0	0	0	0	0	0	0	0	0	0	0	0	0	0	0	0	0	0	0	0	0	0
ASV_2yv_yyd_tur	0	1	0	1	0	0	0	0	2	0	0	0	0	0	0	0	1	1	0	0	0	0	0	0	0	0	0	0	0	0	0	0	0	0	0	0	0	0	0	0	0	1	0	0	0	0	0	0	0
ASV_2yw_x23_x34	0	0	0	0	0	0	0	0	0	0	0	0	0	0	0	0	0	0	0	0	0	0	0	0	0	0	0	0	0	1	0	0	0	0	0	0	0	0	0	0	0	0	0	0	0	0	0	0	0
ASV_2yz_h50_36g	0	0	0	0	2	0	0	0	0	0	0	0	0	0	0	0	0	0	0	0	0	0	0	1	0	0	0	0	0	2	0	0	1	0	0	0	0	0	0	0	0	0	0	0	0	0	0	1	0
ASV_2z0_006_en1	0	3	2	7	1	1	1	0	0	0	2	2	2	1	0	1	1	0	0	0	0	0	1	0	0	0	0	0	0	1	1	0	0	0	0	0	0	0	0	0	0	0	0	0	0	0	0	0	1
ASV_2z4_uod_2ll	0	2	0	1	0	0	0	0	1	0	1	0	0	0	0	0	0	1	0	0	0	0	0	0	0	0	0	0	0	0	0	0	0	0	0	1	0	0	0	0	0	2	5	1	0	1	0	7	0
ASV_2z6_pbt_y13	0	4	4	0	0	0	3	0	1	3	1	1	0	2	0	1	2	0	0	0	0	0	2	0	8	2	1	2	0	0	0	0	0	0	0	0	0	0	0	0	0	1	0	0	0	0	0	1	3
ASV_2zg_t2y_loq	0	0	2	0	0	0	0	0	0	0	0	0	0	0	0	0	0	0	0	0	0	0	0	0	0	0	0	0	0	0	0	0	0	0	0	0	0	0	0	0	0	0	0	0	0	0	0	0	0
ASV_2zx_ez8_fm1	0	0	0	0	0	0	14	10	8	0	0	0	0	0	0	0	0	0	1	0	0	0	0	0	0	0	0	0	0	0	0	0	7	15	5	0	0	0	1	0	0	0	0	1	2	0	0	0	0
ASV_303_u2v_4ij	0	0	0	0	0	1	0	0	0	0	0	0	0	0	0	0	0	0	0	0	0	0	0	0	0	0	0	0	0	0	0	0	0	0	0	0	0	0	0	0	0	0	0	0	0	0	0	0	0
ASV_30m_gme_3c1	13	28	20	9	2	5	7	2	2	2	19	15	2	0	2	5	6	6	2	0	1	0	0	0	0	1	1	1	0	0	0	0	0	2	0	0	5	0	0	0	1	5	169	2	16	5	3	140	1
ASV_30r_yjs_azd	0	0	1	7	2	3	0	0	0	0	0	0	1	1	0	0	0	2	0	0	0	0	0	1	0	0	0	0	1	1	1	0	0	0	0	0	0	0	0	0	0	0	1	0	0	2	0	0	0
ASV_312_ngt_1l5	0	0	0	0	0	0	0	0	1	0	0	0	0	0	0	0	0	0	0	0	0	0	0	0	0	0	0	0	0	0	0	0	0	0	0	0	0	0	0	0	0	0	0	0	0	0	0	0	0
ASV_313_e0q_fg2	0	0	0	2	1	3	2	2	0	0	0	0	13	5	4	1	1	0	7	3	9	0	0	3	0	0	0	0	0	2	0	0	2	17	0	0	0	0	0	0	0	0	0	10	30	25	0	0	2
ASV_31g_qtm_w4c	0	1	2	3	1	2	0	1	0	2	1	1	0	2	0	0	1	2	0	0	0	0	0	1	0	0	0	0	0	2	4	0	0	0	0	0	0	0	0	0	0	0	0	0	0	1	0	0	3
ASV_31h_b5m_7w9	3	7	3	0	0	0	73	66	96	1	3	0	1	0	0	1	7	30	0	0	1	2	0	0	6	3	0	7	0	0	0	0	0	0	0	2	0	2	1	0	0	0	0	0	0	0	0	0	0
ASV_31r_9ay_eac	54	119	82	22	4	2	17	14	14	160	58	34	10	16	2	225	68	50	3	1	3	3	1	4	2	6	48	166	59	3	2	1	1	0	0	4	1	0	0	0	14	30	23	1	0	0	3	27	20
ASV_326_gc1_vpu	0	0	0	0	0	0	1	2	0	0	0	0	0	0	0	0	0	0	0	0	0	0	0	0	0	0	0	0	0	0	0	0	0	0	0	0	0	0	0	0	0	0	0	0	0	0	0	0	0
ASV_32i_bf4_6oi	0	0	0	0	0	1	17	13	9	0	2	0	0	0	0	0	0	0	0	0	0	0	0	0	0	0	0	0	0	0	0	0	0	0	0	0	0	0	0	0	0	0	0	0	0	0	0	0	0
ASV_337_eow_mih	0	0	0	0	0	0	0	1	4	0	0	0	0	0	0	0	0	1	0	0	0	0	1	0	0	0	0	0	0	0	0	0	0	1	0	0	0	0	0	0	0	0	0	0	1	1	0	0	0
ASV_33a_f78_fft	0	0	0	0	0	0	1	0	0	0	0	0	0	0	1	0	0	0	0	0	0	0	0	0	0	0	0	0	0	0	0	0	0	0	0	0	0	0	0	0	0	0	0	0	0	0	0	0	0
ASV_33l_u7z_47h	1	1	2	1	0	0	1	0	0	0	0	1	2	1	0	2	1	0	0	1	1	0	0	0	0	1	0	0	0	0	2	0	0	0	0	0	0	0	0	0	0	0	0	0	0	0	0	0	0
ASV_34d_wyn_csi	0	2	0	51	22	31	3	9	8	1	0	0	23	3	3	0	0	0	3	0	7	0	0	13	3	0	0	0	0	6	5	5	0	4	0	0	0	0	0	0	0	0	0	2	1	3	0	0	1
ASV_34j_i03_jc9	2	0	0	0	1	0	13	19	11	0	2	0	0	0	0	0	0	1	0	1	0	0	0	0	0	2	0	0	0	0	0	0	0	0	0	0	0	0	0	0	0	0	0	0	1	1	0	0	0
ASV_34o_9hn_mye	0	0	0	0	0	0	0	0	0	0	0	0	0	0	0	0	0	0	0	0	0	0	0	0	0	0	0	0	0	0	0	0	0	0	0	0	0	0	0	0	0	0	0	0	0	1	0	0	0
ASV_34q_34o_rm9	0	0	0	6	2	7	0	0	1	1	0	0	3	1	0	0	0	0	0	0	1	0	0	0	0	0	0	0	0	0	1	0	0	0	1	0	0	0	0	0	0	0	0	2	3	2	0	0	0
ASV_34x_qqz_q41	0	0	0	0	0	0	0	0	0	0	0	0	0	0	1	0	0	0	0	0	0	0	0	0	0	0	0	0	0	0	0	0	0	0	0	0	0	0	0	0	0	0	0	0	0	0	0	0	0
ASV_351_4ke_839	0	0	0	0	0	1	0	2	0	0	0	0	0	0	0	0	1	0	0	0	0	0	0	0	0	0	1	0	0	0	0	0	0	0	0	0	0	0	0	0	0	0	0	0	0	0	1	0	0
ASV_353_u0a_1nk	1	7	6	0	0	0	6	2	1	0	0	1	11	7	2	2	3	2	7	1	9	0	1	7	6	3	4	4	1	2	2	2	3	12	2	2	0	0	0	0	0	1	4	7	14	14	0	6	7
ASV_35e_1r1_c81	2	1	15	7	437	886	1	9	12	3	1	3	130	138	63	0	0	0	2	4	15	0	0	0	0	0	0	4	0	24	11	12	1	4	0	2	0	0	0	0	0	0	0	29	18	13	0	0	2
ASV_35h_nbw_1p9	1	0	3	21	10	18	2	2	4	6	8	5	9	5	2	1	0	0	1	2	0	0	0	1	0	1	0	1	1	4	3	2	0	4	1	0	0	1	0	0	0	0	6	9	5	10	0	7	3
ASV_35h_qqn_gt5	0	0	0	0	1	1	0	0	0	0	0	0	0	0	0	0	0	0	0	0	0	0	0	0	0	0	0	0	0	0	0	0	0	0	0	0	0	0	0	0	0	0	0	0	0	0	0	0	0
ASV_35r_tb6_5vq	0	1	0	0	0	1	4	0	3	0	0	0	0	3	0	3	1	0	0	0	0	0	0	0	0	0	2	3	0	0	0	0	1	2	0	0	0	0	0	0	0	0	0	0	0	0	0	0	1
ASV_35x_srv_z7b	0	1	2	2	0	0	2	2	1	7	7	4	0	0	0	1	1	4	1	0	0	0	1	0	0	1	0	1	0	0	0	0	0	0	0	0	0	1	0	0	0	0	2	0	0	0	0	0	0
ASV_362_3i8_zim	1	0	1	19	1	2	1	0	1	2	3	2	3	3	1	3	0	4	0	0	1	0	0	0	0	0	0	0	0	3	2	4	6	6	0	0	0	0	0	0	0	0	0	2	11	11	0	1	1
ASV_36p_4uy_tqm	3	8	14	0	5	3	5	7	10	1	2	3	10	3	1	3	4	8	1	0	3	0	0	1	0	0	0	1	2	2	0	2	1	3	0	0	0	0	0	0	0	0	0	3	1	2	0	2	0
ASV_36w_uek_m7h	0	0	0	0	0	0	7	3	1	0	0	0	0	0	0	0	0	0	0	0	0	0	0	0	0	0	0	0	0	0	0	0	0	0	0	0	0	0	0	0	0	0	0	0	0	0	0	0	0
ASV_372_8bm_6pj	0	0	0	2	0	0	1	0	1	0	0	0	0	0	0	0	0	1	0	0	0	0	0	0	0	0	0	0	0	0	0	0	0	0	0	0	0	0	0	0	0	0	0	0	1	0	0	0	0
ASV_37q_m7r_ci7	1	3	1	0	0	0	5	4	4	0	0	0	1	0	0	1	1	1	0	0	1	0	0	0	1	0	0	2	2	0	0	0	0	0	0	0	0	0	0	0	0	0	1	0	1	0	0	0	0
ASV_38b_wwk_18d	2	1	3	0	0	0	5	12	7	3	0	0	0	1	1	1	7	4	0	0	0	0	0	0	4	3	0	4	1	0	0	0	0	1	0	3	0	0	0	0	0	0	0	0	0	0	0	0	0
ASV_38f_cn8_k7s	0	0	0	0	0	0	1	0	0	0	0	0	0	0	0	0	0	0	0	0	0	0	0	0	0	0	0	1	0	0	0	0	0	0	0	0	0	0	0	0	0	0	0	0	0	0	0	1	0
ASV_38m_zjj_69l	0	0	0	0	0	0	0	0	0	0	0	0	0	0	0	0	0	0	0	0	0	0	0	0	0	0	0	0	0	0	0	0	0	0	0	0	0	0	0	0	0	0	0	0	1	0	0	0	0
ASV_38v_o1m_lpy	0	0	0	5	0	4	0	0	0	0	0	0	1	0	0	0	0	1	0	0	0	0	0	0	0	0	0	0	0	0	0	0	0	0	0	0	0	0	0	0	0	0	0	0	0	0	0	0	1
ASV_38z_pnm_yiu	10	2	3	2	1	2	1	0	0	3	8	13	2	2	2	3	3	6	2	0	3	1	1	2	2	1	3	2	0	0	0	0	0	0	0	0	0	0	1	0	0	1	0	1	1	2	2	7	2
ASV_38z_q76_345	0	0	0	0	0	0	10	11	9	0	0	0	0	0	0	0	0	1	0	0	0	0	0	0	0	0	0	0	0	0	0	0	0	0	0	0	0	1	0	0	0	0	0	0	0	0	0	0	0
ASV_3a0_9f7_r53	0	0	0	0	0	1	0	0	0	0	0	0	0	0	0	0	0	0	0	0	0	0	0	0	0	0	0	0	0	0	0	0	0	0	0	0	0	0	0	0	0	0	0	0	0	0	0	0	0
ASV_3a4_541_sj6	0	0	0	7	3	3	1	0	0	0	0	0	0	5	0	0	0	1	0	0	0	0	0	0	0	0	0	0	0	0	0	0	0	0	0	0	0	0	0	0	0	0	1	0	0	0	0	0	1
ASV_3ac_iai_9wo	0	0	0	0	0	0	0	0	1	0	0	0	0	0	0	0	0	0	0	0	0	0	0	0	0	0	0	0	0	0	0	0	0	0	0	0	0	0	0	0	0	0	0	0	0	0	0	0	0
ASV_3ac_pi4_y5w	2	5	12	0	0	0	0	0	0	1	0	1	0	0	0	0	0	2	0	0	1	0	0	0	0	0	4	1	0	1	1	0	0	0	0	0	0	0	0	0	0	0	0	2	1	0	0	0	0
ASV_3ai_7ki_ag6	0	0	0	0	0	1	0	0	0	0	0	0	0	0	0	1	0	0	0	0	0	0	0	0	0	0	1	1	0	0	0	0	0	0	0	0	0	0	0	0	0	0	0	0	0	0	1	0	1
ASV_3al_4uq_1ha	0	0	0	0	0	0	12	9	7	0	1	0	1	0	0	0	0	0	2	0	1	0	0	0	0	0	0	0	0	0	0	0	2	0	1	0	0	0	1	0	0	0	0	0	0	0	0	0	1
ASV_3at_5mi_qlj	1	0	5	0	0	0	0	0	1	0	0	0	1	0	0	0	0	0	0	0	0	0	0	0	0	0	1	3	0	0	0	0	0	0	0	0	0	0	0	0	0	0	0	0	0	0	0	0	0
ASV_3av_z1u_e5m	0	0	1	12	4	19	5	4	5	0	0	0	0	4	1	0	0	0	0	0	0	0	0	0	0	0	0	0	0	3	2	3	1	0	0	2	0	0	0	0	0	0	0	1	2	0	0	0	0
ASV_3aw_kfs_tuo	0	0	0	1	0	1	2	1	1	0	0	0	1	0	0	0	0	0	0	0	0	0	0	0	0	0	0	0	0	2	0	0	0	0	0	0	0	0	0	0	0	0	0	0	0	0	0	0	0
ASV_3b2_0o4_l7n	1	5	14	0	1	1	1	0	0	1	8	0	0	0	0	1	0	0	0	0	0	0	0	0	0	1	2	0	1	0	0	0	1	0	0	0	1	0	0	0	0	0	2	0	1	0	1	6	2
ASV_3b4_f50_rbg	6	2	9	0	8	13	2	0	0	1	3	3	4	0	0	0	3	0	1	0	1	0	2	0	1	1	2	2	0	1	3	0	0	0	1	0	0	0	0	0	0	1	0	0	1	0	0	0	0
ASV_3bf_ppw_bil	0	0	0	0	0	0	4	1	0	0	0	0	0	0	0	0	0	0	0	0	0	0	0	0	2	0	0	0	0	0	0	0	0	0	0	3	0	0	0	1	0	0	0	0	1	0	0	0	0
ASV_3bt_anx_qds	0	0	0	0	0	0	0	0	1	0	0	0	0	0	0	0	0	0	0	0	0	0	0	0	0	0	0	0	0	0	0	0	0	0	0	0	0	0	0	0	0	0	0	0	0	0	0	0	0
ASV_3bu_4pe_6i7	0	0	0	0	0	0	0	0	0	0	0	0	6	0	0	0	0	0	0	0	0	0	0	0	0	0	0	0	0	0	0	0	0	0	0	0	0	0	0	0	0	0	0	0	0	0	0	0	0
ASV_3cj_onu_ipj	0	0	0	0	0	1	1	1	0	2	0	0	0	1	0	0	0	1	0	0	0	0	0	0	0	0	0	0	0	0	0	0	0	0	0	0	0	0	0	0	0	0	0	0	0	0	0	0	0
ASV_3cv_0tn_kc0	0	0	0	0	0	0	0	0	0	0	0	0	0	0	0	0	0	0	0	0	0	0	0	0	1	0	0	0	0	0	0	0	0	0	0	0	0	0	0	0	0	0	0	0	0	0	0	0	0
ASV_3cx_uzo_dg5	0	1	0	0	1	3	3	4	9	1	1	0	22	18	11	1	2	0	8	7	30	0	0	43	0	1	0	0	0	2	3	0	7	17	4	0	0	0	2	0	0	0	0	24	37	34	0	0	0
ASV_3d0_b6o_lao	2	0	1	1	0	1	1	0	0	0	0	0	1	1	0	0	0	1	0	0	0	0	0	0	0	0	0	0	1	0	0	0	0	0	0	0	0	0	0	0	0	0	0	0	0	0	0	1	0
ASV_3dd_yc8_3c0	16	17	19	29	3	14	2	2	1	15	18	23	1	4	0	17	18	26	3	1	1	0	6	5	3	4	25	39	3	1	0	0	0	1	0	6	0	0	0	0	1	2	0	0	2	0	0	1	0
ASV_3de_r19_ftx	0	0	0	1	0	2	18	17	18	0	0	0	2	1	3	0	0	0	1	0	4	0	0	0	0	2	0	0	0	1	1	0	4	7	0	1	0	0	0	0	0	0	0	3	7	0	1	0	0
ASV_3dy_guv_78v	0	1	1	0	0	1	0	0	0	2	0	3	1	0	0	0	1	1	0	0	1	0	0	0	0	2	0	2	1	0	0	0	0	0	0	1	0	0	0	0	0	0	0	0	0	0	0	0	3
ASV_3ei_vhd_f4g	2	5	8	2	0	2	1	1	2	17	9	16	2	1	1	2	3	5	0	0	0	1	1	0	1	3	1	2	1	2	1	0	0	0	2	0	0	0	0	0	0	0	2	1	2	3	0	1	2
ASV_3er_fem_dr4	8	1	17	7	5	7	0	0	0	27	25	23	1	4	1	0	0	1	1	2	1	0	0	1	0	3	0	1	0	0	1	0	0	1	0	1	0	0	0	0	5	3	2	4	2	0	2	16	4
ASV_3ey_h96_o2s	0	0	0	0	0	0	1	0	2	0	0	0	0	0	0	0	0	0	0	0	0	0	0	0	0	0	0	0	0	0	0	0	0	0	0	0	0	0	0	0	0	0	0	0	0	0	0	0	0
ASV_3f9_myl_9i0	8	13	7	0	0	0	6	3	3	3	2	0	6	2	0	21	7	17	2	4	7	4	3	3	9	14	3	9	1	0	0	0	1	0	0	3	1	0	0	0	0	0	0	2	8	6	2	1	2
ASV_3fk_7v3_szn	0	0	0	0	0	0	0	0	0	0	0	0	0	0	0	0	0	0	0	0	0	0	0	0	0	0	0	0	1	0	0	0	0	0	0	0	0	0	0	0	0	0	0	4	0	0	0	0	0
ASV_3fp_kz5_j3z	8	5	4	0	0	0	2	0	1	1	0	3	0	0	0	0	0	0	0	0	0	0	5	0	0	1	0	0	0	0	0	0	0	0	0	0	0	0	0	0	0	0	0	1	0	1	0	0	2
ASV_3g0_odq_9e2	0	1	0	0	0	0	0	0	0	0	0	0	0	0	0	0	0	0	0	0	0	0	0	0	0	0	0	0	0	0	0	0	0	0	0	0	0	0	0	0	0	0	0	0	0	0	0	0	0
ASV_3g4_crb_hfq	1	7	4	1	0	0	32	45	28	0	2	3	2	1	0	1	1	9	0	0	0	0	0	1	0	0	7	2	4	1	3	0	0	0	0	9	0	1	0	0	0	1	1	0	2	0	3	1	4
ASV_3gb_z8x_y8e	0	0	0	0	0	1	2	2	2	0	0	0	0	2	0	0	0	0	0	0	0	0	0	0	0	0	0	0	0	0	0	0	0	1	0	0	0	0	0	0	0	0	0	0	1	0	0	0	0
ASV_3gk_2vb_9tc	0	0	0	0	0	0	0	0	2	0	0	0	0	1	0	0	0	0	1	0	0	0	0	0	0	0	0	0	0	1	0	0	0	0	0	0	0	0	0	0	0	0	0	0	0	0	0	0	0
ASV_3gm_140_zes	0	0	0	7	0	3	0	0	0	0	2	0	0	0	0	0	1	0	0	0	0	0	0	0	0	0	2	0	0	2	2	0	0	0	0	0	0	0	0	0	0	0	0	0	0	0	1	0	1
ASV_3hi_bqt_fku	0	0	0	0	0	0	20	24	12	0	1	0	0	0	0	0	0	0	4	0	4	0	0	0	0	0	0	0	0	0	0	0	2	4	1	1	0	0	0	0	0	0	0	0	0	0	0	0	2
ASV_3ht_xi2_5bm	0	0	0	0	0	0	1	0	0	0	0	0	0	0	0	0	0	0	0	0	0	0	0	0	0	0	0	0	0	0	0	0	0	0	0	0	0	0	0	0	0	0	0	0	0	0	0	0	0
ASV_3io_90f_zte	1	0	0	2	1	1	0	0	0	0	0	0	2	0	0	0	0	0	2	0	0	0	0	0	0	0	0	0	0	0	0	0	0	1	0	0	0	0	0	0	0	0	0	0	0	0	0	0	0
ASV_3iw_dfk_kvs	82	62	132	0	0	0	143	114	111	12	8	0	6	5	2	70	20	70	7	1	9	3	8	2	17	28	75	137	20	0	0	0	10	13	3	31	4	10	3	0	0	0	0	7	10	6	0	0	0
ASV_3j0_glz_hox	1	4	1	1	0	0	0	1	0	2	1	0	0	0	0	0	0	0	0	0	0	0	0	0	0	0	0	0	0	0	0	0	0	0	0	0	0	0	0	0	0	0	1	0	1	1	0	2	6
ASV_3j3_hlr_urg	0	0	1	0	0	1	1	8	4	0	0	1	3	0	1	3	0	2	2	1	6	1	0	4	0	3	3	6	2	0	0	0	6	9	0	2	0	1	1	0	0	2	0	8	29	28	1	1	2
ASV_3jc_thf_8ia	0	0	0	0	0	0	0	0	0	1	0	0	1	0	0	0	0	0	0	0	0	0	0	0	0	0	0	0	0	0	0	0	0	0	1	0	0	0	0	0	0	0	0	0	0	1	0	0	0
ASV_3jy_74q_8j1	4	7	11	0	1	0	0	0	0	1	1	3	1	0	1	2	1	1	0	1	0	1	2	1	2	1	0	1	0	0	0	0	0	0	0	1	0	0	0	0	0	0	0	0	1	1	0	0	1
ASV_3kk_6mo_ak7	0	0	0	0	0	0	5	6	4	0	0	0	1	0	0	0	0	0	0	0	0	0	0	0	0	0	0	0	0	0	0	0	0	0	0	0	0	0	0	0	0	0	0	0	0	1	0	0	0
ASV_3kw_jfd_cca	0	0	0	0	0	0	2	1	1	0	0	0	4	5	3	0	0	0	5	3	11	0	0	0	0	0	0	1	0	1	1	0	8	11	3	0	0	0	0	0	0	0	0	12	27	17	0	0	0
ASV_3l9_zjh_fkh	0	0	0	0	0	0	0	0	0	0	2	0	0	0	0	0	0	0	0	0	0	0	0	0	0	0	0	0	0	0	0	0	0	0	0	0	0	0	0	0	0	1	0	0	0	0	0	2	1
ASV_3lp_6v8_ay7	0	0	0	0	0	0	0	0	0	1	0	1	0	0	0	0	1	0	0	0	0	0	0	0	1	0	0	0	0	0	0	0	0	0	0	0	0	0	0	0	0	0	0	0	0	0	0	0	0
ASV_3ls_ilu_nvt	0	2	0	0	0	0	7	3	5	0	0	0	1	1	1	0	0	2	2	0	0	0	1	0	3	0	0	2	1	0	0	0	1	1	0	1	0	0	0	0	0	0	0	0	0	1	0	0	1
ASV_3ly_rxv_7e9	2	0	0	0	0	0	0	0	0	0	0	0	0	0	0	0	0	0	0	0	0	0	0	0	0	0	0	0	0	0	0	0	0	0	0	0	0	0	0	0	0	0	0	0	0	0	0	0	0
ASV_3m6_vw5_hl1	0	0	0	1	0	0	4	4	0	0	1	0	36	26	23	0	0	0	15	4	27	0	0	0	0	2	0	0	0	5	1	1	10	37	7	2	0	0	1	0	0	1	0	22	45	23	1	0	4
ASV_3ma_e5d_kfv	0	0	0	0	0	0	5	2	2	0	0	0	0	0	0	0	0	0	0	0	0	0	0	0	0	0	0	0	0	0	0	0	0	0	0	0	0	0	0	0	0	0	0	0	0	0	0	0	0
ASV_3mb_z9k_bw3	0	1	0	20	5	16	1	0	0	3	1	1	1	2	1	0	0	1	0	0	0	0	0	0	0	0	0	2	0	7	4	0	1	0	0	0	0	0	0	0	0	0	0	0	0	0	0	0	2
ASV_3md_yf6_29e	0	0	0	4	0	2	1	0	1	1	0	0	0	1	0	0	0	1	0	0	0	0	0	0	0	1	0	0	0	2	0	0	0	0	0	0	0	0	0	0	0	0	0	0	1	0	0	0	0
ASV_3me_278_byi	0	0	0	0	0	0	0	0	0	0	0	0	0	0	0	0	0	0	0	0	0	0	0	0	0	1	0	0	0	0	0	0	0	0	0	0	0	0	0	0	0	0	0	0	0	0	0	0	0
ASV_3mh_1ei_qba	10	2	6	5	3	6	2	0	2	6	9	3	3	0	1	1	1	4	0	0	0	0	0	0	0	1	0	1	1	3	4	1	0	0	0	0	0	0	0	0	0	0	3	2	1	0	1	3	5
ASV_3n7_r3e_tum	0	0	0	1	0	0	1	0	0	0	0	0	0	0	2	0	0	0	0	0	1	0	0	0	0	0	0	0	0	1	1	0	1	1	0	0	0	0	0	0	0	0	0	0	1	0	0	0	0
ASV_3no_6tg_4xb	0	0	0	0	0	0	1	2	2	0	0	0	1	0	1	0	0	0	0	0	0	0	0	0	0	0	0	0	0	0	0	0	0	0	0	0	0	0	0	0	0	0	0	1	0	0	0	0	0
ASV_3ny_2m2_a5r	0	0	0	0	0	0	3	1	1	0	0	0	0	0	0	0	0	0	0	0	0	0	0	0	0	0	0	0	0	0	0	0	0	0	0	0	0	0	0	0	0	0	0	0	0	0	0	0	0
ASV_3o9_p85_mla	0	2	6	5	0	1	0	0	1	2	4	3	1	0	1	2	0	3	1	0	0	0	1	0	0	0	0	1	0	1	1	0	0	1	0	0	0	0	0	0	0	0	2	0	0	0	0	1	0
ASV_3oa_ij3_bfk	2	3	0	7	1	3	0	0	0	1	3	1	1	1	1	0	1	0	0	0	0	0	0	0	0	0	0	1	0	3	1	0	0	0	0	0	0	0	0	0	0	0	0	0	1	1	0	0	0
ASV_3ob_yhb_ihh	3	7	7	1	0	1	0	7	1	2	5	4	0	1	0	6	5	3	1	0	2	1	0	0	7	0	6	7	4	0	0	0	0	1	0	0	1	0	1	0	2	2	2	0	0	0	2	0	1
ASV_3pd_q3w_ah9	0	1	1	0	0	0	5	1	0	0	0	0	0	0	0	1	0	0	0	0	2	0	0	0	0	0	1	1	1	0	0	0	1	0	0	0	0	0	0	0	0	0	0	0	2	2	0	0	2
ASV_3pg_qhd_vjo	14	20	13	0	2	2	0	0	1	11	15	6	1	2	1	3	2	0	0	0	1	0	2	1	9	2	1	0	0	0	0	0	0	0	0	1	3	0	0	0	0	0	4	1	1	1	1	10	2
ASV_3q0_3sd_lr2	0	0	0	0	0	0	0	0	0	0	0	0	0	0	0	0	0	0	0	0	0	0	0	0	0	0	0	0	0	0	0	0	0	0	0	0	0	0	0	0	0	0	0	0	0	1	0	0	0
ASV_3q7_kac_x72	0	0	0	5	1	0	15	9	11	0	1	0	3	1	2	0	0	0	1	0	1	0	0	0	0	0	0	0	0	7	1	1	0	3	3	0	0	0	1	0	0	0	0	0	0	0	0	0	0
ASV_3qf_8cg_lg7	0	0	0	0	0	0	0	0	0	0	0	0	0	1	0	0	0	0	0	0	0	0	0	0	0	0	0	0	0	0	0	0	0	0	0	0	0	0	0	0	0	0	0	0	0	1	0	0	0
ASV_3qn_bpg_trb	3	5	7	0	0	0	0	0	0	3	3	10	0	0	0	1	2	0	0	0	0	0	0	1	0	0	0	0	0	0	0	0	0	0	0	0	0	0	0	0	0	0	0	0	0	0	0	0	2
ASV_3qs_pjj_5fr	0	1	0	0	0	0	2	5	1	0	2	0	1	1	1	0	1	2	2	0	1	0	5	0	0	7	1	3	2	0	0	0	1	8	1	0	0	0	1	0	0	0	2	5	12	5	1	1	14
ASV_3r1_oi7_ow6	0	0	0	1	0	0	22	18	14	0	0	0	8	6	0	0	0	0	5	1	6	0	0	5	0	0	0	0	0	0	0	0	3	6	3	3	1	0	2	0	0	0	0	7	7	6	0	0	0
ASV_3ra_m7g_kto	17	16	39	2	2	2	1	2	1	18	12	9	3	3	0	4	7	10	0	0	1	0	5	0	4	2	2	1	1	0	0	0	0	0	1	0	0	0	0	0	1	1	2	1	0	1	1	3	1
ASV_3rn_vtk_prf	0	1	0	0	0	0	0	0	0	0	0	0	0	0	0	0	0	0	0	0	0	0	0	0	0	0	0	0	0	0	0	0	0	0	0	0	0	0	0	0	0	0	0	0	0	0	0	0	0
ASV_3rt_0qe_dak	1	4	2	0	0	0	47	33	26	3	1	0	2	9	2	15	1	4	7	3	3	11	19	0	14	33	0	11	1	0	0	0	4	8	4	19	0	0	0	0	0	0	0	0	0	0	0	0	1
ASV_3s8_ojg_u0b	0	0	0	1	1	0	0	0	0	0	0	0	0	1	0	0	0	0	0	0	0	0	0	0	0	0	0	0	0	0	24	1	0	0	0	0	0	0	0	0	0	0	0	0	0	0	0	0	0
ASV_3sl_u03_e7c	0	0	0	0	0	0	2	0	1	0	0	0	0	0	0	0	0	0	0	0	0	0	0	0	0	0	0	0	0	0	0	0	0	0	0	0	0	0	0	0	0	0	0	0	0	0	0	0	0
ASV_3sn_i37_ex0	0	0	0	0	0	0	1	0	0	0	0	0	0	2	0	0	0	0	0	0	0	0	0	0	0	0	0	0	0	0	0	0	0	0	0	0	0	0	0	0	0	0	0	0	0	0	0	0	0
ASV_3so_9uh_09n	0	0	0	0	1	0	0	0	0	0	0	0	0	0	0	0	0	0	0	0	0	0	0	0	0	0	0	0	0	1	0	3	0	0	0	0	0	0	0	0	0	0	0	1	0	0	0	1	0
ASV_3su_ffe_ojw	1	0	0	0	0	0	7	5	6	0	1	0	1	0	0	0	0	2	1	1	0	0	0	0	0	3	0	2	1	0	0	0	1	1	0	3	0	1	0	0	0	0	0	0	0	0	0	0	0
ASV_3sw_wyy_5gm	0	0	0	0	0	0	0	0	0	0	0	0	0	0	0	0	0	0	0	0	0	0	0	0	0	0	0	2	0	0	0	0	0	0	0	0	0	0	0	0	0	0	0	0	0	0	0	0	1
ASV_3te_1dk_xdo	1	0	0	0	0	0	4	1	1	0	0	0	0	0	1	1	0	0	0	0	0	0	0	0	0	0	1	7	2	0	0	0	0	0	0	0	0	0	0	0	0	0	0	0	0	0	0	0	0
ASV_3tj_gjq_qmp	0	1	1	0	0	0	0	0	0	2	2	0	0	0	0	0	0	1	0	0	0	1	0	0	1	0	0	0	0	0	0	0	0	0	0	0	0	0	0	0	0	0	1	0	0	0	0	0	0
ASV_3tt_c5r_9ic	0	2	5	0	0	0	4	7	2	2	0	0	4	0	1	5	5	6	2	1	0	2	1	0	3	6	3	4	0	0	0	0	1	1	1	2	0	0	0	0	0	0	0	0	4	0	0	0	1
ASV_3u8_4b8_om3	1	0	0	0	0	0	9	6	13	0	1	0	1	4	0	0	0	0	1	0	0	0	0	0	0	0	0	0	0	0	1	1	0	1	0	0	0	0	1	0	0	0	0	0	0	0	0	0	0
ASV_3ue_nns_ai2	0	0	0	1	1	1	0	0	1	0	0	0	0	1	0	0	0	0	0	1	0	0	0	0	0	0	0	0	0	0	0	0	0	0	0	0	0	0	0	0	0	0	0	1	0	0	0	0	0
ASV_3ue_q92_suk	0	0	2	4	1	4	0	1	4	0	0	1	5	3	0	0	0	0	0	0	2	0	0	0	0	0	0	0	0	1	1	1	0	0	0	0	0	0	0	0	0	0	0	0	0	0	0	0	0
ASV_3un_wbb_xkb	2	17	18	0	0	0	1	1	1	6	1	0	5	2	0	8	14	6	2	0	3	2	5	8	3	3	0	2	0	0	0	0	0	0	0	1	0	0	0	0	0	0	0	0	1	1	0	0	0
ASV_3ux_oon_lgt	2	2	2	12	4	6	3	1	1	4	2	2	2	3	1	1	1	2	1	0	2	0	0	0	2	0	4	2	0	3	0	0	0	1	1	0	0	0	0	0	0	1	0	1	1	0	0	0	1
ASV_3vd_imp_er0	0	0	0	0	0	0	0	1	0	0	0	0	1	0	0	0	0	0	0	0	0	0	0	0	0	0	0	0	0	0	0	0	0	0	0	0	0	0	0	0	0	0	0	0	0	0	0	0	0
ASV_3vg_fdk_4hv	0	0	0	0	0	1	4	3	3	0	0	1	0	1	0	0	0	0	0	0	0	0	0	0	0	0	0	0	0	0	1	0	0	0	0	0	0	0	0	0	0	0	0	0	0	0	0	0	0
ASV_3vi_iq3_bsj	0	12	2	0	0	1	3	1	1	0	1	0	3	6	2	2	1	3	3	3	2	0	0	0	0	0	1	1	1	0	0	0	4	4	1	1	0	0	0	0	0	0	1	4	3	3	0	1	0
ASV_3vj_951_r2j	0	0	0	0	0	0	7	20	82	1	5	0	2	0	2	0	0	0	0	1	1	0	0	0	0	0	0	0	0	1	0	0	1	0	0	0	0	0	0	0	0	0	0	1	2	0	0	0	0
ASV_3vj_iwx_44q	0	0	0	0	0	1	4	2	1	0	0	0	3	11	4	0	0	0	3	1	3	0	0	0	0	0	0	0	0	0	0	0	3	4	2	5	0	0	0	0	0	0	0	6	10	3	1	0	0
ASV_3vn_8sg_c25	2	0	0	0	0	0	7	9	12	0	0	0	0	0	0	1	0	2	0	0	0	0	0	0	0	0	0	2	0	0	0	0	0	1	0	0	0	0	0	0	0	0	0	0	0	0	0	0	0
ASV_3vz_3g8_jx5	0	0	0	0	0	0	0	0	0	0	0	0	0	0	0	0	0	0	0	0	0	0	0	0	0	0	0	0	0	0	0	0	0	0	0	0	0	0	0	0	0	0	0	1	0	0	0	0	0
ASV_3w4_msf_grr	0	0	0	0	1	0	3	1	0	0	0	0	2	1	3	0	0	0	3	2	2	0	0	0	0	0	0	0	0	1	0	0	3	1	0	0	0	0	0	0	0	0	0	18	26	15	0	0	0
ASV_3wc_iyu_vb6	0	0	0	2	0	0	0	0	0	0	0	0	0	0	0	0	0	0	0	0	0	0	0	0	0	0	0	0	0	0	1	0	0	0	0	0	0	0	0	0	0	0	0	0	0	0	0	0	0
ASV_3x0_ob0_dnj	0	0	0	0	0	0	9	11	8	0	0	0	2	0	0	0	0	0	6	0	0	0	0	0	0	0	0	0	0	0	0	0	5	12	2	3	0	0	1	0	0	0	0	1	2	4	0	0	2
ASV_3x4_4dg_17z	0	0	0	8	5	10	2	0	0	0	0	0	15	23	8	0	0	0	3	1	4	0	0	0	0	0	0	0	0	21	23	3	1	4	0	0	0	0	1	0	0	0	0	6	6	6	0	0	0
ASV_3x4_c05_x11	0	0	0	0	0	0	0	0	0	0	0	0	0	0	0	0	0	0	0	0	0	0	0	0	0	0	0	0	0	0	0	0	0	0	0	0	0	0	0	0	0	0	0	0	0	0	0	0	1
ASV_3x4_jc0_nqa	2	1	3	12	5	2	2	5	3	5	5	3	4	2	2	2	1	3	2	0	1	0	0	1	7	0	1	0	1	0	0	1	1	0	0	1	0	0	0	0	0	1	2	0	1	3	0	1	1
ASV_3x9_wnw_294	0	0	0	1	0	1	4	3	3	0	0	0	3	0	0	0	0	0	0	0	3	0	0	0	0	0	0	0	0	1	2	0	0	3	0	0	0	0	1	0	0	0	0	0	0	0	0	0	0
ASV_3xq_0mr_jro	2	3	8	0	0	0	2	1	3	2	1	0	5	7	3	10	9	13	3	2	6	2	1	1	1	6	12	7	1	0	0	0	0	1	3	2	0	0	0	0	0	0	0	4	5	4	1	0	0
ASV_3y1_58u_g7k	0	0	0	0	0	0	1	4	2	0	0	0	0	0	0	1	0	0	0	0	0	0	0	0	0	0	0	0	0	0	1	0	0	0	0	0	0	0	0	0	0	0	0	0	0	0	0	0	0
ASV_3y3_k94_bja	0	0	0	0	0	0	2	1	0	0	0	0	0	0	0	0	0	0	0	0	0	0	0	0	0	0	0	0	0	0	0	0	0	0	0	0	0	0	0	0	0	0	0	0	0	0	0	0	0
ASV_3yj_j8o_w1w	0	0	0	0	0	0	1	2	0	0	0	0	0	0	1	0	0	2	0	0	0	0	1	0	3	0	2	1	0	0	0	0	0	0	0	0	0	0	0	0	0	0	0	0	0	0	0	0	0
ASV_3zc_bw4_udo	0	0	0	1	0	0	8	7	8	0	0	0	3	2	0	0	0	0	14	5	13	0	0	0	0	0	0	0	0	0	0	2	4	15	6	1	0	0	1	0	0	0	0	1	0	0	0	0	0
ASV_3zj_4kw_xfl	0	0	0	0	0	0	0	0	0	0	0	0	3	2	0	0	0	0	0	0	0	0	0	0	0	0	0	0	0	2	0	1	0	0	0	0	0	0	0	0	0	0	0	1	1	0	0	0	0
ASV_3zp_j03_9m3	0	0	0	1	0	0	0	0	0	0	1	0	0	1	0	0	0	0	0	1	0	0	0	0	0	0	0	0	0	0	0	0	0	0	0	0	0	0	0	0	0	0	0	0	0	0	0	0	0
ASV_3zv_m0q_mnt	0	1	0	1	0	0	5	2	1	0	0	0	0	0	0	0	0	0	0	0	0	0	0	0	0	0	0	0	0	0	0	0	0	0	0	0	0	0	0	0	0	0	0	0	0	0	0	0	0
ASV_40d_cfo_w11	0	0	0	0	0	1	0	0	0	0	0	0	2	0	0	0	0	0	0	0	1	0	0	0	0	0	0	0	0	0	0	0	0	0	0	0	0	0	0	0	0	0	0	0	0	0	0	0	0
ASV_415_d94_mzp	0	1	4	0	1	0	3	3	5	0	1	0	0	1	0	0	0	0	0	0	0	0	0	0	0	0	1	0	0	0	0	0	0	0	0	0	0	0	0	0	0	0	0	0	0	0	0	0	0
ASV_418_a0i_nhd	0	2	1	1	0	0	1	0	1	3	5	3	0	0	0	0	3	3	0	0	0	0	1	0	0	1	0	1	0	0	1	0	0	0	0	0	0	0	0	0	0	0	0	0	0	0	0	1	0
ASV_419_3t1_bnl	0	0	0	0	0	0	0	0	0	0	0	0	0	0	0	0	0	0	0	0	0	0	0	0	0	0	0	0	0	0	0	0	0	0	0	0	0	0	0	0	0	0	0	0	0	0	0	0	0
ASV_41s_ywh_n0f	1	1	0	4	120	233	0	1	2	1	1	1	13	18	7	0	0	1	0	0	2	0	0	0	0	0	1	1	0	6	4	3	0	0	0	0	0	0	0	0	0	2	1	2	1	1	1	1	6
ASV_421_eks_6k8	0	5	0	0	0	0	1	7	15	7	7	3	63	76	39	17	5	7	21	10	60	9	15	1	6	20	0	2	1	40	25	17	8	14	5	2	1	0	0	0	0	0	0	15	25	10	0	0	0
ASV_424_shf_4oj	0	3	5	1	0	0	1	0	0	4	0	6	2	0	0	3	2	5	0	1	0	0	0	0	4	1	3	2	1	1	0	0	1	4	0	0	0	0	0	0	0	0	0	0	1	3	1	1	3
ASV_429_zv8_o7k	0	2	0	1	0	0	1	1	2	1	0	4	0	0	0	0	1	4	0	1	1	0	0	0	0	0	1	1	0	0	0	0	0	0	0	0	0	0	0	0	0	0	0	0	0	0	0	0	0
ASV_42c_y0u_caz	0	1	0	1	1	1	0	1	2	0	0	0	2	1	1	1	0	1	0	1	1	1	2	0	8	5	0	5	2	2	1	0	2	2	1	0	0	0	0	0	0	0	1	5	3	4	1	1	17
ASV_42g_2lj_gow	0	0	0	0	1	0	0	1	0	0	0	0	0	0	0	0	0	0	0	0	0	0	0	0	0	0	0	0	0	1	3	0	0	0	0	0	0	0	0	0	0	0	0	0	1	0	0	0	0
ASV_42h_044_nc7	6	4	3	1	8	16	1	0	0	3	2	3	1	0	1	5	2	0	1	0	0	0	0	0	0	0	5	3	0	0	0	1	0	0	0	0	0	0	0	0	1	0	0	0	2	0	0	0	1
ASV_42p_y3b_a3p	0	0	0	0	0	0	0	0	0	0	0	0	4	3	0	0	0	0	0	0	0	0	0	0	0	0	0	0	0	5	7	6	0	0	0	0	0	0	0	0	0	0	0	0	1	0	0	0	0
ASV_42w_v85_0a6	0	0	0	1	0	0	0	0	0	0	0	0	0	0	0	0	0	0	0	0	0	0	0	0	0	0	0	0	0	0	0	0	0	0	0	0	0	0	0	0	0	0	0	0	0	0	0	0	0
ASV_43c_68t_ytd	4	6	20	0	0	2	4	2	3	0	3	1	1	1	3	0	1	4	0	1	1	1	0	0	0	0	1	0	0	9	1	0	0	0	0	0	0	0	0	0	0	0	0	0	1	0	0	0	1
ASV_43o_5zy_ju9	0	0	0	0	0	0	3	0	0	0	0	0	0	0	0	0	0	0	0	0	0	0	0	0	0	0	0	0	0	0	0	0	0	0	0	0	0	0	0	0	0	0	0	0	0	1	0	0	0
ASV_43z_vv0_ly9	1	0	3	0	1	0	0	1	0	1	2	0	0	2	0	1	1	0	0	0	0	1	1	0	2	0	2	0	0	0	1	0	0	0	0	2	0	0	0	0	1	0	0	0	1	0	1	1	0
ASV_444_wzw_l7g	0	0	1	2	0	3	1	1	0	0	0	0	0	0	0	0	0	0	0	0	0	0	0	0	1	0	0	0	0	2	1	0	0	0	0	2	0	0	0	0	0	0	1	0	0	0	0	0	0
ASV_449_tth_4ij	3	0	0	0	0	0	0	0	0	1	3	0	0	0	0	0	0	2	0	0	0	0	0	0	0	0	0	0	0	0	0	1	0	0	0	0	0	0	0	0	0	0	0	0	0	0	0	0	0
ASV_44s_yp3_a47	0	0	0	0	1	0	1	0	0	0	0	0	0	0	0	0	0	0	0	0	0	0	0	0	0	0	0	0	0	0	0	0	0	0	0	0	0	0	0	0	0	0	0	0	0	0	0	0	0
ASV_44y_p48_tmn	1	0	0	0	0	0	0	3	0	0	0	0	0	0	0	0	0	0	0	0	0	0	0	0	0	0	3	0	0	0	0	0	0	0	0	0	0	0	0	0	0	0	0	0	0	0	0	0	0
ASV_44z_456_y6e	0	1	0	0	0	1	0	0	0	0	0	0	0	0	0	0	0	0	0	0	0	0	0	0	0	0	1	0	0	0	0	0	0	0	0	0	0	0	0	0	0	0	0	0	0	1	0	0	0
ASV_45o_84i_q21	0	0	0	0	0	1	0	0	0	0	0	0	0	0	0	0	0	0	0	0	0	0	0	0	0	0	0	0	0	0	0	0	0	0	0	0	0	0	0	0	0	0	0	0	0	0	0	0	0
ASV_45v_f3u_ji6	1	2	0	0	0	0	0	0	0	0	1	0	0	0	0	0	0	1	1	0	0	0	0	0	1	0	0	0	0	0	0	0	0	0	0	0	0	0	0	0	0	0	0	1	0	1	0	0	1
ASV_45x_ktm_1dr	0	0	0	0	0	0	0	0	0	0	0	0	0	0	0	0	0	0	0	0	0	0	0	0	0	0	0	0	0	0	0	0	0	0	0	0	0	0	0	0	0	0	0	0	0	0	0	0	0
ASV_46b_rau_fnz	0	0	0	0	0	0	1	2	0	0	1	0	0	0	0	0	0	0	0	0	0	0	0	0	0	0	0	0	0	0	0	0	0	0	0	0	0	0	0	0	0	0	0	0	0	0	0	0	0
ASV_46j_cvg_ej3	0	0	4	1	1	1	6	4	5	0	0	0	19	23	11	0	0	0	10	4	17	0	0	3	0	0	0	0	0	1	3	0	0	2	1	0	0	0	0	0	0	0	0	9	4	7	0	0	1
ASV_46m_13d_hvb	0	0	0	1	0	0	0	0	1	0	0	0	0	0	0	0	0	0	0	0	0	0	0	0	0	0	0	0	0	0	0	0	0	0	0	0	0	0	0	0	0	0	0	0	0	0	0	0	0
ASV_46n_wg1_z5s	0	0	0	0	0	0	9	5	3	1	0	0	0	0	0	0	0	0	0	0	0	0	0	0	0	0	0	0	0	0	0	0	0	0	0	0	0	0	0	0	0	0	0	0	0	0	0	0	0
ASV_46o_qeh_e7a	4	4	7	0	0	1	4	1	4	2	1	1	1	1	0	2	1	4	1	0	0	0	0	1	0	1	1	2	0	0	0	0	0	0	0	2	0	0	0	0	1	1	0	0	0	1	0	1	0
ASV_46q_4ng_bo5	0	0	0	1	0	2	0	0	1	1	0	0	1	0	0	0	0	0	1	0	0	0	0	0	0	0	0	1	0	0	2	0	0	1	0	0	0	0	0	0	1	0	1	0	0	0	3	7	7
ASV_46w_7nf_4sj	0	0	0	0	0	0	1	0	0	0	0	0	1	0	0	0	0	0	0	0	0	0	0	0	0	0	0	0	0	0	0	0	0	0	0	0	0	0	0	0	0	0	0	0	0	0	0	0	0
ASV_477_j1t_j1c	0	0	0	0	0	0	0	0	0	0	0	0	0	1	0	0	0	0	0	0	0	0	0	0	0	0	0	0	0	0	0	0	0	0	0	0	0	0	0	0	0	0	0	0	0	0	0	0	0
ASV_47f_5y2_v2q	1	1	0	8	0	2	0	0	2	0	0	0	1	3	0	0	0	0	0	0	0	0	0	0	0	0	0	0	0	0	2	0	2	0	0	0	0	0	0	0	0	0	1	0	0	0	0	0	0
ASV_47g_4x1_krs	0	0	1	1	0	0	1	3	4	0	0	0	0	0	0	0	1	0	1	0	1	0	0	0	1	1	0	0	0	0	0	0	0	0	0	0	0	0	0	0	0	0	0	2	0	2	0	0	1
ASV_47t_jha_27r	0	0	0	0	0	0	3	3	13	0	1	0	73	51	26	0	0	0	43	24	90	0	0	0	0	0	0	0	0	0	0	1	1	5	0	0	0	0	0	0	0	0	0	0	0	0	0	0	0
ASV_486_4c5_n7l	0	0	0	4	7	19	0	1	1	0	1	0	5	20	4	0	0	0	1	0	0	0	0	0	0	0	0	0	0	2	2	0	0	1	0	0	0	0	0	0	0	0	0	3	5	2	2	0	1
ASV_486_pg0_6ck	0	0	0	0	0	0	1	0	0	0	0	0	0	0	0	0	0	0	0	0	0	0	0	0	0	0	0	0	0	0	0	0	1	2	0	0	0	0	0	0	0	0	0	4	2	0	0	0	0
ASV_489_due_6m1	4	2	7	0	0	0	9	4	9	3	0	0	4	2	1	2	3	1	1	0	2	2	4	8	3	1	0	3	1	0	0	0	0	1	1	4	0	1	1	0	0	0	0	1	2	1	0	0	0
ASV_48g_eft_7kf	1	1	0	0	1	3	0	0	0	3	2	0	0	0	0	1	1	2	0	0	0	0	3	0	0	0	0	3	0	0	0	0	0	0	0	0	0	0	0	0	0	0	0	0	1	0	0	0	1
ASV_48q_2tw_pas	0	0	0	0	0	0	0	0	1	0	0	0	0	0	0	0	0	0	0	0	0	0	0	0	0	0	0	0	0	0	0	0	0	0	0	0	0	0	0	0	0	0	0	0	0	0	0	0	0
ASV_49j_nvs_we8	0	0	0	0	0	0	0	1	1	0	0	0	0	0	0	0	0	0	0	0	0	0	0	0	0	0	0	0	0	0	0	0	0	0	0	0	0	0	0	0	0	0	0	0	0	0	0	0	0
ASV_49k_pq0_0id	0	0	0	0	0	0	0	0	0	0	0	0	0	0	2	0	0	0	0	0	0	0	0	0	0	0	0	0	0	0	0	0	0	0	0	0	0	0	0	0	0	0	0	0	0	0	0	0	0
ASV_4a1_pzq_q7a	0	0	0	0	0	0	3	1	1	0	0	0	0	0	0	0	0	0	0	0	0	0	0	0	0	0	0	1	0	0	0	0	0	0	0	0	0	0	0	0	0	0	0	0	0	0	0	0	0
ASV_4ai_uwy_24e	0	0	0	0	0	1	0	0	1	0	0	0	1	0	0	0	0	0	0	1	0	0	0	0	0	0	0	0	0	0	0	0	0	0	0	0	0	0	0	0	0	0	0	0	0	0	0	1	0
ASV_4ay_5e0_kqg	0	2	0	0	0	0	0	0	0	0	0	0	0	1	0	0	0	0	0	0	1	0	0	0	0	0	0	0	0	0	1	0	0	0	0	0	0	0	0	0	0	0	0	0	0	0	0	0	0
ASV_4bs_y4z_a4n	0	1	0	0	0	0	2	0	0	0	0	0	4	6	2	0	0	0	5	4	11	0	0	0	0	0	0	0	0	0	0	0	1	7	2	0	0	0	0	0	0	0	0	3	4	2	0	0	0
ASV_4c3_uxa_2hc	0	0	0	0	0	0	2	0	3	0	0	0	0	0	0	0	0	1	0	0	0	1	0	0	0	0	0	0	0	0	0	0	0	0	0	1	0	0	0	0	0	0	0	0	0	0	0	0	0
ASV_4cb_e9f_7z3	0	1	0	0	0	0	1	58	57	1	3	0	13	6	0	0	0	0	0	0	1	0	0	0	0	0	0	0	0	1	1	2	1	5	0	0	0	0	0	0	0	0	0	0	1	0	0	0	1
ASV_4cp_mli_a53	0	0	0	0	0	0	15	13	1	0	0	0	4	1	1	0	0	0	0	0	2	0	0	0	0	0	0	1	0	1	0	2	0	7	0	5	0	0	0	0	0	0	0	1	1	0	0	0	0
ASV_4dz_qzi_ngz	0	0	0	0	0	0	0	0	0	0	0	0	0	0	0	0	0	0	0	0	0	0	0	0	0	0	0	0	0	0	0	0	0	0	0	0	0	0	0	0	0	0	0	0	0	0	0	0	0
ASV_4e2_83n_qhx	0	0	0	0	0	0	1	0	0	0	0	0	0	0	0	0	0	0	0	0	0	0	0	0	0	0	0	0	0	1	0	0	0	0	0	0	0	0	0	0	0	0	0	1	0	0	0	0	1
ASV_4e3_or5_d8n	0	0	0	0	0	0	0	0	1	0	0	0	0	0	0	0	0	0	0	0	0	0	0	0	0	0	0	0	0	0	0	0	0	0	0	0	0	0	0	0	0	0	0	0	0	0	0	0	0
ASV_4e4_2q9_fjo	0	0	0	0	0	0	0	0	0	0	0	0	0	0	0	0	0	0	0	0	1	0	0	0	0	0	0	0	0	0	0	0	0	0	0	0	0	0	0	0	0	0	0	0	0	0	0	0	0
ASV_4e6_h4h_zxj	0	1	24	2	0	0	1	0	0	1	0	1	1	1	0	2	3	0	0	0	1	0	0	0	0	0	1	0	0	0	0	0	0	0	0	1	0	0	0	0	0	0	0	0	0	0	0	0	3
ASV_4ef_ilf_rcc	0	0	0	0	0	0	0	1	0	0	0	0	0	1	0	0	0	0	0	0	0	0	0	0	0	0	0	0	0	0	0	0	0	0	0	0	0	0	0	0	0	0	0	0	0	0	0	0	0
ASV_4ew_qyi_ptf	0	0	0	3	0	16	0	0	0	0	0	0	0	0	0	0	0	0	0	0	0	0	0	0	0	0	0	0	0	0	0	0	0	0	0	0	0	0	0	0	0	0	0	0	0	0	0	0	0
ASV_4f6_4zd_pkz	2	1	0	0	0	0	0	0	0	1	2	0	0	0	0	1	1	0	0	0	0	0	0	0	0	0	0	0	0	0	0	0	0	0	0	0	0	0	0	0	1	1	1	0	0	0	3	1	0
ASV_4fg_nyf_go2	0	0	0	0	1	0	0	0	0	0	0	0	1	1	0	0	0	0	1	0	0	0	0	0	0	0	0	0	0	1	0	0	0	0	0	0	0	0	0	0	0	0	0	0	0	0	0	0	0
ASV_4fk_2cu_hxl	0	0	0	1	1	1	1	0	0	0	2	1	1	0	1	1	0	2	0	0	1	0	0	0	0	0	0	1	0	0	0	0	0	0	0	0	0	0	0	0	0	0	0	0	0	0	0	0	0
ASV_4fy_2h3_s0z	1	0	0	0	0	0	0	0	1	0	0	0	0	0	0	0	0	0	0	0	0	0	0	0	0	0	0	1	0	0	0	0	0	0	0	0	0	0	0	0	0	0	0	0	0	1	0	0	1
ASV_4g0_s95_0cg	0	3	2	0	0	0	4	2	3	0	0	0	1	0	0	2	0	2	0	0	2	0	0	0	1	2	1	2	0	0	0	0	0	0	0	1	0	0	0	0	0	0	0	0	0	0	0	0	0
ASV_4g4_hov_0lb	1	0	0	0	0	0	0	0	0	0	0	0	0	0	0	0	0	1	1	0	2	0	0	0	0	0	0	0	0	0	0	0	0	0	0	0	0	0	0	0	0	0	0	0	0	0	0	0	0
ASV_4gh_ppu_581	0	0	1	0	0	0	0	1	0	1	0	0	0	0	0	0	0	0	0	0	0	0	0	0	0	0	0	1	0	0	0	0	0	0	0	0	0	0	0	0	0	0	0	0	0	0	0	1	0
ASV_4h7_d1x_kcg	1	1	1	0	0	0	1	1	6	0	1	0	0	1	0	6	0	3	0	0	0	0	0	0	0	6	3	5	1	0	0	0	1	2	0	0	0	1	0	0	0	0	0	3	1	1	0	0	0
ASV_4hc_n8k_z5r	0	0	0	1	14	0	0	0	0	0	1	0	0	0	0	0	0	0	0	0	0	1	0	0	0	0	0	0	0	6	3	0	0	0	0	0	0	0	0	0	0	0	0	1	0	0	0	0	2
ASV_4he_0j1_r5e	0	0	0	0	0	0	0	0	0	0	0	0	0	0	0	0	0	0	0	0	0	0	0	0	0	0	0	0	0	0	0	0	0	0	0	0	0	0	0	0	0	0	0	0	0	0	0	0	0
ASV_4hi_uo8_7kp	0	0	0	0	0	0	3	4	1	0	0	0	0	0	0	0	0	0	1	0	0	0	0	0	0	0	0	0	0	2	0	0	3	0	1	0	0	0	1	0	0	0	0	1	1	1	0	0	0
ASV_4hl_bem_2jn	0	0	0	5	10	5	42	23	24	0	0	0	8	8	4	0	0	0	3	2	5	0	0	0	0	0	0	0	0	8	9	4	15	23	11	4	2	0	1	0	0	0	0	3	18	6	0	0	1
ASV_4hp_hju_cyn	0	0	0	3	1	0	0	0	0	0	0	0	1	0	0	0	0	0	0	0	0	0	0	0	0	0	0	0	0	0	2	0	0	0	0	0	0	0	0	0	0	0	0	0	0	0	0	0	0
ASV_4i1_bzk_fet	0	0	0	0	0	0	0	0	0	0	0	0	1	0	0	0	0	0	0	0	0	0	0	0	0	0	0	0	0	0	0	0	0	0	0	0	0	0	0	0	0	0	0	0	0	0	0	0	0
ASV_4i3_wbj_e4u	0	0	0	0	0	0	1	3	0	0	0	0	1	0	0	0	0	0	0	1	1	0	0	0	0	1	0	1	1	0	0	0	13	12	8	47	1	1	4	0	0	0	0	0	1	0	0	0	0
ASV_4ij_p73_te5	0	0	0	0	1	0	1	3	0	0	0	0	0	0	0	0	0	0	0	0	0	0	0	0	0	0	0	0	0	0	1	0	0	1	0	0	0	0	0	0	0	0	0	0	0	0	0	0	0
ASV_4il_rdb_3ut	0	0	0	0	0	0	0	1	0	0	0	0	2	3	1	0	0	0	0	0	1	0	0	0	0	0	0	0	0	3	0	0	0	0	0	0	0	0	0	0	0	0	0	2	0	3	0	0	0
ASV_4iq_05t_b2p	0	0	0	0	0	0	2	1	0	0	0	0	0	0	0	0	0	0	0	0	0	0	0	0	0	0	0	0	0	0	0	0	0	0	0	0	0	0	0	0	0	0	0	0	0	0	0	0	0
ASV_4iv_izg_akr	0	0	0	0	0	0	0	0	0	0	0	0	0	0	0	0	0	0	0	0	0	0	0	0	0	0	0	0	0	0	0	0	0	1	0	0	0	0	0	0	0	0	0	0	0	0	0	0	0
ASV_4j3_ajg_ox1	0	0	0	0	3	1	0	0	0	0	0	0	4	5	3	0	0	0	0	0	0	0	0	0	0	0	0	0	0	1	2	0	3	0	1	0	0	0	0	0	0	0	1	0	3	0	0	0	0
ASV_4je_pu7_fyp	0	0	0	0	0	0	0	0	0	0	0	0	4	2	0	0	0	0	0	0	0	0	0	0	0	0	0	0	0	0	1	0	0	0	0	0	0	0	0	0	0	0	0	0	0	0	0	0	0
ASV_4jy_jom_74e	0	0	0	0	0	0	1	0	0	0	0	0	0	1	0	0	0	1	0	0	0	0	0	0	0	0	0	0	0	0	0	0	0	0	0	0	0	0	0	0	0	0	0	0	1	0	0	0	0
ASV_4k7_6hc_czm	0	0	0	0	0	0	4	6	3	0	0	0	0	0	0	1	0	0	0	0	0	0	0	0	0	0	0	0	2	0	0	0	0	0	0	0	0	0	0	0	0	0	0	0	0	0	0	0	0
ASV_4l0_yc9_7oy	0	0	0	0	0	0	0	0	1	0	0	0	0	0	0	0	0	0	0	0	0	0	0	0	0	0	0	0	0	0	0	0	0	0	0	0	0	0	0	0	0	0	0	0	0	0	0	0	0
ASV_4l9_h59_mhc	185	354	697	0	0	0	24	29	25	166	81	24	43	36	17	85	145	156	32	17	44	69	59	46	218	181	103	111	22	0	0	0	9	38	11	58	7	8	3	0	6	9	14	37	77	80	11	26	18
ASV_4lb_8iy_5mk	0	0	0	0	1	0	1	0	0	0	0	0	0	0	0	0	0	0	0	0	0	0	0	0	0	0	0	0	0	0	1	1	0	0	0	0	0	0	0	0	0	0	0	0	2	1	0	0	0
ASV_4lb_tax_k3j	0	0	0	0	0	0	0	0	0	0	0	0	0	0	0	0	0	0	0	0	0	0	0	0	0	0	0	0	0	0	0	0	0	0	0	0	0	0	0	0	0	0	0	0	0	0	0	0	0
ASV_4lf_pwt_1u6	0	0	0	0	0	0	0	1	2	0	0	0	1	1	0	0	0	1	0	0	0	0	0	0	0	0	0	0	0	0	0	0	1	0	0	0	0	0	0	0	0	0	0	0	0	0	0	0	0
ASV_4ll_92i_tu3	233	223	206	113	43	91	2	3	3	674	510	258	5	17	5	342	316	182	0	0	0	15	54	8	14	14	322	454	114	1	0	1	0	0	0	41	11	1	1	0	15	46	39	0	1	1	20	85	69
ASV_4n3_icu_hja	0	0	0	0	0	0	0	0	0	1	0	0	0	0	0	0	0	0	0	0	1	0	0	0	0	0	0	0	0	0	0	0	0	0	0	0	0	0	0	0	0	0	0	2	0	0	0	0	0
ASV_4n5_ako_g7s	0	0	0	0	0	0	0	0	0	0	0	0	0	0	0	0	0	0	0	0	0	0	0	0	0	0	0	0	0	0	1	0	0	0	0	0	0	0	0	0	0	0	0	0	0	0	0	0	0
ASV_4n6_ef4_blp	0	0	0	0	0	0	0	0	0	0	0	0	0	0	0	0	0	1	0	0	0	0	0	0	0	0	0	0	0	0	0	0	0	0	0	0	0	0	0	0	0	0	0	0	0	0	0	0	0
ASV_4o4_iwv_z2f	0	0	0	0	0	0	0	0	1	0	0	0	0	0	0	0	0	0	0	0	0	0	0	0	0	0	0	0	0	0	0	0	0	0	0	0	0	0	0	0	0	1	0	0	0	0	0	0	0
ASV_4ob_pym_uem	0	3	0	1	1	0	2	0	2	2	0	1	0	0	0	1	0	0	1	0	1	0	1	1	0	0	0	4	0	0	0	0	0	0	0	0	0	0	0	0	0	0	0	0	0	0	0	2	0
ASV_4oc_s0l_ps3	0	0	0	0	0	0	0	0	0	0	1	0	0	0	0	0	0	0	0	0	0	0	0	0	0	0	0	0	0	0	1	0	0	0	0	0	0	0	0	0	0	0	0	0	0	0	0	0	0
ASV_4of_hy6_wqw	0	0	0	1	0	1	1	2	0	0	1	0	1	2	0	0	0	0	0	1	0	0	0	0	0	0	0	0	0	2	1	1	0	0	0	0	0	0	0	0	0	0	0	0	0	1	0	0	0
ASV_4oh_z4s_cx6	2	0	3	2	0	0	1	0	0	2	3	0	1	0	0	3	0	1	1	0	1	0	0	0	0	0	1	0	0	0	0	0	0	0	0	0	0	0	0	0	0	0	2	0	0	0	0	0	0
ASV_4ol_073_1tj	0	0	0	0	0	1	6	9	6	0	0	0	0	0	0	0	0	0	1	0	1	0	0	0	0	0	0	0	0	0	1	0	2	4	0	0	0	0	1	0	0	0	0	0	3	1	0	0	0
ASV_4oz_ap4_zdj	0	0	0	0	0	0	0	1	1	0	0	0	0	0	0	0	0	0	0	0	0	0	0	0	0	0	0	0	0	0	0	0	0	0	0	0	0	0	0	0	0	0	0	0	0	0	0	0	0
ASV_4p8_n1o_nvc	0	0	0	0	0	0	0	0	1	0	0	0	1	0	1	0	0	0	1	1	0	0	0	0	0	0	0	0	0	0	0	0	1	0	0	0	0	0	0	0	0	0	0	0	0	0	0	0	0
ASV_4pi_3ao_1f4	1	0	0	1	0	0	1	4	3	0	0	0	0	1	0	2	3	4	1	0	2	1	0	5	2	10	3	6	1	0	0	0	2	5	0	3	0	1	0	0	0	0	1	1	3	4	0	4	1
ASV_4pq_1jg_j92	0	0	0	0	0	0	5	1	0	0	1	0	1	0	0	0	0	0	0	2	1	0	0	0	0	0	0	0	0	1	1	1	3	6	0	0	0	0	0	0	0	0	0	1	2	0	0	0	0
ASV_4px_c5u_ig2	0	0	0	0	0	0	0	0	0	0	0	0	1	0	0	0	0	0	0	0	0	0	0	0	0	0	0	0	0	0	0	0	0	0	0	0	0	0	0	0	0	0	0	0	1	0	0	0	0
ASV_4q5_bm2_40h	0	0	0	0	0	0	0	0	0	0	0	0	0	0	0	0	0	0	0	0	0	0	0	0	0	1	0	0	0	0	0	0	0	0	0	0	0	0	0	0	0	0	0	0	0	0	0	0	0
ASV_4q7_zoz_59e	1	1	0	0	0	0	10	4	8	1	0	0	0	0	0	1	1	1	0	0	1	1	0	0	0	0	0	4	0	0	0	0	0	0	0	1	0	0	0	0	0	0	0	0	0	0	0	0	0
ASV_4qb_jbm_rzt	20	53	75	39	27	33	24	13	19	52	72	53	16	18	9	36	32	41	11	2	10	3	1	6	17	18	10	26	2	7	6	1	2	5	1	2	2	0	0	0	2	2	7	4	19	19	2	6	15
ASV_4qc_wxb_u83	31	80	67	0	0	0	40	475	134	252	307	131	388	396	177	160	58	125	116	52	151	315	261	3	312	539	11	25	25	3	9	0	27	59	13	112	10	4	3	23	1	4	9	52	83	45	110	56	31
ASV_4qj_kci_phl	0	1	0	10	1	9	1	1	0	0	0	0	4	3	1	0	0	0	0	1	2	0	0	0	0	0	0	0	0	6	4	2	3	1	0	0	0	0	0	0	0	0	0	2	1	2	0	0	0
ASV_4ql_4so_ow2	0	0	1	2	0	1	1	2	0	0	1	1	0	0	0	0	0	2	0	0	0	0	0	0	1	0	1	0	0	0	0	0	0	0	0	0	0	0	0	0	0	0	0	0	0	0	0	0	3
ASV_4r3_3m5_kk7	1	0	0	0	0	0	30	38	25	0	1	0	2	1	0	0	0	0	0	0	2	0	0	0	0	0	0	0	0	0	0	0	0	0	0	7	0	0	1	0	0	0	0	0	0	0	0	0	0
ASV_4r4_fna_5br	0	0	1	0	0	0	0	0	0	0	0	0	0	0	0	0	0	0	0	0	0	0	0	0	0	0	0	0	0	0	0	0	0	0	0	0	0	0	0	0	0	0	0	0	0	0	0	0	2
ASV_4r6_glg_ykr	0	0	0	3	3	4	0	2	0	0	0	0	0	3	0	0	0	0	0	0	1	0	0	0	0	0	0	0	0	0	1	0	0	0	0	0	0	0	0	0	0	0	0	0	0	1	0	0	0
ASV_4rv_ibk_5nl	0	0	0	0	0	0	1	0	0	0	0	0	0	0	0	0	0	0	0	0	0	0	0	0	0	0	0	0	0	0	0	0	0	0	0	0	0	0	0	0	0	0	0	0	0	0	0	0	0
ASV_4sa_01v_ro5	0	0	0	0	0	0	0	0	0	0	0	0	0	0	0	1	0	0	0	0	0	0	0	0	0	0	0	0	0	0	0	0	0	0	0	0	0	0	0	0	0	0	0	0	0	0	0	0	0
ASV_4sy_3nk_oct	1	3	6	2	0	0	0	1	0	0	4	2	0	0	0	2	0	1	0	0	1	0	0	0	0	3	0	0	0	0	1	0	0	0	0	0	0	0	0	0	0	0	1	0	1	1	0	1	1
ASV_4t2_zfw_bce	0	0	0	0	0	0	0	0	0	0	0	0	2	0	1	0	0	0	0	0	1	0	0	0	0	0	0	0	0	0	0	1	0	0	0	0	0	0	0	0	0	0	0	0	0	0	0	0	0
ASV_4tb_61s_5i1	0	0	0	0	0	0	0	0	0	0	0	0	0	0	0	0	0	0	0	0	0	0	0	0	0	0	0	0	0	0	0	0	1	1	0	0	0	0	1	0	0	0	0	0	0	0	0	0	0
ASV_4td_0aw_sn5	0	0	2	0	0	0	0	0	1	0	0	0	0	0	0	0	0	2	0	0	1	0	0	0	0	0	0	3	0	0	0	0	0	0	0	0	1	0	0	0	0	0	0	0	1	0	0	0	0
ASV_4tg_4ja_tjr	0	0	0	2	3	3	3	1	1	0	0	0	2	3	0	0	0	0	1	1	0	0	0	0	0	0	0	0	0	2	1	2	0	1	0	0	0	0	0	0	0	0	0	2	0	1	0	0	0
ASV_4tx_ax8_c55	0	0	0	0	0	0	4	2	2	0	0	0	1	2	1	0	0	0	0	0	1	0	0	0	0	0	0	0	0	1	0	0	0	1	0	0	0	0	0	0	0	0	0	2	0	0	0	0	0
ASV_4u5_dot_jh4	9	12	10	0	0	0	10	17	9	0	0	0	4	4	1	5	3	4	1	1	4	3	2	0	0	0	1	7	2	0	1	0	2	0	0	3	0	0	0	0	0	0	0	2	6	2	0	0	0
ASV_4v9_892_n55	0	0	0	0	0	0	1	0	0	0	0	0	0	0	0	0	1	0	0	0	0	0	0	0	0	0	0	0	0	0	0	0	0	0	0	0	0	0	0	0	0	0	0	0	0	0	0	0	0
ASV_4vd_2b8_k7a	0	0	0	0	0	0	0	0	0	0	1	0	0	2	1	0	0	0	0	1	1	0	0	0	0	0	0	0	0	0	0	0	0	1	0	0	0	0	0	0	0	0	0	2	3	1	0	0	0
ASV_4vd_gf4_5hc	0	0	0	0	0	0	0	0	0	0	0	0	0	0	1	0	0	0	0	0	0	0	0	0	0	0	0	0	0	0	1	1	0	0	1	0	0	0	0	0	0	0	0	1	0	0	0	0	0
ASV_4wc_13m_ash	0	0	0	0	0	0	2	0	1	0	0	0	3	0	1	0	0	0	2	2	3	0	0	0	0	1	0	0	0	0	0	0	1	5	0	1	0	0	0	0	0	0	0	0	1	0	0	0	0
ASV_4wc_im4_31x	0	0	0	0	0	0	0	0	0	0	0	0	1	1	0	0	0	0	0	0	0	0	0	0	0	0	0	0	0	0	0	0	0	0	0	0	0	1	0	0	0	0	0	0	1	0	0	0	0
ASV_4wc_q2i_46l	9	7	21	1	2	3	6	2	3	7	6	7	5	6	1	4	8	4	1	0	2	0	1	6	7	5	5	4	1	0	0	0	1	2	0	0	0	0	0	0	0	2	0	1	5	4	0	0	3
ASV_4wg_bnn_6u7	0	0	0	0	0	0	3	2	0	0	0	0	0	0	0	0	0	0	0	0	0	0	0	0	0	0	0	0	0	0	0	0	0	1	0	0	0	0	0	0	0	0	0	0	0	0	0	0	0
ASV_4wh_tma_8fu	0	0	0	0	0	0	1	0	0	0	0	0	1	2	5	0	0	0	9	5	14	0	0	0	0	0	0	0	0	0	0	0	11	24	3	4	0	0	1	0	0	0	0	3	12	2	0	0	0
ASV_4wi_ha0_jej	0	0	0	0	0	0	0	0	1	0	0	0	0	0	0	0	0	0	0	0	0	0	0	0	0	0	0	0	0	0	0	0	0	0	0	0	0	0	0	0	0	0	0	0	0	0	0	0	0
ASV_4wl_2ds_pil	1	0	0	0	0	0	2	13	12	0	0	0	7	7	2	0	0	0	3	3	7	0	0	0	0	0	0	0	0	15	15	5	17	21	4	1	0	0	0	0	0	0	0	3	4	0	0	0	1
ASV_4wq_46p_6ww	0	0	0	0	1	3	0	0	0	0	0	0	13	2	2	0	0	0	1	0	0	0	0	0	0	0	0	0	0	26	3	8	0	1	0	0	0	0	0	0	0	0	3	6	9	6	0	0	0
ASV_4wr_5ed_gcs	9	5	12	1	5	10	0	1	0	6	5	2	2	1	0	2	1	2	0	0	2	0	0	0	1	1	2	3	1	1	2	1	0	0	0	0	0	0	0	1	2	0	3	0	2	1	9	8	3
ASV_4wu_35k_f67	0	0	0	0	0	0	7	0	1	0	1	0	1	1	0	0	0	0	0	0	0	0	0	0	0	1	0	0	0	0	0	1	1	1	1	0	0	0	0	0	0	0	0	1	0	0	0	0	0
ASV_4ww_r8j_pft	1	0	0	0	0	0	1	1	0	0	0	0	0	0	0	0	0	0	0	0	0	0	0	0	0	0	0	0	0	0	0	0	0	0	0	0	0	0	0	0	0	0	0	0	0	0	0	0	0
ASV_4x6_r5a_gz9	0	0	0	2	0	1	0	0	0	0	0	0	4	0	0	0	0	0	0	0	0	0	0	0	0	0	0	0	0	0	0	0	0	0	0	0	0	0	0	0	0	0	0	0	0	0	0	0	0
ASV_4y2_f9v_42v	0	1	0	0	0	0	0	0	0	0	0	0	0	0	0	0	0	0	0	0	0	0	0	0	0	0	0	0	0	0	0	0	0	0	0	0	0	0	0	0	0	0	0	0	0	0	0	0	1
ASV_4y7_i3m_5w1	0	6	6	0	0	0	16	10	9	1	1	0	9	9	3	7	4	1	6	3	12	9	9	0	9	4	3	4	2	0	0	0	15	38	7	9	2	0	0	0	0	0	0	11	25	21	5	2	3
ASV_4yg_ecs_6i0	28	12	61	0	0	0	2	1	0	15	18	31	5	6	1	10	2	7	0	0	1	0	0	2	3	3	0	1	1	3	1	1	1	0	0	0	0	0	0	0	0	1	2	0	2	0	1	11	6
ASV_4yj_1kn_o3j	0	0	0	0	0	0	4	3	1	0	0	0	0	0	0	0	0	0	0	0	0	0	0	0	0	0	0	0	0	0	0	0	0	0	0	0	0	0	0	0	0	0	0	0	0	0	0	0	0
ASV_4z6_7x1_vvp	0	4	2	5	2	4	0	0	0	1	0	3	0	0	0	1	0	2	2	0	1	0	0	0	0	1	0	1	1	3	4	1	0	0	0	0	0	0	0	0	0	0	3	3	2	0	0	5	0
ASV_4z9_7x1_5fu	0	0	1	0	0	0	0	0	0	0	0	0	0	0	0	0	0	0	0	0	0	0	0	0	0	0	0	0	0	0	0	0	0	0	0	0	0	0	1	0	0	0	0	0	1	0	0	0	0
ASV_4za_6sg_lep	0	0	2	15	2	1	2	2	1	0	5	2	0	1	0	3	2	3	0	0	0	0	0	0	0	1	1	2	1	0	0	0	0	0	0	0	0	0	1	0	0	0	0	0	0	0	0	1	1
ASV_4zh_cvs_r8i	0	0	0	0	0	1	0	0	0	0	0	0	3	0	1	0	0	0	0	0	0	0	0	0	0	0	0	0	0	1	1	2	0	0	0	0	0	0	0	0	0	0	0	0	0	0	0	0	0
ASV_4zh_hy1_zq4	0	0	1	0	0	0	4	4	1	0	0	0	1	0	0	0	0	1	0	0	0	0	0	0	0	0	0	1	0	0	0	0	0	0	0	1	0	0	0	0	0	0	0	0	0	0	0	0	0
ASV_4zi_oir_7h3	0	0	0	0	0	0	0	0	0	1	0	0	0	0	0	0	0	0	0	0	0	0	0	0	0	0	0	0	0	0	0	0	0	0	0	0	0	0	0	0	0	0	0	0	0	0	0	0	0
ASV_4zn_3a4_1n9	0	1	1	0	0	0	0	0	1	0	1	2	1	0	0	0	1	0	0	0	1	0	0	0	0	0	0	0	0	0	1	0	1	1	0	1	0	0	0	0	1	0	1	1	2	2	0	5	11
ASV_4zt_970_2qy	0	0	1	0	40	73	0	0	0	0	0	0	2	1	0	0	0	0	0	0	0	0	0	0	0	0	0	0	0	0	0	0	0	0	0	0	0	0	0	0	0	0	0	0	1	0	0	0	0
ASV_4zz_qvh_jr4	0	0	0	0	0	0	0	1	0	0	0	0	0	0	0	0	0	0	0	0	0	0	0	0	0	0	0	0	0	0	0	0	0	0	0	0	0	0	0	0	0	0	0	0	0	0	0	0	0
ASV_501_yln_o0g	0	0	1	0	0	0	0	0	0	0	0	0	0	0	0	0	0	0	0	0	0	0	0	0	0	0	0	0	0	0	0	0	0	0	0	0	0	0	0	0	0	0	0	0	0	0	0	0	0
ASV_507_nu0_sj1	0	0	0	3	1	2	1	0	0	0	0	0	0	1	0	0	0	0	0	0	0	0	0	0	0	0	0	0	0	1	0	0	0	0	0	0	0	0	0	0	0	0	0	0	0	0	0	2	0
ASV_50g_6gt_vw3	0	1	0	0	0	0	0	0	0	0	0	0	0	0	0	0	0	0	0	0	0	0	0	0	0	0	0	0	0	0	0	0	0	0	0	0	0	0	0	0	0	0	0	0	0	0	0	0	0
ASV_50h_fwc_diw	0	0	0	0	0	0	0	0	0	0	0	0	1	2	0	0	0	0	0	0	0	0	0	0	0	0	0	1	0	0	1	0	3	4	3	0	0	0	0	0	0	0	0	3	2	1	0	0	0
ASV_50t_b7n_5wz	0	0	0	0	1	2	1	0	0	0	0	0	1	1	0	0	0	0	0	1	0	0	0	0	0	0	1	0	0	3	2	0	0	0	1	0	0	0	0	0	0	0	0	1	1	0	0	0	0
ASV_50t_kut_gkn	0	0	0	0	0	3	1	3	1	0	0	0	0	0	0	0	0	0	0	0	1	0	0	0	0	0	0	0	0	1	2	0	1	0	0	1	0	0	0	0	0	0	0	1	1	1	0	0	0
ASV_516_nsx_8hu	1	2	1	0	0	0	2	2	4	1	1	0	0	0	0	5	3	6	1	1	0	1	0	3	3	3	1	1	0	0	0	0	0	1	0	0	0	0	0	0	0	0	0	1	0	0	0	0	0
ASV_519_6oc_90h	0	0	0	0	0	0	0	0	0	0	0	0	1	0	0	0	0	0	0	0	1	0	0	0	0	0	0	0	0	0	0	0	0	0	0	0	0	0	0	0	0	0	0	1	0	0	0	0	0
ASV_51i_fox_9rd	0	0	0	0	0	1	0	0	0	0	0	0	1	1	0	0	0	0	0	0	0	0	0	0	0	0	0	0	0	1	0	0	0	0	0	0	0	0	0	0	0	0	0	0	1	0	0	0	0
ASV_51r_4hd_vzl	1	0	1	0	0	0	0	0	0	0	0	0	0	0	0	0	0	0	1	0	0	0	0	0	0	0	0	0	0	2	12	2	0	0	0	0	0	0	0	0	0	0	0	0	1	0	0	0	0
ASV_52n_9t0_2mr	0	0	0	0	0	0	0	0	0	0	0	0	0	1	0	0	0	0	1	0	0	0	0	0	0	0	0	0	0	0	0	0	0	0	0	0	0	0	0	0	0	0	0	0	0	0	0	0	0
ASV_52r_vz3_ar1	0	0	0	0	0	0	6	3	4	0	0	0	0	0	0	0	0	0	0	0	0	0	0	0	0	0	0	0	0	0	0	0	0	0	0	0	0	0	0	0	0	0	0	0	0	0	0	0	0
ASV_52t_axd_a6z	12	13	7	2	2	1	2	0	0	4	7	7	2	1	0	4	3	5	1	1	2	0	0	0	0	2	4	6	0	2	0	0	0	0	0	0	9	0	0	0	0	1	2	1	2	1	1	10	5
ASV_53f_2qp_7gq	2	0	4	6	4	17	0	0	0	1	1	0	43	23	11	0	0	0	1	1	2	0	0	0	0	0	0	0	0	16	15	10	2	1	0	1	0	0	0	0	0	0	0	4	9	5	0	0	1
ASV_53l_o2j_nj1	0	0	0	0	0	0	0	0	0	0	0	0	3	7	0	1	0	0	3	0	1	0	0	0	0	0	0	0	0	0	0	0	0	4	0	0	0	0	0	0	0	0	0	2	2	2	0	0	1
ASV_53m_lji_zmu	2	0	1	1	0	0	0	0	0	3	0	1	0	0	0	1	0	1	1	0	0	0	0	0	0	0	0	1	0	0	0	0	0	0	0	0	0	0	0	0	1	0	0	0	0	0	1	0	0
ASV_53t_zwu_1wo	0	0	2	0	0	0	0	0	0	0	0	0	0	0	0	0	1	0	0	0	0	0	0	0	0	0	0	0	0	0	0	0	0	0	0	0	0	0	0	0	0	0	0	0	0	0	0	0	0
ASV_53u_7aa_j7r	0	0	0	0	0	0	0	0	0	0	0	0	0	1	0	0	0	0	0	0	0	0	0	0	0	0	0	0	0	0	0	0	0	0	0	0	0	0	0	0	0	0	0	0	0	0	0	0	0
ASV_547_b88_psr	6	21	13	0	0	0	0	0	0	2	2	2	2	0	1	3	1	6	1	1	3	0	0	1	0	0	1	0	0	1	0	0	0	0	0	3	2	0	0	0	0	0	3	1	0	0	0	2	1
ASV_547_hr8_cqp	0	3	1	0	0	0	1	0	0	1	0	0	0	0	1	0	0	1	0	0	0	0	0	0	0	1	5	4	1	0	0	0	0	1	0	0	0	1	0	0	0	0	0	1	2	2	1	1	11
ASV_54k_peo_qi7	0	1	5	1	0	0	0	0	0	0	0	0	0	1	0	1	0	0	0	0	0	0	0	0	0	0	0	0	0	0	0	0	0	0	0	0	0	0	0	0	0	0	0	0	0	0	0	0	0
ASV_54m_q59_rra	0	0	0	0	0	0	0	0	0	0	0	0	0	0	0	0	0	0	0	0	0	1	0	0	0	0	0	0	0	0	0	0	0	0	0	0	0	0	0	0	0	0	1	1	0	0	0	0	0
ASV_54v_i56_fxs	0	0	0	0	1	0	0	0	0	0	0	1	1	0	0	0	0	1	0	0	0	0	0	0	0	0	0	0	0	0	0	0	0	0	0	0	0	0	0	0	1	0	0	0	0	1	0	0	0
ASV_54w_0hu_bou	4	2	11	3	1	4	4	4	4	5	7	8	4	0	1	2	5	9	1	0	2	2	0	0	5	3	1	4	1	3	2	0	0	1	0	0	0	0	0	0	0	0	2	0	1	1	0	2	0
ASV_558_rd0_56a	0	0	0	0	0	1	0	1	0	0	0	0	1	0	0	1	0	0	0	0	1	0	0	0	0	0	0	1	0	0	0	0	0	0	0	0	0	0	0	0	0	0	0	0	0	1	0	0	0
ASV_55a_m2u_aq5	0	0	0	0	0	0	1	0	0	0	0	0	0	0	0	0	0	0	0	0	0	0	0	0	1	0	0	0	0	0	0	0	0	0	0	0	0	0	0	0	0	0	0	0	0	0	0	0	1
ASV_55y_i9z_2e6	0	0	0	0	0	0	6	6	4	0	1	0	0	0	0	0	0	0	0	0	0	0	0	0	0	0	0	0	0	0	0	0	0	0	0	0	0	0	0	0	0	0	0	0	0	0	0	0	0
ASV_55z_tse_mfk	0	0	0	0	0	0	2	0	0	1	0	0	0	0	0	1	0	2	0	0	0	0	0	0	0	0	0	1	0	0	0	0	0	1	0	1	0	0	0	0	0	0	0	0	0	0	0	0	0
ASV_563_q4g_g71	32	38	24	38	7	10	3	2	3	60	54	34	3	3	1	61	32	36	0	0	4	2	2	3	5	21	28	54	7	3	4	0	0	0	0	2	2	2	0	0	3	4	9	2	0	3	3	11	10
ASV_56f_17e_p78	0	0	0	1	0	1	0	0	0	0	0	1	1	0	0	0	0	0	0	0	0	0	0	0	0	0	0	0	0	0	1	1	0	0	0	0	0	0	0	0	0	0	0	0	0	0	0	0	0
ASV_56l_c08_tcl	0	0	0	0	0	1	0	0	0	0	0	0	0	0	0	0	0	0	0	0	0	0	0	0	0	0	0	0	0	0	3	0	0	0	0	0	0	0	0	0	0	0	0	0	0	0	0	0	0
ASV_56t_bih_zjn	0	0	0	0	0	0	0	0	1	0	0	1	0	0	0	0	0	0	0	0	0	0	1	0	0	0	0	0	0	0	0	0	0	0	0	0	0	0	0	0	0	0	0	0	0	0	0	0	0
ASV_56y_wbx_esv	1	1	0	8	3	3	2	2	5	1	0	0	4	2	1	2	2	4	2	0	2	0	0	0	3	0	2	3	0	4	8	8	1	2	2	4	0	0	0	0	0	1	0	5	4	13	1	1	1
ASV_57w_do0_6wr	0	0	0	0	0	0	0	0	0	0	0	0	0	0	0	0	0	0	0	0	1	0	0	0	0	0	0	0	0	0	0	0	0	0	0	0	0	0	0	0	0	0	0	0	0	0	0	0	0
ASV_588_70u_ett	2	3	2	0	1	1	0	0	0	1	5	4	2	0	0	0	0	0	0	0	0	0	0	1	1	0	1	1	0	0	1	1	0	0	0	0	1	0	0	0	0	1	4	0	0	0	0	0	0
ASV_58d_2bo_ttw	0	0	0	0	0	0	5	0	0	0	0	0	2	0	1	0	0	1	0	1	0	0	0	0	0	0	0	0	0	0	0	0	1	2	0	0	0	0	0	0	0	0	0	0	0	0	0	0	0
ASV_59h_r3o_gle	0	0	0	1	0	1	9	6	0	0	0	0	0	0	0	0	0	0	0	0	0	0	0	0	0	0	2	0	0	0	0	0	0	0	0	0	0	0	0	0	0	0	0	0	0	3	0	0	0
ASV_59s_8h1_tl3	2	2	6	0	0	0	4	2	4	1	2	0	0	1	0	3	3	2	1	1	0	0	0	0	4	2	1	2	0	0	0	0	3	0	1	0	0	0	0	0	0	0	0	0	3	2	0	3	0
ASV_5a2_yqb_5xk	1	0	0	0	0	0	0	0	0	0	0	0	0	0	0	0	0	0	0	0	0	0	0	0	0	0	0	0	0	0	0	0	0	0	0	0	0	0	0	0	0	0	0	0	0	0	0	0	0
ASV_5a6_k7i_zuz	0	0	0	0	0	0	1	2	2	0	0	0	3	3	2	0	0	0	1	1	3	0	0	0	0	0	0	0	0	0	0	0	2	2	0	1	0	0	2	0	0	0	0	0	4	1	0	1	1
ASV_5a9_8ju_mi0	1	0	0	3	4	17	0	0	0	0	0	1	0	0	0	0	0	0	0	0	0	0	0	0	0	0	0	0	0	0	0	0	0	0	0	0	0	0	0	0	0	0	0	0	0	0	0	1	1
ASV_5aa_sat_b5t	0	0	0	0	0	0	0	0	0	0	0	0	0	0	0	0	0	0	0	0	0	0	0	0	2	0	0	0	0	0	0	0	0	0	0	0	0	0	0	0	0	0	0	0	0	0	0	0	0
ASV_5aa_tsh_69d	1	1	0	2	0	0	0	0	0	1	2	0	0	1	0	0	1	0	0	1	1	0	0	0	1	0	0	0	3	0	0	0	0	0	0	0	0	0	0	0	0	0	0	0	0	0	0	0	0
ASV_5ab_640_fmc	0	0	0	0	0	0	0	0	0	0	0	0	0	0	0	0	0	0	0	0	0	0	0	0	0	0	0	0	0	0	0	0	0	0	0	0	0	0	0	0	0	0	0	0	1	0	0	0	0
ASV_5b0_nkv_dpq	0	0	0	2	6	3	4	1	2	0	0	0	21	5	4	0	0	0	1	2	2	0	0	6	0	0	0	0	0	13	2	0	9	9	2	1	0	0	0	0	0	0	0	1	5	8	0	0	0
ASV_5bf_9m7_oei	0	0	0	0	0	0	0	0	1	0	0	0	0	0	1	0	0	1	0	0	0	0	0	0	0	0	0	0	0	0	0	0	0	0	0	1	0	0	0	0	0	0	0	0	0	0	0	0	0
ASV_5bq_pzf_yjo	3	2	2	1	0	1	1	2	3	3	1	3	0	0	0	1	1	1	0	0	0	0	0	0	0	3	6	3	0	0	0	1	0	0	0	1	0	0	0	0	1	0	0	2	1	0	0	1	1
ASV_5c3_r7c_ir6	0	0	0	0	1	0	1	0	0	0	0	0	1	2	0	0	0	0	0	0	1	0	0	0	0	1	0	0	0	0	0	0	0	0	0	0	0	0	0	0	0	0	0	0	0	0	0	0	0
ASV_5c4_qqq_h6i	0	0	0	0	0	0	1	0	0	0	0	0	1	0	0	0	0	0	0	0	1	0	0	0	0	0	0	0	0	0	0	0	0	0	0	0	0	0	0	0	0	0	0	0	0	0	0	0	0
ASV_5cf_7qs_q51	0	0	0	0	0	0	2	5	1	0	0	0	1	0	1	0	0	0	0	1	1	0	0	0	0	0	0	0	0	0	0	0	0	0	0	0	0	0	0	0	0	0	0	0	0	0	0	0	0
ASV_5ct_tkf_96g	0	4	1	0	0	0	1	0	0	3	1	0	0	1	0	2	0	3	1	0	0	0	0	0	0	2	2	2	1	0	0	0	0	0	0	0	0	1	0	0	0	0	1	0	1	0	0	0	0
ASV_5ct_z5x_t7q	0	1	0	0	0	0	0	0	0	1	3	1	0	1	0	1	1	0	0	0	1	0	1	0	0	0	0	0	0	0	0	0	0	0	0	0	0	0	0	0	0	0	0	0	0	0	1	0	0
ASV_5d0_l6b_r59	1	3	3	0	0	0	0	0	0	0	0	0	0	0	0	0	0	2	0	0	0	0	0	0	0	0	0	0	0	0	0	0	0	0	0	0	0	0	0	0	0	0	0	0	0	1	0	0	0
ASV_5dk_1np_x5q	0	0	0	0	0	0	1	0	0	0	0	0	0	0	0	0	0	0	0	0	0	0	0	0	0	0	0	0	0	0	0	0	0	0	0	0	0	0	0	0	0	0	0	0	0	0	0	0	0
ASV_5dq_ru6_pye	0	0	0	0	0	1	0	0	0	0	0	0	2	4	2	0	0	0	1	0	1	0	0	0	0	0	0	0	0	0	0	0	1	1	0	0	0	0	0	0	0	0	0	0	2	0	0	0	0
ASV_5e3_j06_tt6	0	0	0	0	0	0	6	2	1	0	0	0	0	0	0	0	0	0	0	0	0	0	0	0	0	0	0	0	0	0	0	0	0	0	0	1	0	0	0	0	0	0	0	0	0	0	0	0	0
ASV_5ek_0tz_t4b	0	0	0	0	0	0	0	0	0	0	0	0	3	0	0	0	0	0	0	0	0	0	0	0	1	0	0	0	0	0	0	1	0	0	0	0	0	0	0	0	0	0	0	0	0	0	0	0	0
ASV_5en_0dt_xyk	0	0	0	0	0	0	0	0	0	0	0	0	0	0	1	0	0	0	0	0	0	0	0	0	0	0	0	0	0	0	0	0	0	0	0	0	0	0	0	0	0	0	0	0	0	0	0	0	0
ASV_5f4_65g_868	1	3	12	0	0	0	2	5	3	2	0	1	0	0	0	2	0	2	0	0	1	0	1	0	0	2	0	1	0	1	0	0	0	0	0	0	0	0	0	0	0	0	0	0	0	1	0	1	1
ASV_5fa_cbx_0wv	3	3	1	0	0	0	2	0	1	1	5	1	0	1	1	1	1	1	2	0	0	0	0	0	0	0	3	3	0	0	0	0	0	0	0	1	0	1	0	0	0	0	0	0	1	0	0	1	2
ASV_5fb_cvq_l1j	0	0	0	1	0	1	0	0	0	0	0	0	0	0	0	0	0	0	0	0	0	0	0	0	0	0	0	0	0	1	1	0	1	0	0	0	0	0	0	0	0	0	0	0	0	0	0	0	0
ASV_5fc_lit_boh	0	0	0	0	0	0	0	0	0	0	0	0	2	1	2	0	0	0	0	0	1	0	0	0	0	0	0	0	0	1	0	0	0	0	0	0	0	0	0	0	0	0	0	0	1	0	0	0	0
ASV_5fh_yhe_jw6	0	0	0	5	0	1	0	0	1	1	1	1	1	0	0	0	1	0	1	0	0	0	0	0	0	0	2	0	0	0	0	0	0	0	0	1	0	0	0	0	0	0	0	0	0	0	0	0	0
ASV_5fm_6zy_zyo	0	1	0	8	5	12	1	3	7	0	0	1	1	3	0	0	0	1	0	0	0	0	0	0	1	0	0	0	0	7	5	6	0	3	1	0	0	0	0	0	0	0	0	1	2	2	0	1	1
ASV_5fw_9c4_4ne	0	2	3	0	0	0	0	4	4	1	0	0	1	0	2	8	3	9	1	0	2	0	1	0	5	2	2	6	0	0	0	0	0	2	0	3	0	1	0	0	0	0	0	0	0	2	0	0	0
ASV_5fw_c7w_2d6	0	0	0	0	0	0	0	0	0	0	0	0	0	0	1	0	0	0	0	0	0	1	0	0	0	0	0	0	0	0	0	0	0	0	0	0	0	0	0	0	0	0	0	0	0	0	0	0	0
ASV_5g3_32w_f3h	4	0	0	1	1	1	0	0	0	2	1	3	1	2	0	1	4	0	1	0	1	0	0	3	4	0	1	1	2	0	0	0	1	0	0	0	0	0	1	0	0	0	0	0	1	0	0	2	5
ASV_5g7_t2g_ubd	0	0	0	0	0	1	0	0	0	0	0	0	1	1	1	0	0	0	0	0	1	0	0	0	0	0	0	0	0	1	0	0	0	0	0	0	0	0	0	0	0	0	0	1	0	0	0	0	0
ASV_5ge_xrq_47q	9	1	4	0	0	0	147	87	114	1	2	2	380	333	188	8	2	7	430	217	709	24	5	236	3	12	1	0	1	0	0	0	91	324	52	63	3	2	11	0	0	0	2	255	577	474	3	5	11
ASV_5gi_9od_li8	0	0	0	0	0	0	0	2	1	0	0	0	0	0	0	0	0	0	0	0	0	0	0	0	0	0	0	0	0	0	0	0	0	0	0	0	0	0	0	0	0	0	0	0	0	0	0	0	0
ASV_5gk_6ff_b84	4	1	6	3	3	2	2	0	1	11	9	7	4	4	1	3	6	2	2	0	5	1	0	2	1	1	1	3	2	2	1	0	2	2	0	2	0	1	0	0	0	0	1	3	1	4	0	5	1
ASV_5h3_vl5_xo9	0	0	0	0	0	0	22	17	16	0	0	0	0	1	0	0	0	1	1	0	0	2	0	0	14	12	0	6	0	0	0	0	1	9	0	24	2	3	1	0	0	0	0	0	1	3	0	0	3
ASV_5ha_8yt_jp3	0	0	0	0	0	0	21	22	24	0	1	0	0	0	0	0	0	0	0	0	0	0	0	0	0	0	0	0	0	0	0	0	0	0	0	0	0	0	0	0	0	0	0	0	0	0	0	0	0
ASV_5hd_3uy_349	0	0	0	0	0	0	0	0	0	0	0	0	0	0	0	0	0	0	0	1	0	0	0	0	0	0	0	0	0	0	0	0	0	0	0	0	0	0	0	0	0	0	0	0	0	0	0	0	0
ASV_5hq_0nv_be5	0	0	0	0	0	0	3	5	5	0	0	0	1	0	0	0	0	0	0	0	0	0	0	0	0	0	0	0	0	0	0	0	0	0	0	1	0	0	0	0	0	0	0	0	0	0	0	0	0
ASV_5hw_z1m_5ck	0	0	0	0	0	0	0	0	0	0	0	0	0	0	1	0	0	0	1	0	0	0	0	0	0	0	0	0	0	0	0	0	0	0	0	0	0	0	0	0	0	0	0	0	0	0	0	0	0
ASV_5ii_lis_q31	2	14	14	2	0	1	2	1	1	8	11	6	0	1	1	1	12	14	0	1	3	2	0	2	2	1	2	3	3	0	0	0	1	0	0	4	1	0	0	0	0	0	1	1	1	0	1	2	2
ASV_5is_565_t6b	0	0	0	0	0	0	8	4	3	0	0	0	0	0	0	0	0	0	0	0	0	0	0	0	0	0	0	0	0	0	0	0	0	0	0	0	0	0	0	0	0	0	0	0	0	0	0	0	0
ASV_5iv_tas_kmo	1	1	0	0	0	1	0	0	0	0	0	0	18	12	8	0	0	1	2	1	12	3	0	7	0	1	0	0	0	0	5	3	4	8	3	0	0	0	0	0	0	0	0	39	49	42	0	0	0
ASV_5iz_g1c_muc	1	0	0	0	0	0	0	1	0	1	4	1	0	0	0	0	0	0	0	0	0	0	0	0	0	0	0	0	0	0	0	0	0	0	0	0	0	0	0	0	0	0	0	0	1	0	3	2	1
ASV_5j1_kjp_2oq	0	0	0	0	1	3	2	7	5	0	1	0	4	6	3	0	0	0	2	1	1	0	0	0	0	0	0	0	0	8	8	3	2	5	2	0	0	0	0	0	0	0	0	7	12	2	0	0	0
ASV_5j6_5xt_qwu	0	0	0	0	0	0	1	1	0	0	0	0	0	0	0	0	0	0	0	0	0	0	0	0	0	0	0	1	0	1	0	0	0	0	0	0	0	0	0	0	0	0	0	0	0	0	0	0	0
ASV_5j8_mte_zd6	0	0	0	0	0	0	0	0	1	0	0	0	0	0	0	0	0	0	0	0	0	0	0	0	0	0	0	0	0	0	0	0	0	0	0	0	0	0	0	0	0	0	0	0	0	0	0	0	0
ASV_5jn_a8q_b9r	0	0	0	0	0	0	0	0	0	0	0	0	0	0	0	0	0	0	0	0	0	0	0	0	0	0	0	0	0	0	0	0	0	0	0	1	0	0	0	0	0	0	0	0	0	0	0	0	0
ASV_5jy_zu5_rib	13	15	10	0	0	0	2	2	1	0	1	0	0	0	1	12	6	33	0	0	2	1	3	0	5	5	6	8	4	0	0	0	0	2	1	1	0	1	0	0	0	0	0	1	12	18	1	1	0
ASV_5k2_7hj_jvv	35	10	3	0	3	3	0	0	0	25	3	5	0	0	1	56	10	7	0	0	0	0	0	0	0	0	60	45	2	0	0	0	0	0	0	0	0	0	0	0	1	0	0	0	0	0	0	0	0
ASV_5ks_wsw_h5d	0	0	0	14	5	26	0	0	0	0	0	1	3	3	1	0	0	0	0	0	2	0	0	1	0	0	0	0	0	8	6	4	1	1	1	0	0	0	0	0	0	0	2	2	3	0	1	1	5
ASV_5la_rg3_t36	0	2	1	0	0	0	2	2	2	1	2	0	0	0	0	0	0	0	1	0	0	0	0	0	0	0	0	0	0	0	0	0	0	0	0	0	0	0	0	0	0	0	0	0	0	0	0	0	0
ASV_5ld_mf3_u9k	0	7	5	0	0	0	1	2	3	1	0	0	0	0	0	3	3	2	0	1	0	0	2	0	0	1	1	1	2	0	0	0	0	1	0	0	0	0	0	0	0	0	0	0	1	1	0	0	0
ASV_5lr_dmp_k9g	2	0	2	0	0	0	4	2	1	0	0	0	1	1	1	0	1	0	0	0	1	0	0	1	0	0	0	1	0	0	0	0	0	0	0	0	0	0	0	0	0	0	0	0	1	0	0	0	0
ASV_5lw_j7z_doh	1	0	0	0	0	0	0	0	0	0	0	0	0	0	0	0	0	0	0	0	0	0	0	0	0	0	0	1	0	0	0	0	0	0	0	0	0	0	0	0	0	0	0	0	0	0	0	0	0
ASV_5mq_gl8_35f	0	0	0	0	0	0	1	0	0	0	0	0	0	0	1	0	0	0	0	0	0	0	0	0	0	0	0	0	0	0	0	0	0	0	0	1	0	0	0	0	0	0	0	0	1	0	0	0	0
ASV_5mu_ui4_jcc	1	0	0	0	0	1	0	0	0	1	0	1	0	0	1	0	0	0	0	0	0	0	0	0	0	0	0	0	0	0	0	0	0	0	0	0	0	0	0	0	0	0	0	0	0	0	0	0	4
ASV_5mz_4j7_w4y	0	0	0	0	0	0	1	0	0	0	0	0	0	0	0	0	0	0	0	0	0	0	0	0	0	0	0	0	0	0	1	0	0	0	0	0	0	0	0	0	0	0	0	0	0	0	0	0	0
ASV_5n3_hp4_634	0	0	0	0	0	0	0	0	0	0	0	0	0	0	0	0	0	0	0	0	0	0	0	0	0	0	0	0	0	0	0	0	0	0	0	0	0	0	0	0	0	0	0	0	0	0	0	0	0
ASV_5n3_ubz_xwp	0	0	2	8	3	4	0	1	1	7	4	4	5	1	0	0	2	2	1	0	0	0	0	0	1	0	0	0	0	1	2	0	0	1	0	0	0	0	0	0	0	0	0	1	0	0	0	1	1
ASV_5n5_0dw_jfq	0	0	1	0	0	0	0	0	0	0	0	0	0	0	0	0	0	0	0	0	0	0	0	0	0	0	0	0	0	0	0	0	0	0	0	0	0	0	0	0	0	0	0	0	0	0	0	0	0
ASV_5n9_rdi_hrw	0	3	0	0	0	0	0	0	0	0	0	0	0	0	0	0	0	0	0	0	0	0	0	0	1	0	0	0	0	0	0	0	0	0	0	0	0	0	0	0	0	0	0	0	0	0	0	0	0
ASV_5ne_4wg_8sd	0	0	1	1	0	0	2	1	0	1	2	1	3	3	1	0	1	0	2	0	1	1	0	0	0	0	1	2	0	3	3	0	1	1	0	0	2	0	1	0	0	0	1	1	3	3	2	2	2
ASV_5nw_t0s_yyu	0	0	0	0	0	0	0	0	0	1	2	0	0	0	0	0	0	0	0	0	0	0	0	0	0	0	0	0	0	0	0	0	0	0	0	0	0	0	0	0	0	0	0	0	0	0	0	0	0
ASV_5o6_tyv_pp8	8	23	13	6	10	22	15	30	21	18	11	4	10	2	0	18	10	40	2	1	5	3	6	2	7	19	2	7	8	0	0	1	0	5	3	2	2	2	0	0	0	0	0	0	6	5	4	1	4
ASV_5oc_ry6_yzg	1	1	0	0	0	0	1	1	0	0	0	0	0	0	0	0	0	0	0	0	0	0	0	0	0	0	0	0	0	0	0	0	0	1	0	1	0	1	0	0	0	0	0	0	0	0	0	1	10
ASV_5os_o76_mzo	0	0	0	0	0	0	0	0	0	0	0	0	8	2	2	0	0	0	0	0	1	0	0	0	0	0	0	0	0	2	3	2	0	0	0	0	0	0	0	0	0	0	0	0	0	0	0	0	0
ASV_5oz_146_v9f	2	10	26	0	0	5	1	0	0	0	3	0	0	0	0	2	3	2	0	0	0	0	0	1	0	0	0	3	0	2	5	1	0	0	0	0	0	0	0	0	0	0	0	0	0	0	0	0	2
ASV_5p4_2su_mnl	2	0	0	0	0	0	49	45	34	0	2	0	0	0	0	0	0	1	0	0	0	0	0	0	0	0	0	1	0	0	0	1	1	6	0	0	0	0	0	0	0	0	0	1	4	0	0	0	1
ASV_5pg_lsb_ug8	0	0	0	0	0	0	6	9	3	0	0	0	0	0	0	0	0	0	0	0	0	0	0	0	0	0	0	0	0	0	0	0	0	0	0	0	0	0	0	0	0	0	0	0	0	0	0	0	0
ASV_5pi_gt3_y55	0	0	0	0	0	0	2	8	4	0	1	0	0	0	0	0	0	0	0	0	0	0	0	0	0	0	0	0	0	0	0	0	0	0	0	0	0	0	0	0	0	0	0	0	0	0	0	0	0
ASV_5pm_1dr_u8z	0	0	0	0	0	0	0	0	0	0	0	0	0	0	0	0	0	0	0	0	0	0	0	0	0	0	0	0	0	0	0	0	0	0	0	0	0	0	0	0	0	0	0	0	1	0	0	0	0
ASV_5q1_d6q_tsx	0	0	0	0	0	0	0	0	0	0	0	0	0	0	0	0	0	0	0	0	0	0	0	0	0	0	0	0	0	4	7	0	0	0	0	0	0	0	0	0	0	0	0	0	0	0	0	0	0
ASV_5r4_7y3_v89	3	1	0	1	1	1	0	0	0	2	1	7	1	1	0	1	0	1	0	0	2	0	0	0	0	0	0	0	0	0	1	0	1	0	0	0	0	0	0	0	1	2	4	2	2	1	2	10	7
ASV_5r8_q2l_sa5	0	0	0	0	0	0	3	8	6	0	0	0	1	2	0	0	0	0	0	0	1	0	0	0	0	0	0	0	0	0	0	0	2	0	0	0	0	0	0	0	0	0	0	0	0	0	0	0	0
ASV_5rh_764_9u3	0	1	0	0	0	0	0	0	0	0	0	0	0	0	0	0	0	0	0	0	0	0	0	0	0	0	0	0	0	0	0	0	0	0	0	0	0	0	0	0	0	0	0	0	0	0	0	0	0
ASV_5ri_65o_pq4	1	1	1	1	0	0	1	0	0	0	0	0	1	0	0	0	0	1	0	0	0	1	0	0	0	0	0	0	0	0	0	0	0	0	0	0	0	0	0	0	0	0	0	0	0	1	1	1	2
ASV_5rk_mem_obc	0	0	0	0	0	0	1	2	1	0	0	0	0	0	0	0	0	0	0	0	0	0	0	0	0	0	0	0	0	0	0	0	0	0	0	0	0	0	0	0	0	0	0	0	0	0	0	0	0
ASV_5rl_g6v_mkc	0	0	0	0	0	1	1	0	0	0	0	0	31	34	14	0	0	0	1	0	3	0	0	1	0	0	0	0	0	4	4	3	0	0	0	0	0	0	0	0	0	0	0	8	1	1	0	0	0
ASV_5rn_7b0_h7o	0	2	1	6	2	2	0	4	3	0	1	1	5	4	0	0	0	1	0	3	1	0	0	1	0	0	0	0	0	0	3	0	0	0	0	0	0	0	0	0	0	0	0	4	2	2	0	1	1
ASV_5rn_onr_ld5	0	0	0	0	0	0	0	0	0	0	0	0	0	0	0	0	0	0	0	0	0	0	0	0	0	0	0	0	0	0	0	0	0	0	0	0	0	0	0	0	0	0	0	0	0	1	0	0	0
ASV_5ro_u4r_c5n	0	0	1	0	0	0	1	0	3	1	0	1	0	0	0	1	1	3	0	0	0	0	0	0	1	4	2	3	0	0	0	0	0	0	0	0	0	0	0	0	0	0	0	0	0	0	0	0	0
ASV_5rw_mkj_ph7	1	1	8	1	0	1	0	3	0	0	1	0	0	0	0	2	0	3	0	0	0	0	0	0	0	0	0	0	0	1	1	1	0	0	0	0	0	0	0	0	0	0	0	0	0	0	0	0	0
ASV_5rx_lx8_wv4	2	0	0	1	0	0	1	2	0	0	0	0	4	6	3	0	0	0	0	0	3	0	0	0	0	0	0	2	0	6	3	4	0	0	0	0	0	0	0	0	0	0	1	4	7	2	0	0	0
ASV_5rx_vzs_i1r	0	0	0	16	28	49	0	1	0	0	0	1	26	33	17	0	0	0	4	3	8	0	0	2	0	0	0	0	0	19	9	7	3	6	1	0	0	0	0	0	0	0	1	11	19	8	1	0	1
ASV_5s2_lsf_hkw	0	0	0	0	0	0	8	4	8	0	0	0	0	0	0	0	0	0	0	0	0	0	0	0	0	0	0	0	0	0	0	0	0	0	0	0	0	0	0	0	0	0	0	0	0	0	0	0	0
ASV_5s2_qj9_2sl	0	0	1	2	0	0	4	2	4	0	0	0	3	1	0	0	0	0	0	0	0	0	0	0	0	0	0	0	0	2	0	0	0	0	0	0	0	0	0	0	0	0	0	1	1	1	1	0	0
ASV_5sk_06a_hyl	0	1	1	1	0	1	5	3	3	0	1	0	0	0	0	1	0	2	0	0	2	0	0	0	0	1	4	2	0	0	0	0	0	0	1	2	0	0	0	0	0	2	0	0	4	0	1	1	0
ASV_5st_pci_oue	1	3	2	0	0	0	0	1	1	0	0	0	0	0	0	1	0	1	1	0	1	2	1	0	0	1	1	0	0	0	0	0	0	0	0	0	0	0	0	0	0	0	0	0	0	0	0	0	0
ASV_5sy_lkj_6mw	9	10	10	0	0	0	10	5	0	0	2	0	1	13	2	2	0	3	0	2	0	0	0	0	0	0	0	0	0	0	0	0	0	0	0	0	0	0	0	0	0	0	0	2	1	0	0	0	0
ASV_5t0_vaq_cit	1	0	0	1	0	2	0	1	0	0	0	0	0	0	0	0	0	1	0	0	0	0	0	0	0	0	0	0	0	0	0	1	0	0	0	0	0	0	0	0	0	0	0	0	0	0	0	0	0
ASV_5t7_iro_ixm	0	0	0	0	0	0	0	0	0	0	0	0	0	1	0	0	0	0	0	0	0	0	0	0	0	0	0	0	0	0	0	0	0	0	0	0	0	0	0	0	0	0	0	0	0	1	0	0	0
ASV_5ti_40v_3cv	0	0	0	0	0	0	0	0	0	0	0	0	0	0	0	0	0	0	0	0	0	0	0	0	0	0	0	0	0	1	0	0	0	0	0	0	0	0	0	0	0	0	0	0	0	0	0	0	0
ASV_5tj_dt4_mtm	0	0	0	0	1	1	0	0	0	0	0	0	0	0	0	0	0	0	0	0	0	0	0	0	0	0	0	0	0	1	14	4	0	0	0	0	0	0	0	0	0	0	0	0	0	0	0	0	0
ASV_5tt_qdr_37o	2	0	0	0	0	1	2	1	1	0	0	0	0	0	0	0	0	3	0	0	1	0	0	0	2	1	0	1	0	1	0	0	0	1	0	1	0	0	0	0	0	0	0	0	0	1	0	0	0
ASV_5ty_om9_ts7	0	1	0	6	124	278	6	3	2	1	0	1	12	16	8	0	0	0	0	0	2	1	0	0	0	0	6	0	0	0	1	1	1	3	0	0	0	0	0	0	0	0	0	2	0	1	0	0	0
ASV_5u0_6h7_0ev	3	5	26	0	1	0	14	21	27	0	2	2	0	1	0	1	1	11	0	1	0	0	0	1	1	1	7	2	0	0	0	0	0	0	0	0	0	0	0	0	0	0	0	1	1	0	2	0	0
ASV_5ub_4iy_0xa	0	0	0	0	0	0	0	2	0	0	0	0	0	0	0	0	0	0	0	0	0	0	0	0	0	0	0	0	0	0	0	0	1	0	0	0	0	0	0	0	0	0	0	0	0	0	0	0	0
ASV_5ub_zvl_ud3	0	0	0	0	1	2	3	6	6	0	0	0	10	10	3	0	0	0	18	2	11	1	0	1	0	1	0	0	0	0	1	0	2	5	0	2	0	0	0	0	0	0	0	8	11	9	0	0	0
ASV_5uh_izz_v98	0	0	0	0	0	0	0	0	0	0	0	0	0	0	0	0	0	0	0	0	1	0	0	0	0	0	0	0	0	0	0	0	0	0	0	0	0	0	0	0	0	0	0	0	0	0	0	0	0
ASV_5ui_yhb_35p	0	0	0	0	0	0	0	0	0	0	0	0	0	0	0	0	0	0	0	0	0	0	0	0	0	0	0	0	0	0	0	0	0	0	0	0	0	0	0	0	0	0	0	0	0	0	0	0	1
ASV_5ul_y7r_pht	0	0	0	0	0	0	0	1	3	0	0	0	0	0	0	0	0	0	0	0	0	0	0	0	0	0	0	0	0	0	0	0	0	0	0	0	0	0	0	0	0	0	0	0	0	0	0	0	0
ASV_5um_48v_om1	0	1	0	1	0	0	0	0	0	0	0	0	0	0	0	0	0	2	0	0	0	0	0	0	0	0	0	0	0	14	1	0	0	0	0	0	0	0	0	0	0	0	0	0	0	0	0	1	0
ASV_5ur_am7_ve8	0	0	0	1	3	13	0	0	0	0	0	0	8	13	7	0	0	0	1	0	1	0	0	0	0	0	0	0	0	0	0	0	1	0	0	0	0	0	0	0	0	0	0	3	3	2	0	0	0
ASV_5uw_23f_o21	0	0	2	0	0	0	7	6	5	1	0	1	0	3	2	0	0	0	1	0	3	0	1	1	1	1	0	2	1	0	0	0	0	2	0	1	1	0	0	0	0	0	0	0	0	1	0	1	0
ASV_5v0_aes_z67	6	3	1	2	0	1	3	3	4	0	0	0	0	2	0	3	2	9	1	1	0	1	0	2	5	3	2	3	0	0	0	0	0	0	0	0	0	0	0	0	0	0	0	0	0	1	0	0	0
ASV_5v6_h9n_72n	0	1	0	1	1	0	1	2	1	0	1	1	1	0	1	1	0	0	0	0	0	0	2	0	0	0	1	1	0	1	2	0	1	1	0	0	0	0	0	0	0	0	0	0	2	0	0	2	3
ASV_5ve_h5e_xg6	0	1	1	0	0	0	2	1	1	0	0	0	0	0	0	1	0	0	0	0	0	0	0	0	0	0	0	0	0	0	0	0	0	0	1	0	0	0	0	0	0	0	0	0	0	0	0	0	0
ASV_5vq_cvm_91n	0	0	0	0	0	0	8	3	1	0	0	0	0	0	0	0	0	0	0	0	0	0	0	0	0	0	0	0	0	0	0	0	0	0	0	0	0	0	0	0	0	0	0	0	0	0	0	0	0
ASV_5vz_6ao_1y4	2	0	0	0	1	0	0	1	0	0	0	0	0	0	0	0	0	0	0	0	0	0	0	1	0	0	0	0	0	0	0	0	0	0	0	0	0	0	0	0	1	0	0	0	0	1	0	0	2
ASV_5wb_zsi_bfd	4	1	4	0	0	0	1	2	0	0	1	0	0	0	0	0	0	0	0	0	1	0	0	0	0	0	2	2	0	0	0	0	0	0	0	0	0	0	0	0	0	0	0	0	2	4	0	0	0
ASV_5wc_ets_qln	13	9	20	3	6	12	1	2	1	8	7	8	3	9	0	4	1	1	2	0	2	0	0	0	0	0	1	0	1	2	1	0	0	1	0	0	0	0	0	0	2	0	2	0	1	1	2	2	9
ASV_5wj_tq0_xd5	0	1	1	1	0	0	0	0	0	0	0	0	0	0	0	0	0	1	0	0	0	0	0	0	0	0	0	0	2	0	0	0	0	0	0	0	0	0	0	0	0	0	0	0	0	0	0	0	0
ASV_5wp_9xx_zgq	0	0	0	0	0	0	0	0	0	1	0	0	0	0	0	0	0	0	0	0	0	0	0	0	0	0	0	0	0	0	0	0	0	0	0	0	0	0	0	0	0	0	0	0	0	0	0	0	0
ASV_5x6_5lp_0n0	0	6	1	0	0	0	0	0	0	0	0	0	1	0	1	2	0	1	0	0	0	0	0	0	0	0	0	0	0	0	0	0	0	0	0	0	0	0	0	0	0	0	0	0	0	0	0	0	0
ASV_5x6_a93_ch1	0	0	0	0	0	0	9	2	2	0	0	0	4	0	1	0	0	0	1	0	1	0	0	0	0	0	0	0	0	0	0	0	0	0	0	0	0	0	0	0	0	0	0	3	0	4	0	0	0
ASV_5xc_gfr_jgv	3	3	5	1	0	0	1	2	1	0	0	1	0	3	0	4	1	0	2	1	2	0	0	0	6	2	7	6	1	0	0	0	13	14	2	4	0	1	1	0	0	0	0	16	29	33	1	1	2
ASV_5xd_e3k_kcl	0	0	0	0	0	0	0	0	0	0	0	0	12	18	7	0	0	0	8	8	17	0	0	2	0	0	0	0	0	5	2	3	2	6	1	0	0	0	0	0	0	0	0	17	3	2	0	0	0
ASV_5xl_pm9_20m	0	0	0	0	0	1	0	0	0	0	0	0	0	0	0	0	0	0	0	0	0	0	0	0	0	0	0	0	0	0	0	0	0	0	0	0	0	0	0	0	0	0	0	0	0	0	0	0	0
ASV_5yn_bvb_dtb	2	2	5	1	0	0	6	5	3	2	0	0	0	1	1	1	1	19	0	0	2	0	0	1	1	3	1	4	1	0	0	0	0	1	0	0	0	0	0	0	0	0	0	0	0	0	0	0	0
ASV_5yq_zoo_ho9	0	0	0	0	0	0	1	0	2	0	0	0	0	0	1	0	0	0	0	0	0	0	0	0	0	0	0	0	0	0	0	0	0	0	0	0	0	0	0	0	0	0	0	0	0	0	0	0	0
ASV_5yw_zgj_78f	0	0	0	0	0	0	0	0	0	0	0	0	1	0	0	0	0	0	0	0	0	0	0	0	0	0	0	0	0	1	1	0	0	0	2	0	0	0	0	0	0	0	0	1	0	2	0	0	0
ASV_5z7_fzz_t3v	1	0	0	0	0	0	1	3	2	0	1	0	1	0	0	2	1	0	0	0	0	0	0	1	0	0	0	0	0	0	0	0	0	0	0	0	0	0	0	0	0	0	0	0	0	1	0	0	2
ASV_5za_gqa_mqd	0	0	0	0	0	0	1	1	1	0	0	0	3	3	0	0	0	0	1	0	0	0	0	0	0	0	0	0	0	0	0	0	3	8	1	0	1	0	0	0	0	0	0	0	8	2	0	0	0
ASV_5zd_h9i_9sr	21	26	50	0	0	0	7	8	12	15	1	3	14	6	3	17	33	38	9	6	8	12	9	17	17	23	8	10	0	0	0	0	0	5	0	3	0	0	0	0	0	0	0	0	1	2	0	0	0
ASV_5zm_kmt_yza	16	28	35	1	0	0	23	27	27	6	8	7	3	3	0	22	27	56	1	0	0	4	1	0	8	7	26	30	10	0	0	0	0	1	0	3	3	3	1	0	0	1	1	0	0	0	4	1	1
ASV_60j_0ep_c5b	0	0	0	6	1	0	0	0	0	0	0	0	0	1	0	0	0	0	1	0	0	0	0	0	0	0	0	0	0	5	6	1	0	0	0	0	0	0	0	0	0	0	0	2	1	1	0	0	0
ASV_617_mpu_mgr	1	0	0	1	2	6	0	1	1	0	0	0	4	4	2	0	2	0	0	0	0	0	0	0	0	0	0	0	0	7	7	3	0	0	0	0	1	0	0	0	0	0	0	1	1	6	0	1	5
ASV_61c_uyo_d6l	0	0	0	0	0	0	1	0	0	0	0	0	0	0	0	0	0	0	0	0	0	0	0	0	0	0	0	0	0	0	0	0	0	0	0	0	0	0	0	0	0	0	0	0	0	0	0	0	0
ASV_61f_k6u_d4z	0	0	0	0	0	0	1	1	2	0	0	0	0	0	1	0	0	0	0	0	0	0	0	0	0	0	0	0	0	0	0	0	0	0	0	0	0	0	0	0	0	0	0	0	0	0	0	0	0
ASV_621_a74_7vt	4	17	7	0	1	1	2	2	5	2	3	2	3	1	0	2	5	9	1	1	0	2	3	0	0	9	2	1	1	1	0	0	0	1	0	1	0	1	0	0	0	0	1	1	3	1	0	2	0
ASV_62j_cpi_egq	0	0	0	1	0	2	1	0	0	0	0	0	2	1	1	0	0	0	0	0	0	0	0	0	0	0	0	0	0	0	1	2	1	0	0	0	0	0	0	0	0	0	0	1	0	0	0	0	0
ASV_62j_f5q_27i	0	0	0	4	6	7	1	0	6	0	0	0	5	12	3	0	0	0	1	1	1	0	0	2	0	0	0	0	0	1	2	1	0	1	1	0	0	0	0	0	0	0	0	3	2	3	0	0	0
ASV_62x_b8v_y6z	7	39	18	0	0	0	26	18	15	8	4	1	0	3	1	35	35	52	1	0	4	13	3	8	8	28	33	71	21	0	0	0	2	9	1	9	3	4	2	0	0	0	0	4	40	17	0	0	0
ASV_636_pae_zrw	0	0	0	0	0	1	1	3	0	0	0	0	0	0	0	0	0	0	0	0	0	0	0	0	0	0	0	0	0	0	0	0	0	0	0	0	0	0	0	0	0	0	0	0	0	0	0	0	0
ASV_637_2oy_ryo	0	0	0	0	0	2	5	3	5	0	0	0	1	1	1	0	0	0	1	1	1	0	0	0	0	0	0	0	0	0	0	0	0	1	0	1	0	0	0	0	0	0	0	1	1	1	0	0	0
ASV_63a_3hi_5pl	0	0	0	2	3	0	2	3	3	0	0	0	1	1	0	0	0	0	1	0	2	0	0	0	0	0	0	0	0	2	1	1	2	2	3	0	0	0	0	0	0	0	0	1	17	4	0	0	0
ASV_63c_api_ov1	0	0	0	0	0	0	0	0	0	0	0	0	0	0	0	0	0	0	0	0	0	0	0	0	0	0	0	0	0	0	2	0	0	0	0	0	1	0	0	0	0	0	0	1	1	0	0	0	0
ASV_63c_fmk_5p9	0	2	0	0	0	0	0	0	0	0	0	0	0	1	0	0	0	0	0	0	0	0	0	0	0	0	0	0	0	0	0	0	0	0	0	0	0	0	0	0	0	0	0	0	2	0	0	0	0
ASV_63g_h93_ntt	4	14	30	0	0	0	0	2	0	2	1	1	0	0	0	2	0	1	0	0	2	0	0	2	0	0	1	0	1	1	2	0	0	1	0	0	0	0	0	0	0	0	4	0	2	0	0	0	0
ASV_63l_lr9_xpp	0	0	0	0	0	0	1	1	1	0	0	0	0	0	0	0	0	0	1	0	0	0	0	0	0	0	0	0	0	1	0	0	1	5	0	2	0	0	0	0	0	0	0	1	6	3	0	0	0
ASV_63m_qzv_snv	0	1	0	0	0	0	0	0	0	0	0	0	0	0	0	0	0	0	0	0	0	0	0	0	0	0	0	0	0	0	0	0	0	0	0	0	0	0	0	0	0	0	0	0	0	0	0	0	0
ASV_64d_oj0_awi	3	5	6	0	0	0	0	1	0	0	1	1	1	0	1	1	1	6	1	0	0	0	1	3	1	8	4	3	1	0	0	0	0	0	0	2	0	0	0	0	0	0	0	0	0	1	0	0	0
ASV_64f_wpt_myd	6	6	44	0	0	0	0	0	0	36	123	156	5	6	4	15	21	28	3	1	1	92	2022	1	74	6	2	11	9	0	0	0	1	0	0	7	0	1	0	0	0	0	3	0	0	0	13	13	21
ASV_65e_kp1_qk7	0	0	0	1	1	1	0	0	0	1	0	0	1	2	2	0	0	0	0	0	0	0	0	0	0	0	0	0	0	2	2	1	0	0	0	0	0	0	0	0	0	0	0	1	1	0	0	0	0
ASV_65f_ewa_7mm	0	1	1	0	0	3	0	0	0	0	3	0	0	0	0	0	1	1	0	0	0	1	0	3	0	0	0	1	0	0	0	0	0	0	0	1	0	0	0	0	0	0	0	0	0	1	1	2	1
ASV_665_491_uim	0	0	0	0	0	0	0	1	0	0	0	0	0	0	0	0	0	0	1	0	0	0	0	0	0	0	0	0	0	0	0	0	0	0	0	0	0	0	0	0	0	0	0	0	0	0	0	0	0
ASV_66l_kgk_fis	0	0	0	1	0	4	30	19	17	0	0	0	7	4	1	0	0	0	3	3	6	0	0	1	0	0	0	1	0	5	5	1	11	35	6	0	0	0	3	0	0	0	0	14	63	19	0	0	0
ASV_66p_vob_0v8	0	5	9	1	0	0	2	4	1	1	1	1	1	0	0	0	1	5	0	1	2	0	2	0	2	1	1	6	1	0	0	0	3	3	1	2	0	0	0	0	0	0	0	0	8	0	0	0	1
ASV_676_mrw_ys6	0	0	0	0	0	0	9	5	5	0	0	0	0	0	0	0	0	1	1	0	0	1	1	0	0	2	0	0	0	0	0	0	0	1	0	0	0	0	0	0	0	0	0	0	0	0	0	0	0
ASV_677_l37_ow3	0	0	0	0	0	0	1	0	0	0	0	0	0	2	0	0	0	1	1	0	0	0	0	0	0	0	0	0	0	0	0	0	1	2	0	0	0	0	0	0	0	0	0	0	0	0	0	0	0
ASV_67a_izc_fzq	0	0	0	0	1	0	0	0	0	0	0	0	0	0	0	0	0	0	0	0	0	0	0	0	0	0	0	0	0	0	0	0	0	0	0	0	0	0	0	0	0	0	0	0	0	0	0	0	0
ASV_67j_1xa_vgp	0	1	2	0	0	1	1	0	0	0	0	1	0	0	0	1	1	2	0	1	0	0	1	0	0	1	1	0	0	0	0	0	0	1	0	0	0	0	0	0	0	0	1	0	0	0	0	0	5
ASV_67v_13m_4mt	0	0	0	0	0	0	0	0	0	0	0	0	0	0	0	0	0	0	0	0	0	0	0	0	0	0	0	0	0	0	0	0	0	1	0	0	0	0	0	0	0	0	0	0	0	0	0	0	0
ASV_688_byt_hzz	0	0	0	0	0	0	0	0	0	0	0	0	0	0	0	1	0	0	0	0	0	0	0	0	0	0	0	0	0	0	0	0	0	0	0	3	0	0	0	0	0	0	0	0	0	0	0	0	0
ASV_68e_jjb_6pq	0	0	0	0	0	0	2	2	2	0	0	1	1	8	4	0	0	0	0	0	0	0	0	12	0	0	0	0	0	0	0	0	0	1	1	0	0	0	0	0	0	0	0	2	3	4	0	0	0
ASV_69g_v0e_ln0	0	0	0	0	0	0	0	0	0	0	0	0	0	0	0	0	0	0	0	0	0	0	0	0	1	0	0	0	0	0	17	0	0	0	0	0	0	0	0	0	0	0	0	0	0	0	0	0	0
ASV_6ad_v52_62m	0	0	0	14	1	11	1	2	3	0	0	0	2	1	3	0	0	0	0	2	0	0	0	1	0	0	0	0	0	2	3	0	0	1	0	0	0	0	0	0	0	0	0	1	0	1	0	0	1
ASV_6af_rcy_5bu	1	0	0	0	0	0	0	0	0	0	0	0	0	0	0	0	0	0	0	0	0	0	0	0	0	0	0	0	0	0	0	0	0	0	0	0	0	0	0	0	0	0	0	0	0	0	0	0	0
ASV_6as_6sx_ofg	13	8	4	2	0	1	11	15	10	2	2	3	4	1	0	3	5	14	1	2	1	2	0	3	7	13	24	30	9	1	1	0	4	11	1	2	1	0	0	0	1	0	1	11	20	20	3	12	8
ASV_6ax_il3_uya	0	0	0	0	0	0	0	1	0	0	0	0	0	0	0	0	0	0	0	0	0	0	0	0	0	0	0	0	0	0	0	0	0	0	0	2	0	0	0	0	0	0	0	0	0	0	0	0	0
ASV_6b0_vls_zbt	1	0	6	0	0	0	0	0	0	2	1	1	0	0	0	0	1	1	0	0	0	0	0	0	0	0	3	2	0	0	0	0	0	0	0	0	1	0	0	0	1	0	0	0	0	0	0	2	1
ASV_6b5_6gd_gc0	0	0	0	0	0	0	0	0	1	0	0	0	0	0	0	0	0	0	0	0	0	0	0	0	0	0	0	0	0	0	0	0	0	0	0	0	0	0	0	0	0	0	0	0	0	0	0	0	0
ASV_6b8_ec3_j48	2	2	1	1	2	1	10	12	18	1	1	0	67	62	36	0	0	0	12	4	12	0	0	0	0	0	0	4	0	33	21	10	4	2	2	0	0	0	0	0	0	0	0	15	31	28	0	0	0
ASV_6ba_o37_zk5	0	0	4	7	1	5	1	1	1	1	0	0	7	2	1	0	0	0	0	0	2	0	0	0	0	0	0	0	0	2	1	0	0	0	0	0	0	0	0	0	0	0	0	1	1	1	0	0	0
ASV_6bf_cw2_jvo	2	0	0	9	2	3	3	0	0	0	1	0	1	8	16	0	0	0	1	1	1	0	0	0	0	0	1	1	1	0	2	0	4	9	1	0	0	0	0	0	0	0	3	5	9	6	0	0	2
ASV_6bq_z5n_dri	0	0	0	6	2	2	5	4	1	0	0	0	0	8	1	0	0	0	1	0	1	0	0	0	0	0	0	1	0	2	4	0	0	0	0	0	0	0	0	0	0	0	0	1	0	2	1	0	0
ASV_6bs_3x5_183	1	2	1	0	0	1	1	2	1	0	0	0	0	0	0	0	0	0	0	0	1	0	0	0	1	0	0	0	0	0	0	0	0	1	0	0	0	0	0	0	0	0	0	0	2	0	0	0	0
ASV_6ch_8cf_hl6	0	0	0	0	0	0	5	4	0	0	0	0	0	0	0	0	1	0	0	0	0	0	0	0	0	0	0	0	0	0	0	0	0	0	0	2	0	0	0	0	0	0	0	0	0	0	0	0	1
ASV_6d1_vgy_0y8	0	0	0	0	0	0	0	0	0	0	0	0	1	1	1	0	0	0	0	0	0	0	0	0	0	0	0	0	0	0	0	0	0	0	0	0	0	0	0	0	0	0	0	0	0	0	0	0	0
ASV_6db_t04_4u8	5	2	7	0	0	0	0	1	0	3	4	4	1	0	0	0	1	2	0	0	1	0	0	0	0	1	2	0	0	0	0	1	0	1	0	1	0	0	0	0	1	1	0	0	1	0	1	4	1
ASV_6dd_hz1_tgm	0	0	0	0	0	0	0	0	0	0	0	0	4	2	1	0	0	0	0	0	1	0	0	0	0	0	0	0	0	5	0	1	1	1	0	0	0	0	0	0	0	0	0	2	4	2	0	0	0
ASV_6df_aih_0v5	0	0	0	1	0	0	1	0	0	0	0	4	0	0	0	0	1	2	0	0	0	0	0	0	0	0	0	0	0	0	0	0	0	0	0	0	0	0	0	0	0	0	0	0	0	0	0	1	0
ASV_6dq_k77_kdw	1	0	0	1	1	1	1	1	0	0	0	0	0	0	0	0	0	0	0	0	1	0	0	0	0	0	0	0	0	0	0	0	0	0	0	0	0	0	0	0	0	0	0	0	0	0	0	0	0
ASV_6dy_fp4_zis	0	0	0	2	0	0	1	5	1	0	0	0	0	0	0	0	0	0	1	0	0	0	0	0	0	0	0	0	0	1	0	0	1	1	0	0	0	0	0	0	0	0	0	0	0	1	0	0	0
ASV_6e5_46v_sxz	0	0	0	0	1	0	1	1	2	0	0	0	0	1	0	0	0	0	0	0	0	0	0	0	0	0	0	1	0	1	0	2	0	2	0	1	0	0	0	0	0	0	0	0	1	1	0	0	0
ASV_6em_rne_0yu	0	0	0	0	0	0	0	0	0	0	0	0	0	0	0	0	0	0	0	0	0	0	0	0	0	0	0	0	0	0	0	0	0	1	0	0	0	0	0	0	0	0	0	0	0	0	0	0	0
ASV_6et_8mk_omr	0	1	1	0	0	0	4	5	2	0	1	0	0	0	0	0	0	1	0	0	0	0	0	0	0	0	2	0	0	0	0	0	0	0	0	1	0	0	0	0	0	0	0	0	0	0	0	0	0
ASV_6ex_f59_in6	0	0	0	1	0	0	1	1	0	0	0	0	0	0	0	0	0	0	0	0	0	0	0	0	0	0	0	0	0	1	0	0	0	0	0	0	0	0	0	0	0	0	0	0	0	0	0	0	1
ASV_6f2_tzb_8nh	0	0	0	0	1	0	0	1	0	0	0	0	0	0	0	0	0	0	0	0	0	0	0	0	0	0	0	0	0	0	0	0	0	0	0	0	0	0	0	0	0	0	0	0	0	0	0	0	0
ASV_6f6_3ij_dz5	0	1	0	0	0	0	1	2	2	3	0	0	9	6	5	1	0	1	8	1	9	13	22	0	7	19	0	0	0	1	0	0	0	5	0	0	0	0	0	0	0	0	0	1	1	0	0	0	0
ASV_6fl_4fa_3yl	0	5	0	0	1	0	0	0	0	0	0	1	0	0	0	1	0	0	0	0	0	0	0	0	0	0	0	1	0	0	0	0	0	0	0	0	0	0	0	0	0	1	0	0	0	0	0	1	0
ASV_6fs_272_6m0	0	0	0	0	0	1	0	0	0	0	0	0	0	0	0	0	0	0	0	0	0	0	0	0	0	0	0	0	0	0	0	1	0	1	0	0	0	0	0	0	0	0	0	0	1	0	0	0	0
ASV_6fw_355_zyt	0	0	0	0	0	0	0	0	0	0	0	0	0	0	0	0	0	0	0	0	0	0	0	0	0	0	0	0	0	6	1	2	0	0	0	0	0	0	0	0	0	0	0	0	1	0	0	0	0
ASV_6g5_a99_pbh	0	0	0	0	2	1	0	0	0	0	0	0	0	0	0	0	0	0	0	1	0	0	0	0	0	0	0	0	0	2	2	0	0	0	0	0	0	0	0	0	0	0	0	1	1	0	0	3	0
ASV_6g9_iti_i0v	0	0	0	0	0	0	0	1	0	0	0	0	0	0	0	0	0	0	0	0	0	0	0	0	0	0	0	0	0	0	0	0	0	0	0	0	0	0	0	0	0	0	0	0	0	0	0	0	0
ASV_6gk_wng_ne8	0	0	0	1	1	1	2	1	2	0	0	0	0	0	0	0	0	2	0	0	0	0	0	0	0	0	0	0	0	0	2	0	1	1	0	1	0	0	0	0	0	0	0	0	0	1	0	0	1
ASV_6gn_vyf_2ir	4	4	1	1	0	2	1	0	1	24	38	32	0	0	0	3	8	3	0	0	0	0	0	0	4	3	5	4	2	3	1	1	0	1	0	0	0	1	1	0	4	0	2	0	0	1	2	5	2
ASV_6gq_9c6_l5u	0	0	0	0	0	0	0	0	0	0	1	1	0	0	0	0	0	0	0	0	0	0	0	0	0	0	0	0	0	0	0	0	0	0	0	0	0	0	0	0	0	0	0	0	0	0	0	115	0
ASV_6gv_q3u_85y	5	3	7	0	0	1	1	1	0	1	4	4	0	0	0	1	0	0	0	0	0	1	0	1	5	1	5	3	1	1	0	0	0	2	0	0	0	0	0	0	0	0	1	0	0	0	0	1	2
ASV_6gx_ky0_52i	0	0	0	0	0	0	1	3	1	0	0	0	1	1	1	0	0	0	1	0	1	0	0	0	0	0	0	0	0	2	0	0	2	4	0	0	0	0	0	0	0	0	0	0	0	0	0	0	0
ASV_6h2_a5l_qw0	0	1	2	0	0	0	0	0	0	0	0	0	1	0	0	0	0	0	0	0	0	0	0	0	0	0	0	0	0	0	0	0	0	0	0	0	0	0	0	0	0	0	0	0	0	0	0	0	0
ASV_6hm_xeu_czv	0	0	0	16	23	70	0	0	0	0	0	0	8	8	2	0	0	0	0	2	1	0	0	0	0	0	0	0	0	11	23	5	1	0	0	0	0	0	0	0	0	0	0	8	1	2	0	0	0
ASV_6io_xrr_com	0	0	0	1	5	10	0	0	0	0	0	0	10	6	2	0	0	0	2	0	0	0	0	0	0	0	0	0	0	21	3	2	1	1	0	1	0	0	0	0	0	0	0	3	2	0	0	0	0
ASV_6it_ife_vwk	0	0	0	1	0	1	1	0	0	0	0	0	0	2	0	0	0	0	1	0	0	0	0	0	0	0	0	0	0	0	0	0	0	1	0	0	0	0	0	0	0	0	0	2	0	0	0	0	0
ASV_6iw_529_8qx	0	0	0	0	0	0	0	2	0	0	0	0	0	0	0	0	0	0	0	0	0	0	0	0	0	0	0	0	0	0	0	0	0	0	0	0	0	0	0	0	0	0	0	0	0	0	0	0	0
ASV_6iw_l1u_7ec	1	0	0	2	0	0	0	0	0	0	1	1	0	0	0	0	1	0	0	0	0	0	0	0	0	7	0	0	0	0	1	0	0	0	0	0	0	1	0	0	0	0	0	0	0	0	0	0	0
ASV_6j5_vru_874	0	0	0	0	0	0	0	0	0	2	1	0	0	0	0	0	0	0	0	0	0	0	0	0	0	0	0	0	0	0	0	0	0	0	0	0	0	0	0	0	0	0	1	0	0	0	0	2	4
ASV_6j8_4l6_k0u	0	0	0	0	0	0	3	2	0	0	0	0	0	0	0	0	0	0	0	0	0	0	0	0	0	0	0	0	0	0	0	0	0	0	0	0	0	0	0	0	0	0	0	0	0	0	0	0	0
ASV_6jk_0jn_90n	15	23	41	0	0	0	0	1	2	12	34	12	4	2	0	7	6	7	1	0	0	0	0	0	0	6	0	1	0	2	2	0	0	0	0	0	0	0	0	0	0	0	2	1	2	1	2	4	1
ASV_6js_0y2_4ki	0	0	0	0	1	0	2	1	2	0	1	0	12	18	8	0	0	0	6	0	11	0	0	7	0	0	0	1	0	4	2	3	8	12	4	0	0	0	0	0	0	0	0	22	40	33	0	1	0
ASV_6k0_1pu_mw5	0	3	1	0	0	0	0	24	34	6	13	12	13	9	8	0	1	0	18	2	7	1	0	0	0	1	0	0	0	0	1	0	1	0	0	0	0	0	0	0	0	0	0	0	3	0	0	2	0
ASV_6k4_ft8_w46	2	0	1	1	0	0	0	3	7	1	1	0	0	0	0	0	0	1	0	0	0	0	0	0	0	0	0	0	0	0	0	0	0	0	0	0	0	0	0	0	0	0	0	0	0	0	0	0	0
ASV_6k4_rl9_w7f	0	0	0	0	0	0	0	0	0	0	0	0	0	0	0	0	0	0	1	0	0	0	0	0	0	0	0	0	0	0	0	0	0	0	0	0	0	0	0	0	0	0	0	0	0	0	0	0	0
ASV_6ki_86l_tgz	0	0	0	0	0	0	0	0	0	0	0	0	0	0	0	0	0	0	0	0	0	0	0	0	0	0	0	0	0	0	0	0	0	0	0	0	0	0	0	0	0	0	0	0	0	0	0	0	0
ASV_6kj_vox_5gf	0	1	0	2	0	4	0	0	0	0	1	0	0	0	0	0	0	0	0	0	0	0	1	0	0	0	0	0	0	0	0	0	0	0	0	0	0	0	0	0	0	0	0	0	0	0	0	0	0
ASV_6kt_c26_2f6	0	0	0	0	0	0	1	0	0	0	0	0	0	0	0	0	0	0	0	0	0	0	0	0	0	0	0	0	0	0	0	0	0	0	0	0	0	0	0	0	0	0	0	0	0	0	0	0	0
ASV_6kx_6d8_ywx	0	1	1	0	0	0	0	0	0	1	0	0	0	0	0	0	0	1	0	0	0	0	0	0	0	0	0	1	2	0	1	0	0	0	0	0	0	0	0	0	1	0	2	0	1	0	9	3	18
ASV_6kx_sc7_m3b	0	0	0	1	0	0	1	0	0	0	0	0	0	0	0	0	0	0	0	0	0	0	0	0	0	0	0	0	0	0	0	0	0	0	0	0	0	0	0	0	0	0	0	0	0	0	0	0	0
ASV_6l6_lsd_n9y	0	0	0	16	10	63	3	2	9	1	0	0	10	10	1	0	0	0	0	0	1	0	0	0	2	1	0	1	0	69	44	5	0	2	0	0	0	0	1	0	0	0	0	9	5	5	1	0	0
ASV_6l7_ulv_5kx	0	4	0	0	0	0	2	1	0	1	4	1	1	1	0	3	0	8	1	0	3	28	28	0	0	14	0	3	3	0	0	0	0	0	0	10	1	0	0	0	0	0	0	0	0	0	10	5	5
ASV_6lb_iro_4wb	1	5	5	1	1	1	2	0	3	0	3	3	0	0	1	3	1	4	0	0	0	1	0	0	0	1	0	0	0	0	5	0	0	0	0	0	0	0	0	0	1	0	1	1	0	0	0	0	3
ASV_6le_3rh_k30	0	0	0	0	0	0	1	2	0	0	0	0	0	0	0	0	0	0	1	0	0	0	0	0	0	0	0	0	0	0	0	0	0	0	0	0	0	0	0	0	0	0	0	0	0	0	0	0	0
ASV_6lk_wb3_8fx	0	0	1	0	0	0	0	0	0	0	0	0	0	0	0	0	0	0	0	0	0	0	0	0	0	0	0	0	0	0	0	0	0	0	0	0	1	0	0	0	0	0	0	0	0	0	0	1	0
ASV_6lw_foj_r0z	0	1	0	0	0	0	0	0	0	0	0	0	0	0	0	0	0	0	0	0	0	0	0	0	0	0	0	0	0	0	0	0	0	0	0	0	0	0	0	0	0	0	0	0	0	0	0	0	0
ASV_6lz_xf3_d68	0	2	3	1	0	2	0	0	0	0	1	0	0	3	0	0	0	1	0	0	0	0	0	0	0	0	0	1	0	0	0	0	0	0	0	0	0	0	0	0	0	2	1	0	0	0	0	3	1
ASV_6m4_6ud_azr	1	1	0	1	0	3	0	0	1	2	2	3	0	0	0	0	1	3	1	0	0	1	0	0	0	0	0	0	0	0	0	0	0	0	0	0	0	0	0	0	0	0	0	1	0	1	0	0	0
ASV_6m5_v6f_8te	1	0	0	4	13	21	3	2	4	0	0	0	25	26	12	0	0	0	7	3	10	0	0	20	0	0	1	0	0	1	2	1	2	1	2	2	0	0	0	0	0	0	0	2	9	6	1	0	0
ASV_6mh_63r_ilq	1	0	0	0	0	0	4	0	0	0	0	0	0	0	0	1	0	1	0	1	0	0	1	0	0	0	0	1	0	0	0	0	0	1	2	2	0	0	0	0	0	0	0	1	4	0	1	0	0
ASV_6mq_q7m_1xd	0	0	0	0	0	1	0	0	0	0	0	0	0	0	0	0	0	0	0	0	0	0	0	0	0	0	0	0	0	0	0	0	0	0	0	0	0	0	0	0	0	0	0	0	0	0	0	0	0
ASV_6mt_se0_b59	1	0	0	0	0	0	0	0	0	0	0	0	0	0	0	0	0	0	0	0	0	0	0	0	0	0	0	0	0	0	0	0	0	0	0	0	0	0	0	0	0	0	0	0	0	0	0	0	0
ASV_6n5_3y1_5wh	0	1	0	0	0	0	0	0	0	0	0	0	0	0	0	0	0	0	0	0	0	0	0	0	0	0	0	0	0	0	0	0	0	0	0	0	0	0	0	0	0	0	0	0	0	0	0	0	0
ASV_6nc_6sy_f71	0	0	0	0	0	0	0	0	0	1	1	0	1	0	0	0	0	0	0	0	0	0	0	0	0	0	0	0	0	0	0	0	0	0	0	0	0	0	0	0	1	0	0	0	0	0	0	0	0
ASV_6nd_9rz_ve2	1	0	0	3	1	2	1	0	1	1	1	0	1	1	1	0	0	0	0	0	0	0	0	0	0	0	1	0	0	1	1	1	0	0	1	1	0	0	0	0	0	1	1	1	0	0	0	1	2
ASV_6nj_081_3sw	0	1	0	0	0	0	2	3	0	0	0	0	2	4	0	0	0	0	1	0	4	0	0	0	0	0	0	0	1	0	0	0	0	0	1	0	0	0	0	0	0	0	0	2	9	3	0	1	0
ASV_6nq_ji2_j8p	0	0	0	0	0	0	0	1	0	0	0	0	1	0	0	0	0	0	0	0	0	0	0	0	0	0	0	0	0	6	1	2	0	1	0	0	0	0	0	0	0	0	0	0	0	0	0	0	1
ASV_6nx_6xd_u66	0	0	0	1	0	0	3	1	2	0	0	1	0	0	0	0	0	0	1	0	0	0	0	0	0	0	1	1	0	0	0	0	0	0	0	0	0	0	0	0	0	0	0	0	0	0	0	0	0
ASV_6o0_bw2_d0z	2	2	4	1	0	0	2	1	1	0	0	0	0	0	0	0	1	5	1	0	1	0	0	2	0	1	0	1	0	0	0	0	0	0	0	0	0	0	0	0	0	0	0	0	0	0	0	0	0
ASV_6o3_yn3_das	0	0	0	0	0	0	0	0	1	0	0	0	0	0	0	0	0	0	0	0	0	0	0	0	0	0	0	0	0	0	0	0	1	0	0	0	0	0	0	0	0	0	0	0	0	0	0	0	0
ASV_6o8_864_hwb	2	1	0	7	2	3	64	56	39	0	0	0	3	7	3	0	0	2	2	0	1	0	0	0	1	2	2	7	1	0	2	1	2	3	0	8	0	0	0	0	0	0	0	1	4	0	0	0	2
ASV_6oi_cxq_lqw	0	1	4	13	7	10	5	2	2	0	0	0	9	3	1	1	1	2	1	1	1	1	2	0	2	1	1	0	0	4	15	4	0	0	0	2	0	0	1	0	0	0	0	1	2	5	0	0	0
ASV_6oi_dlu_pts	6	5	10	2	0	0	7	10	18	0	5	1	3	2	0	4	0	3	1	0	1	0	0	0	0	0	4	6	3	1	0	1	1	6	1	1	0	0	0	0	1	0	0	2	1	7	0	0	2
ASV_6p8_ukm_6sp	1	0	0	0	0	0	3	2	4	0	0	0	0	0	0	0	0	0	0	0	0	0	0	0	2	0	0	0	0	0	0	0	1	0	0	0	0	0	0	0	0	0	0	0	0	0	0	0	0
ASV_6pc_df2_h8y	0	0	3	1	1	1	3	0	0	3	2	0	2	1	0	0	0	0	0	0	0	1	0	0	0	0	0	0	0	0	0	0	0	0	0	0	0	0	2	0	0	0	0	0	1	2	0	0	0
ASV_6pj_5aw_9mc	0	0	0	0	0	0	2	0	0	0	0	0	0	1	0	0	0	0	0	0	0	0	0	0	0	0	0	0	0	0	0	0	0	0	0	0	0	0	0	0	0	0	0	0	0	0	0	0	0
ASV_6pp_tou_b6v	12	3	9	0	0	1	5	9	4	1	3	0	5	1	5	6	6	2	0	0	6	0	0	1	0	3	9	29	1	0	0	0	5	5	1	3	0	1	0	0	0	0	1	9	18	9	1	1	6
ASV_6pq_049_0je	0	0	2	0	0	0	7	6	9	0	0	0	0	1	1	0	0	0	2	0	0	0	0	0	0	0	0	2	0	0	0	1	0	0	0	4	0	0	0	0	0	0	0	0	0	0	0	0	0
ASV_6q5_55k_58b	0	0	0	0	0	0	0	0	0	0	0	0	0	1	0	0	0	0	0	0	0	0	0	0	0	0	0	0	0	0	0	0	0	1	0	0	0	0	0	0	0	0	0	0	0	0	0	0	0
ASV_6qj_i62_yvw	0	0	4	1	1	1	0	0	0	1	0	1	0	1	0	0	0	0	0	0	0	0	0	0	1	0	0	0	1	1	0	0	2	0	0	0	0	0	0	0	0	0	0	0	2	3	3	1	0
ASV_6r4_5tj_2al	2	9	6	0	1	0	2	1	1	11	7	7	3	2	0	6	0	1	0	0	0	0	0	0	0	3	0	3	1	1	0	0	0	0	0	2	0	0	0	0	0	0	1	0	1	0	1	3	2
ASV_6rb_sro_wqe	0	0	0	0	0	0	13	15	7	0	1	0	1	0	0	1	0	0	0	0	0	0	0	0	0	0	0	0	0	0	0	0	0	0	0	0	0	0	0	0	0	0	0	0	0	0	0	0	0
ASV_6rg_wpv_f2w	0	0	0	0	0	0	0	0	0	0	0	0	0	0	0	0	0	0	0	0	0	0	0	0	0	0	0	0	0	0	0	0	0	0	0	0	0	0	0	0	0	0	0	0	0	0	0	0	0
ASV_6rh_mug_30q	2	0	0	0	0	0	0	0	0	0	0	0	0	0	0	0	0	0	0	0	0	0	0	0	0	0	0	0	0	0	0	0	0	0	0	0	0	0	0	0	0	0	0	0	0	0	0	0	0
ASV_6rr_s7y_bpj	1	0	0	0	0	0	3	5	3	0	1	0	0	0	0	0	0	1	1	0	0	0	0	0	0	1	0	3	0	0	0	0	0	0	0	0	0	0	0	0	0	0	0	0	0	0	0	0	0
ASV_6s4_c7i_wxz	4	72	36	0	0	0	33	24	26	47	12	4	124	123	49	103	39	131	171	74	248	83	54	3	221	108	24	49	6	1	0	1	70	178	37	119	1	5	2	0	0	0	0	46	94	87	13	15	44
ASV_6sb_h4l_2ew	0	0	0	0	0	1	1	2	0	0	0	0	3	0	0	0	0	0	0	0	1	0	0	0	0	0	0	0	0	0	0	0	0	0	0	0	0	0	0	0	0	0	0	0	0	0	0	0	0
ASV_6sz_in5_l4h	0	0	0	0	0	0	0	0	0	0	0	1	0	0	0	0	0	0	0	0	0	0	0	0	0	0	0	0	0	0	0	0	0	0	0	0	0	0	0	0	0	1	1	0	0	0	0	1	4
ASV_6t1_wg4_cmo	0	0	1	0	0	0	16	16	9	0	0	0	18	15	5	0	0	0	5	4	7	0	0	0	0	0	0	0	0	4	2	0	7	8	3	1	0	0	0	0	0	0	0	5	9	4	1	0	2
ASV_6t2_0ol_mv6	0	0	0	0	0	0	0	0	0	0	0	0	0	0	0	0	0	0	0	0	0	0	0	0	0	0	0	0	1	0	0	0	0	0	0	0	0	0	0	0	0	0	0	0	0	0	0	0	0
ASV_6t6_z55_157	0	0	0	0	0	0	0	0	0	0	0	0	0	0	0	0	0	0	0	0	0	0	0	0	0	0	0	0	0	0	0	0	0	0	0	0	0	0	0	0	0	0	0	0	0	0	0	0	0
ASV_6td_esb_atf	2	1	0	0	0	0	1	0	0	1	0	0	1	1	1	13	6	15	2	0	8	0	2	6	3	17	10	14	9	0	0	0	1	6	2	3	3	0	0	0	0	0	0	8	23	13	0	0	1
ASV_6tr_cte_fbm	2	3	1	3	2	5	1	0	2	1	5	0	1	2	0	1	0	1	0	0	1	0	0	0	1	0	2	2	2	4	0	0	0	1	0	1	0	0	0	0	1	3	2	0	3	0	1	5	9
ASV_6tz_38o_5n2	3	3	6	22	6	13	5	3	4	13	11	12	11	6	4	0	7	4	2	0	4	0	1	9	4	3	0	4	1	1	1	0	1	1	0	0	0	0	0	0	0	1	0	1	1	0	0	1	2
ASV_6u2_6a2_jul	0	0	0	0	0	3	0	0	0	0	0	0	4	1	2	0	0	0	2	1	4	0	0	0	0	0	0	1	0	0	3	0	2	3	1	1	0	0	0	0	0	0	0	6	14	6	0	0	0
ASV_6u3_xxe_fle	0	0	0	1	0	0	2	0	0	0	0	0	0	0	0	0	0	0	0	0	0	0	0	0	0	0	0	0	0	0	0	0	0	0	0	1	0	0	0	0	0	0	0	0	1	0	0	0	0
ASV_6ud_28b_yd0	0	0	0	0	0	0	0	0	0	0	0	0	0	0	1	0	0	0	0	0	0	0	0	0	0	0	0	0	0	0	0	0	0	0	0	0	0	0	0	0	0	0	0	0	0	0	0	0	0
ASV_6ue_pzo_3ij	0	0	0	4	1	2	0	0	0	0	0	0	0	0	1	0	0	0	0	1	2	0	0	0	0	0	0	0	0	4	4	0	0	0	0	0	0	0	0	0	0	0	0	1	1	0	0	0	0
ASV_6us_757_f6n	0	5	5	1	0	0	1	0	0	1	2	5	0	0	0	0	3	5	0	1	2	0	1	0	0	0	0	0	0	0	2	0	0	0	0	0	0	0	0	0	1	0	0	0	1	1	1	0	0
ASV_6v9_s1r_8vb	0	1	0	0	0	0	0	0	0	2	1	0	2	0	0	0	2	1	0	0	0	0	0	0	0	0	0	0	0	0	0	0	0	0	0	0	2	0	0	0	0	1	1	0	0	0	0	0	1
ASV_6vb_mr8_ffn	0	1	0	0	0	0	0	0	0	0	0	0	159	111	97	1	0	0	0	0	2	0	0	0	1	0	0	0	0	7	2	2	0	1	0	0	0	0	0	0	0	0	0	1	5	1	0	0	0
ASV_6vd_0wy_axf	0	0	0	0	0	0	2	0	0	0	0	0	0	0	0	0	0	1	0	1	0	0	0	0	0	0	1	1	0	0	0	0	0	0	0	0	0	0	0	0	0	0	0	0	0	0	0	0	0
ASV_6vd_qz9_38x	0	0	0	0	0	0	3	0	0	0	0	0	2	0	0	1	0	0	0	0	1	0	0	0	0	0	0	0	0	0	0	0	0	0	0	1	0	0	0	0	0	0	0	0	0	0	0	0	0
ASV_6vs_3q2_loe	0	0	0	1	0	0	0	1	0	0	0	0	0	0	0	0	0	0	0	0	0	0	0	0	0	0	0	0	0	0	0	0	0	0	0	0	0	0	0	0	0	0	0	0	0	0	0	0	0
ASV_6vy_mtc_5mw	0	0	0	0	0	0	0	0	0	0	0	0	0	0	0	0	0	0	0	0	0	0	0	0	0	0	0	0	0	2	0	0	0	0	0	0	0	0	0	0	0	0	0	0	0	0	0	0	0
ASV_6w1_m4t_45n	16	13	23	18	8	7	3	4	28	27	34	34	13	5	6	12	13	23	3	3	10	0	2	10	13	8	7	9	3	0	2	0	0	2	0	2	1	1	0	0	3	0	7	0	0	5	4	10	8
ASV_6wf_t9t_815	0	0	0	0	0	0	1	1	3	0	0	0	0	0	0	0	0	0	0	0	0	0	0	0	0	0	0	0	0	0	0	0	0	0	0	0	0	0	0	0	0	0	0	0	0	0	1	0	0
ASV_6wo_08e_rnp	0	0	2	0	0	0	0	0	0	0	1	0	0	0	0	0	0	0	0	0	0	0	0	0	0	0	0	0	0	0	0	0	0	0	0	0	0	0	0	0	0	0	0	0	0	0	0	0	0
ASV_6wu_cwe_laf	0	0	0	2	1	2	0	0	0	0	0	0	0	0	0	0	0	0	0	0	0	0	0	0	0	0	0	0	0	1	1	0	0	1	1	0	0	0	0	0	0	0	0	0	0	0	0	0	0
ASV_6xe_mu7_zqu	0	0	0	0	0	0	1	2	0	0	0	0	0	0	0	0	0	2	0	0	0	0	0	0	0	0	0	0	0	0	0	0	0	0	0	0	0	0	0	0	0	0	0	0	0	0	0	0	0
ASV_6xg_nbj_gmn	0	0	0	0	0	0	2	1	2	1	0	0	0	0	0	0	0	0	0	0	0	0	0	0	0	0	0	0	0	0	0	0	0	0	0	1	0	0	0	0	0	0	0	0	0	0	0	0	0
ASV_6xl_40c_93t	0	0	0	0	0	0	0	0	0	0	0	0	0	0	0	0	0	0	0	0	0	0	0	0	0	0	0	0	0	0	0	0	0	0	0	0	0	0	0	0	0	0	0	0	0	1	0	0	0
ASV_6xo_o72_bg0	0	1	0	0	0	0	0	4	1	0	0	0	0	0	0	0	0	1	0	0	0	0	0	0	0	0	0	0	0	0	0	0	0	0	0	0	0	0	0	0	0	0	0	0	0	0	0	0	0
ASV_6xu_4zo_7sb	0	0	1	0	0	0	0	0	0	0	0	0	0	1	0	0	0	0	0	0	0	0	0	0	0	0	0	0	0	0	0	0	0	0	0	0	0	0	0	0	0	0	0	0	0	0	0	0	0
ASV_6xx_6ux_d7r	0	3	0	2	8	3	1	0	2	0	0	0	4	2	0	0	0	0	0	0	1	0	0	1	2	0	0	0	0	3	0	1	1	1	0	0	0	0	0	0	0	0	0	3	2	0	0	0	0
ASV_6y1_33f_kqp	1	2	0	1	0	0	2	2	3	0	1	0	1	0	0	3	0	1	1	0	0	0	0	0	0	0	0	2	0	0	0	0	0	0	0	0	0	0	0	0	0	0	0	0	0	0	0	0	0
ASV_6y7_sp7_vk6	4	0	0	1	1	0	0	0	0	0	1	0	0	0	1	0	0	0	0	0	1	1	0	0	2	0	0	1	0	1	0	0	0	0	0	0	0	0	0	0	0	0	0	0	0	2	4	6	24
ASV_6yd_4g8_lxu	0	0	3	15	3	5	0	0	0	1	2	0	2	3	0	0	0	0	0	0	2	0	0	0	0	0	0	0	0	1	2	1	0	1	0	0	0	0	0	0	0	0	0	0	0	0	0	0	0
ASV_6yg_99w_83r	1	0	1	2	0	0	0	0	0	0	0	4	0	1	0	0	0	0	0	0	0	0	0	0	0	0	0	0	0	4	1	0	0	0	0	0	0	0	0	0	0	0	0	0	0	0	0	0	0
ASV_6yh_fj0_rlt	0	4	4	0	0	0	1	1	1	1	1	0	0	0	0	0	0	0	0	0	0	0	0	0	0	0	1	1	0	0	0	0	0	0	0	0	0	0	0	0	0	0	0	1	0	0	0	0	1
ASV_6yl_x6n_92t	5	6	7	1	1	0	1	0	0	2	4	1	3	0	0	1	1	3	0	0	1	0	1	0	2	1	0	1	0	0	1	2	0	0	0	0	0	0	0	0	0	0	0	0	1	0	1	1	5
ASV_6yt_7jy_ifc	0	0	0	1	0	0	1	0	0	0	0	0	0	0	0	0	0	0	0	0	0	0	0	0	0	0	0	0	0	0	0	0	0	0	0	0	0	0	0	0	0	0	0	0	0	0	0	0	0
ASV_6yz_ygs_jh4	16	21	38	0	0	1	5	5	4	5	7	5	3	1	3	5	9	7	3	0	3	1	0	6	5	5	5	6	3	0	0	0	2	2	1	1	1	0	0	0	0	0	2	1	9	4	0	0	3
ASV_6z5_gyy_x8o	0	0	0	2	0	1	1	0	0	0	0	0	0	0	0	0	0	0	0	0	0	0	0	0	0	0	0	0	0	1	0	0	0	0	0	0	0	0	0	0	0	0	0	0	1	0	0	0	0
ASV_6zi_gth_gj6	0	0	0	0	1	1	0	0	0	0	0	0	0	0	0	0	0	0	0	0	0	0	0	0	0	0	0	0	0	0	1	0	0	0	0	0	0	0	0	0	0	0	0	1	1	1	0	0	0
ASV_6zz_h68_s0r	0	1	2	0	1	1	0	3	0	0	2	0	0	0	0	0	1	0	0	0	1	0	0	1	0	0	0	3	0	0	0	0	0	0	0	2	0	0	0	0	0	0	0	4	2	4	1	6	12
ASV_703_ufx_1u0	0	0	0	0	0	0	3	8	5	0	0	0	0	0	0	0	0	0	0	0	0	0	0	0	0	0	0	0	0	0	0	0	0	0	0	0	0	0	0	0	0	0	0	0	0	0	0	0	0
ASV_705_ef1_rtv	0	0	0	0	0	0	3	2	1	0	0	0	0	0	0	0	0	0	0	0	0	0	0	0	0	0	0	0	0	0	0	0	0	0	0	0	0	0	0	0	0	0	0	0	0	0	0	0	0
ASV_707_bi2_4tc	0	0	0	0	0	0	3	5	7	0	0	0	0	0	0	0	0	0	0	0	0	0	0	0	0	0	0	0	0	0	0	0	0	0	0	4	0	0	0	0	0	0	0	0	0	0	0	0	0
ASV_713_468_998	0	0	0	0	0	0	0	0	0	0	0	0	0	0	0	0	0	0	0	0	0	0	0	0	0	0	0	0	0	0	1	0	0	0	0	0	0	0	0	0	0	0	0	0	0	1	0	0	0
ASV_71n_hv6_u1w	0	0	0	0	0	0	1	0	0	0	0	0	1	0	0	0	0	0	0	0	0	0	0	0	0	0	0	0	0	0	0	0	0	0	0	0	0	0	0	0	0	0	0	0	0	0	0	0	0
ASV_71s_w7v_rmd	0	0	0	0	0	0	0	0	0	0	0	0	0	0	0	0	0	0	0	0	0	0	0	0	0	0	0	0	0	0	0	0	0	2	0	0	0	0	0	0	0	0	0	0	0	0	0	0	0
ASV_724_kd4_cgr	0	2	0	0	0	0	1	1	0	3	4	0	62	68	24	0	0	0	1	0	0	0	0	0	0	1	2	2	0	3	2	3	1	0	0	0	0	0	0	0	0	0	0	1	2	1	0	0	0
ASV_72i_dx3_rk7	1	1	0	0	0	0	0	2	6	0	0	0	3	0	0	1	0	0	0	0	0	0	0	0	0	0	0	0	0	0	0	0	0	0	0	0	0	0	0	0	0	0	0	0	0	0	0	0	0
ASV_72k_jd3_qhv	0	1	0	0	0	0	0	0	1	0	0	0	1	2	0	1	0	1	0	0	2	0	0	0	0	1	1	1	1	0	0	0	0	1	0	0	1	0	0	0	0	0	0	0	1	2	0	0	1
ASV_72p_37w_ypk	21	13	13	0	0	0	2	1	1	2	4	4	0	1	0	6	0	7	0	0	2	1	2	6	1	1	6	3	0	1	0	0	0	0	0	0	0	1	0	0	0	1	1	0	0	0	1	5	4
ASV_72r_9kq_pxq	0	0	0	40	19	39	1	7	3	0	0	0	9	15	3	0	0	0	3	1	5	0	0	0	2	0	0	0	0	19	17	5	1	4	0	0	0	0	0	0	0	0	0	3	8	8	0	0	0
ASV_72u_7i2_bzu	66	249	73	68	9	35	5	2	2	163	262	197	7	9	7	54	51	63	2	1	3	3	1	10	8	23	9	14	5	2	7	1	0	1	0	5	0	1	1	0	1	2	17	1	0	0	10	16	27
ASV_72x_0cs_vl0	0	1	0	1	0	2	0	0	0	0	0	0	2	1	1	1	0	0	1	0	1	0	0	0	0	0	0	0	0	0	1	0	0	0	0	0	0	0	0	0	0	0	0	1	1	2	0	0	1
ASV_72z_1ev_tn7	0	3	0	0	0	1	4	0	3	1	0	0	6	7	0	2	0	0	0	1	5	0	0	0	0	0	0	1	0	2	0	0	0	2	0	0	0	0	0	0	0	0	0	0	1	1	0	0	0
ASV_73l_kxk_6f9	0	0	0	0	0	0	2	1	2	0	1	0	0	0	0	0	0	0	0	0	0	0	0	0	0	0	0	0	0	0	0	0	0	0	0	0	0	0	0	0	0	0	0	0	0	0	0	0	0
ASV_744_h5d_leh	1	0	2	0	0	0	3	6	7	0	0	0	0	0	1	0	1	4	0	1	1	0	0	0	0	0	0	0	1	0	0	0	0	0	0	0	0	0	0	0	0	0	0	0	0	0	0	0	0
ASV_748_9iu_djl	0	0	0	0	0	0	0	0	0	0	0	0	0	0	0	3	0	1	0	0	0	0	0	1	0	0	0	0	0	0	0	0	0	0	0	0	0	0	0	0	0	0	0	0	0	1	0	0	0
ASV_74g_6vi_ph3	0	0	2	0	0	0	0	0	0	1	0	0	0	0	0	0	0	0	0	0	0	0	0	0	0	0	0	0	0	0	0	0	0	0	0	0	0	0	0	0	0	0	0	0	0	0	0	0	1
ASV_74i_jh3_1ep	0	0	0	0	0	0	1	0	0	0	0	0	0	0	0	0	0	0	0	0	0	0	0	0	0	0	0	0	0	0	0	0	0	0	0	0	0	0	0	0	0	0	0	0	0	0	0	0	0
ASV_74n_qz2_b80	2	0	0	0	0	1	1	1	0	0	0	0	4	2	3	0	0	0	1	1	0	0	0	0	0	0	0	0	0	0	0	0	0	0	0	1	0	0	1	0	0	0	0	1	1	2	0	0	0
ASV_74o_k27_5jc	0	0	0	0	0	0	0	1	0	0	0	0	0	0	0	0	0	0	0	0	0	0	0	0	0	0	0	1	0	1	0	1	0	0	0	0	1	0	0	0	0	0	0	0	0	1	0	0	0
ASV_74u_c0p_nfw	1	4	2	4	1	2	2	0	2	3	4	2	1	0	0	1	0	2	0	0	0	0	2	0	0	2	1	1	0	2	2	1	0	0	0	0	0	1	0	0	0	1	1	0	0	1	5	5	3
ASV_756_so9_zid	0	0	0	0	0	0	0	1	2	0	0	0	0	0	0	0	0	0	1	0	0	0	0	0	0	0	0	0	0	0	0	0	0	0	0	0	0	0	0	0	0	0	0	1	0	0	0	0	0
ASV_759_mmb_gcd	0	0	0	0	0	0	3	4	0	0	0	0	0	0	0	0	0	0	0	0	0	0	0	0	0	0	0	0	0	0	0	0	0	0	0	0	0	0	0	0	0	0	0	0	0	0	0	0	0
ASV_75m_y3h_kan	0	0	10	0	0	1	0	41	0	0	0	0	0	0	0	0	0	0	0	0	0	0	0	0	0	0	0	0	0	0	0	0	0	0	0	0	0	0	0	0	0	0	0	0	0	0	0	0	0
ASV_75n_p3v_x94	0	0	0	1	0	0	1	4	1	0	0	0	0	1	0	0	0	0	0	0	0	0	0	0	0	0	0	0	0	0	0	0	0	0	0	0	0	0	0	0	0	0	0	1	0	1	0	0	1
ASV_75y_o20_wco	0	0	0	0	0	0	1	0	0	0	0	0	0	0	0	0	0	0	0	0	0	0	0	0	0	0	0	0	0	0	0	0	0	1	0	0	0	0	0	0	0	0	0	0	0	0	0	0	0
ASV_76e_69z_et5	0	0	0	0	0	0	0	0	2	0	0	0	0	1	0	0	0	0	0	0	0	0	0	0	0	0	0	0	0	0	0	0	0	0	0	2	0	0	0	0	0	0	0	0	1	1	0	0	0
ASV_76l_1dq_skr	0	0	0	1	0	1	0	0	0	0	1	0	0	0	0	0	0	0	0	0	0	0	0	0	0	0	0	0	0	0	0	0	0	0	0	0	0	0	0	0	0	0	0	0	0	0	2	5	4
ASV_76l_qku_1qj	0	0	0	0	0	0	2	1	1	0	0	0	4	4	0	0	0	0	1	0	0	0	0	0	0	0	0	0	0	7	3	0	0	0	0	1	0	0	0	0	0	0	0	0	0	0	0	0	0
ASV_773_v00_z43	2	2	0	1	0	1	1	4	1	0	0	0	3	2	2	2	0	1	1	0	2	0	0	0	0	0	0	0	0	0	0	1	0	2	1	0	0	0	0	0	0	0	0	0	0	1	0	0	0
ASV_77w_iwb_a6t	0	0	0	1	2	0	0	1	0	0	0	0	1	0	0	0	0	0	0	0	0	0	0	0	0	0	0	0	0	0	0	0	0	0	0	0	0	0	0	0	0	0	0	0	1	0	0	0	0
ASV_785_eoo_zx0	0	0	0	0	0	0	0	0	1	0	0	0	0	0	0	0	0	0	0	0	0	0	0	0	0	0	0	0	0	0	0	0	0	0	0	0	0	0	0	0	0	0	0	0	0	0	0	0	1
ASV_78f_p4k_z2y	2	1	0	0	1	0	4	11	18	0	0	0	0	0	0	0	0	2	0	0	0	0	0	0	0	0	0	2	0	0	0	0	1	0	0	0	0	0	0	0	0	0	0	0	0	0	0	0	0
ASV_78k_zi0_uwa	0	0	0	0	0	0	0	0	0	0	0	0	0	0	0	0	0	0	0	0	0	0	0	0	0	0	0	2	0	0	0	0	0	0	0	0	0	0	0	0	0	0	0	1	3	0	0	0	0
ASV_78u_hvn_rdd	2	0	1	0	0	0	0	0	0	0	0	0	0	0	0	0	0	0	0	0	0	0	0	0	0	0	0	0	0	0	0	0	0	0	0	0	0	0	0	0	0	0	0	0	0	0	0	0	0
ASV_78u_j50_34a	0	0	0	0	0	0	0	0	1	0	0	0	0	0	0	0	0	0	0	0	0	0	0	0	0	0	0	0	0	0	1	1	0	0	0	0	0	0	0	0	0	0	0	0	1	0	0	0	0
ASV_792_kv9_a7d	0	0	2	0	0	1	1	0	0	1	0	0	0	0	0	0	0	1	0	0	0	0	0	0	0	0	0	1	0	0	0	0	0	0	0	0	0	0	0	0	0	0	0	0	0	0	0	0	2
ASV_79o_579_m2h	0	0	0	1	0	0	0	0	0	0	0	0	0	0	0	0	0	0	0	0	0	0	0	0	0	0	0	0	0	0	0	0	0	0	0	0	0	0	0	0	0	0	0	0	0	0	0	0	1
ASV_7a0_hjf_ket	3	4	1	0	0	0	5	11	6	0	1	1	0	2	0	1	0	12	0	0	0	1	0	0	0	0	2	8	2	0	0	0	0	0	0	5	0	0	0	0	0	0	0	0	0	0	0	0	2
ASV_7ai_ydw_036	0	1	0	0	0	1	0	0	0	0	0	0	2	0	1	0	0	0	0	0	0	0	0	0	0	0	0	0	0	2	0	0	0	2	0	0	1	0	0	0	0	0	0	1	3	1	0	0	0
ASV_7ap_8lc_n4d	0	0	0	0	0	0	0	1	0	0	0	0	2	1	0	0	0	0	1	0	0	0	0	0	0	0	0	0	0	1	0	0	0	0	0	0	0	0	0	0	0	0	0	1	2	1	0	0	0
ASV_7ar_4gw_ec0	0	0	0	0	0	0	1	7	2	0	0	0	0	0	0	0	0	0	1	0	0	0	0	0	0	0	0	0	0	0	0	0	0	0	0	0	0	0	0	0	0	0	0	0	0	0	0	0	0
ASV_7b6_d8z_x38	0	0	0	1	0	0	1	1	0	0	0	0	0	0	0	0	0	0	0	0	0	0	0	0	0	0	0	0	0	0	0	0	0	0	0	0	0	0	0	0	0	0	0	0	0	0	0	0	0
ASV_7b8_sr4_5n8	0	0	0	0	0	0	0	0	0	0	0	0	0	0	0	0	0	1	0	0	0	0	0	0	0	0	0	0	0	0	0	0	0	0	0	0	0	0	0	0	0	0	0	0	0	0	0	0	0
ASV_7bf_4kb_57l	0	0	0	0	0	0	0	8	3	0	0	0	2	0	0	0	0	0	0	0	0	0	0	0	0	0	0	0	0	0	0	0	0	0	0	0	0	0	0	0	0	0	0	0	0	0	0	0	0
ASV_7bw_wbo_4u4	0	0	0	1	39	69	0	0	0	0	0	0	6	17	10	0	0	0	1	0	4	0	0	0	0	0	0	0	0	2	4	2	0	1	0	1	0	0	0	0	0	0	0	3	5	0	0	0	0
ASV_7bw_z1w_7mz	0	0	0	0	0	0	0	0	1	0	0	0	0	0	0	0	0	0	0	0	0	0	0	0	0	0	0	0	0	0	0	0	0	0	0	0	0	0	0	0	0	0	0	0	0	0	0	0	0
ASV_7bx_d51_bgb	0	0	0	0	0	0	4	11	12	0	0	0	0	0	0	0	0	0	1	0	1	0	0	0	0	0	0	0	0	0	0	0	0	0	0	0	0	0	0	0	0	0	0	0	0	0	0	0	0
ASV_7bx_vij_z12	0	0	0	3	0	3	0	0	0	0	0	0	0	1	0	0	0	0	1	0	2	0	0	0	0	0	0	0	0	6	5	1	0	0	0	0	0	0	0	0	0	0	0	0	0	0	0	0	0
ASV_7c4_jpj_t2f	0	0	1	1	1	0	0	0	0	1	0	2	0	0	0	0	0	0	0	0	0	0	0	0	1	0	0	0	0	0	0	0	0	0	0	0	0	0	0	0	0	0	0	0	0	0	0	0	3
ASV_7c7_d3x_t8f	0	0	0	2	1	0	7	4	4	0	0	0	0	0	0	0	0	0	0	0	1	0	0	0	0	0	0	0	0	2	0	3	1	4	2	0	0	0	0	0	0	0	1	4	4	3	1	0	0
ASV_7cb_h5u_tir	3	1	1	54	25	68	1	2	2	1	3	1	18	14	10	0	0	0	2	0	7	0	0	2	0	0	0	0	0	47	20	7	0	0	0	0	0	0	0	0	1	0	0	7	16	5	0	0	2
ASV_7ce_72m_hr7	0	0	0	0	0	0	0	0	0	0	0	0	0	1	0	0	0	0	0	0	0	0	0	0	0	0	0	0	0	0	3	1	0	0	0	0	0	0	0	0	0	0	0	0	1	0	0	0	0
ASV_7ci_18b_nby	0	0	0	0	2	0	0	0	0	0	2	0	0	0	0	0	1	0	0	0	0	0	0	0	0	0	0	0	0	1	0	0	0	0	0	0	0	0	0	0	1	0	0	0	0	0	0	0	0
ASV_7ck_ilk_rsv	0	0	0	0	0	0	1	1	1	0	0	0	0	0	0	0	0	0	0	0	0	0	0	0	0	0	0	0	0	0	0	0	0	0	0	1	0	0	0	0	0	0	0	0	0	0	0	0	0
ASV_7ck_s2b_n7q	2	0	3	0	0	0	2	0	1	0	1	0	0	0	0	0	0	0	0	0	0	0	0	1	1	2	0	0	0	0	0	0	1	0	0	0	0	0	0	0	0	0	1	0	0	0	0	0	0
ASV_7d9_z1k_j89	0	0	0	0	0	2	8	3	1	0	0	0	0	3	0	0	0	0	0	0	1	0	0	0	0	0	0	0	0	1	1	0	2	2	0	0	0	0	0	0	0	0	0	0	0	0	0	0	0
ASV_7df_i66_2zs	2	5	1	4	1	1	0	1	1	0	6	5	1	1	1	0	1	1	0	0	1	0	0	0	0	2	1	1	0	0	0	0	0	1	0	0	0	0	0	0	0	0	0	0	1	0	1	0	0
ASV_7dz_nzd_a1j	0	0	0	0	0	0	3	2	4	0	0	0	13	15	4	0	0	0	0	4	4	0	0	0	0	0	0	0	0	3	1	0	0	3	0	0	0	0	0	0	0	0	0	1	4	4	0	0	2
ASV_7e9_1uc_tbb	1	1	9	0	0	0	2	0	0	1	1	3	0	0	1	1	0	1	0	0	0	0	0	0	0	1	1	0	0	0	0	0	0	0	0	0	0	1	0	0	0	0	0	0	0	1	0	0	1
ASV_7ef_spo_ew2	0	0	0	1	0	0	1	0	1	0	0	0	0	0	0	0	0	0	0	0	0	0	0	0	0	1	0	1	0	0	0	0	0	0	0	0	0	0	0	0	0	0	0	0	1	0	0	0	0
ASV_7el_3fm_s21	21	25	32	1	0	0	0	0	0	22	18	13	2	0	0	8	8	5	0	0	1	3	6	1	30	7	3	4	2	0	1	0	1	0	0	8	1	1	1	1	2	0	4	1	0	0	2	2	5
ASV_7eo_13m_knl	0	0	0	0	0	0	0	3	2	0	0	0	0	0	0	0	0	0	0	0	0	0	0	0	0	0	0	0	0	0	0	0	0	0	0	0	0	0	0	0	0	0	0	0	0	0	0	0	0
ASV_7eu_8vw_j4y	0	0	0	0	0	0	0	1	0	0	0	0	0	0	0	0	0	0	0	0	0	0	0	0	0	0	0	0	0	1	0	0	0	0	0	0	0	0	0	0	0	0	0	0	0	0	0	0	0
ASV_7f3_sgz_0gq	0	0	0	0	0	0	0	0	0	0	0	0	0	0	0	0	0	0	0	0	0	0	0	0	0	0	0	1	0	0	0	0	0	0	0	0	0	0	0	0	0	0	0	0	0	0	0	0	0
ASV_7fn_ig5_u1w	0	1	0	0	4	0	0	0	0	0	0	0	2	2	0	0	1	0	0	0	0	0	0	0	0	0	0	0	0	0	1	0	0	0	0	0	0	0	0	0	0	0	0	0	0	0	0	0	0
ASV_7fx_6ua_0h0	0	0	0	0	0	0	6	3	0	0	0	0	1	3	1	0	0	0	2	0	3	0	0	0	0	0	2	0	0	0	0	0	0	4	1	0	0	0	0	0	0	0	0	12	19	15	0	0	0
ASV_7fz_2sh_20l	2	0	0	0	0	0	13	10	14	0	1	0	9	10	4	0	0	0	6	3	12	0	0	4	0	0	0	0	0	3	0	0	5	16	2	5	0	0	2	0	0	1	0	10	21	18	0	0	0
ASV_7ge_7ol_zun	0	0	0	0	0	0	1	1	0	0	0	0	0	0	0	1	0	1	0	0	0	0	0	0	0	0	0	0	0	0	0	0	0	0	0	0	0	0	0	0	0	0	0	0	0	0	0	0	0
ASV_7go_zxa_sjo	0	0	2	2	0	0	0	1	1	2	1	1	0	0	0	1	1	0	0	0	0	0	0	0	0	1	1	1	0	0	0	0	1	0	0	0	0	0	0	0	0	0	1	0	0	0	1	1	0
ASV_7gz_3q0_f11	0	1	0	0	0	0	0	0	0	0	1	0	0	1	2	0	0	0	0	0	0	0	0	0	0	0	1	0	0	0	0	0	0	0	1	0	0	0	0	0	0	0	0	0	3	2	0	0	0
ASV_7hf_4al_x5r	2	10	7	11	4	10	5	6	1	6	5	2	1	4	1	5	4	5	1	0	1	0	1	1	2	0	3	2	0	0	0	2	0	1	0	0	0	0	0	0	0	0	1	1	0	2	1	0	7
ASV_7hz_inr_6rq	0	0	0	0	3	3	3	3	2	0	0	0	0	0	0	0	0	0	1	0	1	0	0	0	0	0	0	0	0	0	0	1	2	5	1	0	0	0	0	0	0	0	0	3	4	3	0	0	0
ASV_7i8_nzk_bm8	0	0	0	0	0	0	4	11	4	0	1	0	0	0	0	0	0	0	0	0	0	0	0	0	0	0	0	0	0	0	0	1	0	0	0	1	0	0	0	0	0	0	0	0	0	0	0	0	0
ASV_7ip_dr6_c15	4	1	7	0	0	0	33	21	35	0	0	0	2	2	1	1	1	12	1	1	1	0	0	0	0	0	4	6	2	0	0	0	1	0	0	1	0	0	0	0	0	0	0	0	0	0	0	0	0
ASV_7ip_n33_ddj	2	0	0	0	0	0	0	0	0	1	0	1	0	0	1	0	0	0	0	0	0	0	0	0	0	0	0	0	0	1	1	0	0	0	0	1	0	0	0	0	0	0	0	0	1	0	0	5	3
ASV_7ir_yt2_kl9	0	0	0	0	0	0	20	12	22	0	1	0	1	3	1	0	0	0	0	2	9	0	0	0	0	5	0	0	0	1	0	0	4	23	5	0	0	0	0	0	0	0	0	15	68	21	0	0	0
ASV_7j2_exr_uh8	0	1	0	0	1	0	0	0	0	1	0	0	0	0	0	0	0	0	0	0	0	0	0	0	0	0	0	0	0	1	1	0	0	0	0	0	0	0	0	0	0	0	0	0	0	0	0	0	0
ASV_7j3_9w9_1ng	0	1	0	2	1	1	0	1	1	0	0	0	1	0	0	0	0	0	1	1	0	0	0	2	0	0	0	0	0	1	0	1	0	0	0	0	1	0	0	0	0	0	0	0	0	1	0	0	0
ASV_7ja_keu_3dg	2	0	9	0	0	0	24	20	21	1	4	0	0	1	1	2	0	3	0	1	0	2	0	0	0	3	3	2	1	0	0	0	0	1	0	1	0	0	1	0	1	0	0	0	0	1	1	1	3
ASV_7jl_k3n_0vi	5	0	0	0	0	0	0	0	0	0	4	0	0	0	0	0	0	0	0	0	0	0	0	0	0	0	0	11	0	0	0	0	0	0	0	0	48	0	0	0	0	0	0	0	0	0	0	2	0
ASV_7k0_2on_1rz	0	0	0	0	0	1	0	0	1	0	0	0	0	1	0	0	0	0	0	0	0	0	0	0	0	0	0	0	0	0	0	0	1	0	0	0	0	0	0	0	0	0	0	0	0	1	0	0	0
ASV_7k8_byh_guk	0	0	0	1	0	1	1	1	0	0	0	0	1	4	2	0	0	0	0	0	0	0	0	0	0	0	0	0	0	7	3	1	0	0	0	0	0	0	0	0	0	0	0	0	0	0	0	0	0
ASV_7kf_2ms_mb0	0	0	0	2	0	1	9	2	3	0	0	0	1	1	0	0	0	0	0	0	0	0	0	0	0	0	0	0	0	0	0	0	0	0	0	0	0	0	0	0	0	0	0	1	0	0	0	0	0
ASV_7ki_ho5_dy7	0	0	0	0	0	0	1	1	0	0	0	0	0	0	0	0	0	0	0	0	0	0	0	0	0	0	0	0	0	0	0	0	0	0	0	0	0	0	0	0	0	0	0	0	0	0	0	0	0
ASV_7l3_sw4_3m6	0	0	0	0	0	0	0	0	1	0	0	0	1	0	0	0	0	0	0	0	0	0	0	0	0	0	0	0	0	1	0	0	0	0	0	0	0	0	0	0	0	0	0	0	0	0	0	0	0
ASV_7lh_gyk_w8o	0	0	0	0	0	0	0	1	1	0	0	0	0	0	0	0	0	0	0	0	1	0	0	0	0	0	0	0	0	0	0	0	0	0	0	0	0	0	0	0	0	0	0	0	0	0	0	0	0
ASV_7lr_2sh_vae	0	0	0	0	0	0	0	0	0	0	0	0	0	0	0	0	0	1	0	0	0	0	0	0	0	0	0	0	0	0	0	0	0	0	0	0	0	0	0	0	0	0	0	0	0	0	0	0	0
ASV_7ls_a9a_l4b	1	2	2	0	0	0	0	3	2	1	0	0	0	0	0	1	0	0	0	0	0	0	0	1	0	0	0	2	1	0	0	0	0	0	0	1	0	0	0	0	0	0	0	0	2	1	0	0	1
ASV_7ls_k8u_ync	0	0	0	0	0	0	3	1	2	0	0	0	0	0	0	0	0	0	1	1	0	0	0	0	0	0	0	0	0	0	0	0	0	1	0	1	0	0	0	0	0	0	0	2	0	0	0	0	0
ASV_7m8_8oq_r20	0	0	0	1	4	1	0	0	0	0	0	0	0	0	0	0	1	0	0	0	0	0	0	0	0	0	0	0	0	2	1	0	0	0	0	0	0	0	0	0	0	0	0	16	1	0	0	0	0
ASV_7mn_rhi_jj7	0	0	0	0	0	0	0	0	0	0	0	0	0	0	0	0	0	0	0	0	0	0	0	0	0	0	0	0	0	0	0	0	0	1	0	0	0	0	0	0	0	0	0	0	0	0	0	0	0
ASV_7mr_h01_5k5	0	1	1	0	0	0	0	0	0	0	0	0	0	0	0	0	0	0	0	0	0	0	0	0	0	0	0	0	0	0	0	0	1	0	0	0	0	0	1	0	0	0	1	0	0	0	0	0	0
ASV_7my_ryl_0t3	0	1	0	0	0	0	0	0	0	1	0	0	0	1	0	0	0	0	0	0	0	0	0	0	0	0	0	0	0	0	0	0	0	0	0	0	0	0	0	0	0	0	0	0	0	0	0	1	0
ASV_7mz_m5s_hyp	0	0	0	0	0	0	5	0	0	0	0	0	0	0	0	0	0	0	1	0	0	0	0	0	0	0	0	0	0	0	0	0	0	0	0	0	0	0	0	0	0	0	0	1	0	0	0	0	0
ASV_7ne_ap7_e6z	0	0	0	0	1	0	0	2	1	0	0	0	0	0	0	0	0	0	0	0	0	0	0	0	0	0	0	0	0	0	0	0	0	0	1	0	0	0	0	0	0	0	0	0	0	0	0	0	0
ASV_7ny_4e8_2xz	0	0	0	1	0	0	2	0	2	0	0	0	1	0	0	0	0	0	0	0	0	0	0	0	0	0	0	0	0	0	0	0	0	0	0	0	0	0	0	0	0	0	0	0	0	0	0	0	0
ASV_7nz_xcu_qfj	0	0	0	0	0	1	0	0	0	0	1	0	0	0	1	0	0	0	0	0	0	0	0	0	0	0	0	0	0	31	3	1	0	1	0	0	0	0	0	0	0	0	0	0	0	0	0	0	0
ASV_7o3_46f_7jr	0	1	0	2	0	6	4	0	1	0	0	0	43	24	8	1	0	0	2	0	6	0	0	0	0	0	0	0	0	2	4	3	0	1	0	0	0	0	0	0	0	0	0	3	8	7	0	0	0
ASV_7o6_k59_tnf	6	7	5	0	0	0	1	1	1	0	0	0	1	0	0	3	4	3	0	0	0	0	0	0	0	3	0	1	1	0	0	0	0	1	0	4	0	0	0	0	0	0	0	0	0	0	0	0	0
ASV_7oc_j0j_ek7	0	0	0	0	10	17	3	1	0	0	0	0	12	14	1	0	0	0	0	0	8	0	0	0	0	0	0	0	0	3	2	1	1	0	0	0	0	0	0	0	0	0	0	3	3	2	0	0	0
ASV_7oe_k0g_vbm	0	0	0	1	1	0	2	2	0	0	0	0	0	2	0	0	0	0	1	0	1	0	0	0	0	0	0	0	0	0	1	2	0	0	1	0	0	0	0	0	0	0	0	0	0	0	0	0	0
ASV_7om_fzb_io4	0	0	0	0	0	0	1	8	15	0	0	0	0	0	0	0	0	0	0	0	1	0	0	0	0	0	0	0	0	0	0	0	0	0	0	0	0	0	0	0	0	0	0	0	0	0	0	0	0
ASV_7ph_f5c_cu3	4	1	0	1	0	0	2	1	2	0	0	0	0	0	0	2	1	7	0	0	0	0	0	2	2	0	1	3	0	0	0	0	0	0	0	0	0	0	0	0	0	0	0	0	0	0	0	0	0
ASV_7q1_23e_vwo	2	1	1	0	1	1	1	2	0	1	0	0	0	3	1	0	1	0	1	1	2	0	0	1	0	0	0	0	0	1	0	0	0	0	0	0	0	0	0	0	0	0	0	2	1	0	0	0	0
ASV_7q2_n5d_ybh	0	0	0	0	0	0	0	0	0	0	0	0	0	0	0	0	0	0	0	0	0	0	0	0	0	0	0	0	0	0	0	0	0	0	0	0	0	0	0	0	0	0	0	0	1	0	0	0	0
ASV_7qt_pwa_hmv	5	8	3	1	0	1	24	23	27	0	2	0	5	2	2	3	1	0	0	1	5	0	0	1	3	2	5	11	1	1	0	0	0	1	0	30	0	2	0	1	0	0	0	2	1	1	0	0	0
ASV_7rd_5ee_que	0	0	0	1	0	1	0	0	0	0	0	0	0	0	0	0	0	0	1	0	0	0	1	0	0	0	0	0	0	10	11	2	0	0	0	0	0	0	0	0	0	0	0	0	1	1	0	0	0
ASV_7rg_rxp_37b	0	0	0	0	0	0	0	1	0	0	0	0	0	0	0	0	0	0	0	0	0	0	0	0	0	0	0	0	0	0	0	0	0	0	0	0	0	0	0	0	0	0	0	0	0	0	0	0	0
ASV_7rj_29r_jpb	3	7	7	1	0	1	0	2	0	5	11	12	1	2	0	8	4	6	0	1	2	0	0	2	6	0	0	4	2	1	0	0	0	3	0	2	0	0	0	0	0	1	1	1	1	1	1	6	3
ASV_7rj_6t0_faw	0	0	0	0	0	0	0	1	0	0	0	0	0	0	0	0	0	0	0	0	0	0	0	0	0	0	0	0	0	0	0	0	0	0	0	0	0	0	0	0	0	0	0	0	0	0	0	0	0
ASV_7rr_478_nqj	0	0	0	0	0	0	0	0	0	0	0	0	3	1	1	0	0	0	0	0	5	0	0	0	0	0	0	0	0	0	0	0	0	0	0	0	0	0	0	0	0	0	0	0	3	2	0	0	0
ASV_7rt_v9v_hu4	0	0	1	0	0	0	0	2	1	0	0	0	0	0	0	0	0	2	0	0	0	0	0	2	0	0	1	2	0	0	0	1	0	0	0	0	0	0	0	0	0	0	0	0	2	3	0	0	0
ASV_7rw_8lt_t5f	0	0	1	1	0	0	1	1	0	0	1	1	0	0	0	4	0	0	0	0	0	1	0	0	1	0	0	0	0	0	0	0	0	0	0	1	3	0	0	0	0	0	0	0	1	0	1	3	15
ASV_7s8_guj_7rz	0	0	0	0	0	0	0	0	0	0	0	0	0	0	0	0	0	1	0	0	0	0	0	0	0	0	0	0	0	0	0	0	0	0	0	0	0	0	0	0	0	0	0	0	0	0	0	0	0
ASV_7sp_106_ng4	0	0	0	4	0	4	0	0	0	0	0	0	0	0	0	1	0	1	0	0	0	2	0	0	0	0	0	0	0	1	3	0	0	0	0	0	0	0	0	0	0	0	1	0	0	0	0	0	0
ASV_7sx_m1p_73c	1	1	0	0	0	0	3	0	2	2	0	0	0	0	0	0	0	0	1	0	0	1	0	1	2	0	0	0	0	0	0	0	0	0	0	0	0	0	0	0	0	0	0	0	1	0	0	0	0
ASV_7t0_7m8_b8m	0	0	0	0	0	0	9	9	9	1	0	0	1	1	0	0	0	0	0	0	0	0	0	0	0	0	0	0	0	0	0	0	0	0	0	0	0	0	0	0	0	0	0	0	0	0	0	0	0
ASV_7t2_hf2_mj5	0	0	0	9	0	3	9	10	8	0	0	0	2	0	1	0	0	0	1	0	1	0	0	0	0	0	0	0	0	0	1	0	0	1	1	0	0	0	0	0	0	0	0	0	1	2	0	0	1
ASV_7t5_yee_57s	0	0	0	0	0	0	0	0	0	0	0	0	0	0	0	0	0	0	0	0	0	0	0	0	0	0	0	0	0	1	0	1	0	0	0	0	0	0	0	0	0	0	0	0	1	0	0	0	0
ASV_7t6_19s_2jv	2	1	1	8	1	5	0	0	1	5	4	1	0	0	0	0	0	1	1	1	0	0	0	0	2	0	1	1	0	3	3	0	0	0	0	0	0	0	0	0	0	0	0	0	0	0	1	0	8
ASV_7t9_kxx_k6u	0	0	0	0	0	0	1	0	0	0	0	0	1	0	0	0	0	0	0	0	0	0	0	0	0	0	0	0	0	0	0	0	0	0	0	0	0	0	0	0	0	0	0	0	0	0	0	1	0
ASV_7tf_rxn_8sa	1	2	2	0	0	0	2	7	6	0	2	0	0	0	0	2	1	3	0	1	0	0	0	1	0	0	1	1	1	0	0	0	0	2	1	1	0	0	0	0	0	0	0	0	0	0	0	0	0
ASV_7tg_34e_usr	0	0	0	0	0	0	0	0	0	0	0	0	0	0	0	0	0	0	1	0	0	0	0	0	0	0	0	0	0	0	0	0	0	0	0	0	0	0	0	0	0	0	0	0	0	0	0	0	0
ASV_7tl_byy_j9a	0	3	0	1	0	1	5	12	0	0	0	0	1	1	2	0	0	0	1	1	0	0	0	0	0	3	0	0	0	0	1	0	3	2	0	2	0	0	1	0	0	0	0	0	0	0	0	0	0
ASV_7tn_dm9_hth	2	3	10	1	1	0	0	0	0	3	0	1	0	0	0	0	5	4	0	0	0	0	3	0	0	1	1	3	0	0	0	0	0	0	0	1	0	0	0	0	1	0	0	0	0	0	0	1	0
ASV_7um_cqm_skh	0	0	3	18	6	15	5	2	2	0	0	0	11	9	3	0	1	3	7	2	4	0	0	0	0	0	2	6	2	5	2	4	1	5	1	0	0	0	0	0	0	0	0	3	3	6	0	0	2
ASV_7v9_f3n_6f5	1	0	0	0	0	0	0	0	0	0	0	0	0	0	0	0	0	0	0	0	0	0	0	0	0	0	0	0	0	0	0	0	0	0	0	0	0	0	0	0	0	0	0	0	0	0	0	0	0
ASV_7w9_isg_xsd	0	0	0	0	0	0	0	1	0	0	0	0	0	0	0	0	0	0	0	0	0	0	0	0	0	0	0	0	0	0	0	0	0	0	0	0	0	0	0	0	0	0	0	0	0	0	0	0	0
ASV_7wl_7pj_v88	0	0	0	0	1	0	1	0	1	0	0	0	5	2	0	0	0	0	1	0	6	0	0	0	4	0	0	0	0	22	13	3	0	4	0	0	1	0	14	0	0	0	0	16	20	5	0	0	0
ASV_7wn_ne8_r1f	0	0	0	0	0	0	0	0	1	0	0	0	0	0	0	0	0	0	0	0	0	0	0	0	0	0	0	0	0	0	0	0	0	0	0	0	0	0	0	0	0	0	0	0	0	0	0	0	0
ASV_7wp_hbs_5mw	0	0	1	0	0	0	2	0	0	0	0	0	4	4	2	0	0	0	2	1	2	0	0	0	0	0	0	0	0	0	1	0	1	2	0	0	0	0	0	0	0	0	0	5	1	3	0	0	0
ASV_7wx_52b_tp1	1	1	0	1	0	2	0	0	0	0	0	0	0	0	0	0	0	1	0	0	0	0	1	1	0	0	0	1	0	0	0	0	0	0	0	0	0	0	0	0	0	0	0	0	0	0	3	0	1
ASV_7y0_y82_z5z	0	0	0	0	0	0	7	1	2	0	0	0	0	0	0	0	0	0	0	0	0	0	0	0	0	0	0	0	0	0	0	0	0	0	0	1	0	0	0	0	0	0	0	0	0	1	0	0	0
ASV_7yo_o9d_hjn	2	1	0	0	0	0	0	0	0	0	0	0	0	0	0	1	0	0	0	0	0	0	1	0	0	1	0	0	0	0	0	0	0	0	0	0	1	0	0	0	1	0	1	2	0	0	0	0	0
ASV_7yx_a3o_9pa	0	0	0	0	0	0	2	4	6	0	0	0	0	0	0	0	0	0	0	0	0	0	0	0	0	0	0	0	0	0	0	0	0	0	0	0	0	0	0	0	0	0	0	0	0	0	0	0	0
ASV_7z3_cgy_p92	4	1	6	0	0	0	1	2	1	2	2	0	2	0	0	0	1	0	1	0	0	0	0	1	0	0	0	1	0	1	0	0	0	0	0	0	0	0	0	0	0	0	0	1	0	0	0	0	0
ASV_7z3_pc3_vur	0	0	0	0	0	0	3	0	3	0	0	0	0	0	0	1	0	0	0	0	0	0	0	0	0	0	0	0	0	0	0	0	0	0	0	0	0	0	0	0	0	0	0	0	0	0	0	0	0
ASV_7z7_n7z_tke	0	0	0	0	0	0	0	0	0	5	1	2	0	0	0	8	3	6	1	0	3	2	12	1	5	17	0	1	1	0	0	0	0	0	0	2	0	0	0	0	0	0	0	0	0	0	0	4	0
ASV_80a_zm4_csv	0	0	0	0	0	0	0	0	1	0	0	0	0	0	0	0	0	0	0	0	0	0	0	0	0	0	0	0	0	0	0	0	0	0	0	0	0	0	0	0	0	0	0	1	0	0	0	0	0
ASV_80q_eza_4od	4	14	11	23	59	100	2	6	5	49	67	72	10	6	2	19	52	28	1	2	0	15	19	6	16	13	77	80	19	0	0	0	0	2	0	24	2	7	4	0	0	2	2	0	3	2	5	7	15
ASV_80t_il8_zjh	1	0	1	0	0	0	5	5	6	1	0	0	2	2	1	5	0	2	0	0	4	0	0	5	0	1	1	3	1	0	0	0	1	0	0	0	0	0	0	0	0	0	0	0	0	0	0	0	0
ASV_80u_i62_jhh	0	0	0	0	0	0	12	11	5	0	0	0	0	5	1	1	1	1	4	0	3	0	2	0	1	1	0	0	0	0	0	0	1	5	0	1	0	0	0	0	0	0	0	3	6	2	0	0	0
ASV_80y_7z8_nj1	0	0	0	0	0	0	0	0	0	0	0	0	2	2	1	0	0	0	3	0	1	0	0	1	0	0	0	2	0	4	1	1	0	4	0	0	0	0	0	0	0	0	0	8	13	11	0	1	0
ASV_811_w08_d89	0	0	0	0	0	0	0	0	0	0	0	0	0	0	0	0	0	0	0	0	0	0	0	0	0	0	0	0	0	0	0	0	0	0	0	0	0	0	0	0	0	0	0	0	0	0	0	0	0
ASV_816_vlc_h7z	0	0	0	0	0	0	1	0	0	0	0	0	0	0	0	0	0	0	0	0	0	0	0	0	0	0	0	0	0	0	0	0	0	0	0	0	0	0	0	0	0	0	0	0	0	0	0	0	0
ASV_81b_j2a_4an	0	0	0	0	0	0	2	1	0	0	1	0	0	0	0	1	0	0	0	0	0	0	0	0	0	0	0	0	0	0	0	0	0	0	0	0	0	0	0	0	0	0	0	0	0	0	0	0	0
ASV_81c_uve_gu6	0	0	2	0	0	0	1	0	2	0	0	0	23	36	14	0	0	0	4	1	7	0	0	0	0	0	0	0	0	0	0	0	0	0	0	0	0	0	0	1	0	0	0	3	1	2	0	0	0
ASV_81n_dcw_hmu	0	0	0	0	0	0	4	1	3	0	0	0	0	4	0	0	0	0	2	1	1	0	0	1	0	0	0	0	0	0	0	0	0	2	0	0	0	0	0	0	0	0	0	1	3	2	0	0	0
ASV_81v_k8c_0qe	0	0	0	0	0	0	1	2	1	0	0	0	0	0	0	0	0	0	0	0	2	0	0	0	0	0	0	0	0	0	0	0	0	1	0	0	0	0	0	0	0	0	0	0	0	0	0	0	0
ASV_828_t53_oxn	0	0	0	0	0	0	0	0	0	0	0	0	0	0	0	0	0	0	0	0	0	0	0	0	0	0	0	0	0	1	0	0	0	0	0	0	0	0	0	0	0	0	0	0	0	0	0	0	0
ASV_82a_as7_nm1	0	0	0	0	0	0	0	0	0	0	0	0	0	0	0	0	0	0	0	0	0	0	0	0	0	0	0	0	0	0	0	0	0	0	0	0	0	0	0	0	0	0	0	0	0	0	0	0	0
ASV_82s_3st_jg6	0	0	0	0	0	0	0	0	0	0	0	0	0	0	0	0	0	0	0	0	0	0	0	0	0	0	0	0	0	0	0	0	0	0	0	0	0	0	0	0	0	0	0	1	0	0	0	0	0
ASV_83p_dda_uxl	0	0	0	6	2	1	11	31	15	1	1	0	21	4	1	0	0	0	11	2	16	1	1	3	1	1	0	1	0	1	2	1	7	14	5	3	0	0	0	0	0	0	0	11	19	11	1	0	0
ASV_83u_t9c_pwt	0	0	0	0	0	0	1	0	0	1	0	0	0	0	0	0	0	0	0	0	0	0	0	0	0	0	0	0	0	0	0	0	0	0	0	0	0	0	0	0	0	0	0	0	0	0	0	2	2
ASV_83y_qif_5a3	0	0	0	0	3	0	0	0	0	0	0	0	0	0	0	0	0	0	0	0	0	0	0	0	0	0	0	0	0	0	0	0	0	0	0	0	0	0	0	0	0	0	0	0	0	0	0	0	0
ASV_845_0vb_z7x	0	0	3	0	0	0	0	1	1	1	0	0	0	1	0	1	0	2	0	0	0	0	0	0	0	1	0	0	0	0	0	0	0	0	0	0	0	0	0	0	0	0	0	0	0	0	0	0	0
ASV_852_bo8_wy1	0	1	0	0	0	0	0	0	0	1	2	0	0	0	0	0	0	0	0	0	0	0	0	0	0	0	0	0	0	0	0	0	0	0	0	0	0	0	0	0	0	0	0	0	0	0	0	0	0
ASV_853_u1n_2a2	0	0	0	0	0	0	0	0	1	0	0	0	2	1	0	0	0	0	1	0	0	0	0	0	0	0	0	0	0	0	0	0	0	0	0	0	0	0	0	0	0	0	0	1	1	0	0	0	0
ASV_855_iqq_zg8	0	0	0	0	0	0	2	1	0	0	0	0	1	1	0	0	0	0	1	1	0	0	0	0	0	0	0	0	0	0	0	0	0	0	0	1	0	0	0	0	0	0	0	0	0	0	0	0	0
ASV_85e_5uj_t4l	0	0	2	11	6	25	3	1	0	4	4	1	5	3	1	3	1	0	1	1	1	1	0	0	6	0	0	0	0	1	3	0	0	0	0	1	1	0	0	0	0	0	1	1	0	0	0	0	0
ASV_85g_5fz_ki5	0	0	0	0	0	0	1	0	0	0	0	0	0	0	0	0	0	0	0	0	0	0	0	0	0	0	0	0	0	0	0	0	0	0	0	0	0	0	0	0	0	0	0	0	0	0	0	0	0
ASV_865_2cv_80i	0	0	1	0	174	331	0	21	1	0	0	0	3	9	5	0	0	0	0	0	0	0	0	0	0	0	0	0	0	0	0	1	0	1	0	0	0	0	0	0	0	0	0	0	0	1	0	0	0
ASV_869_yqr_gmf	0	0	0	0	1	0	2	0	0	0	0	0	1	0	0	0	0	0	0	0	0	0	0	0	0	0	0	0	0	0	0	0	0	3	0	0	0	0	0	0	0	0	0	1	1	0	0	0	0
ASV_86l_e9x_h8h	0	0	0	0	0	1	1	0	0	0	1	0	0	0	0	0	0	0	0	0	0	0	0	0	0	0	0	0	0	0	1	1	0	0	0	0	0	0	0	0	0	0	0	0	1	0	0	0	0
ASV_87a_tdj_7au	7	2	0	0	0	1	1	1	1	1	0	0	1	2	0	1	5	6	0	0	1	2	3	4	5	3	3	1	0	0	0	0	0	1	0	1	0	0	0	0	0	0	1	0	0	0	0	0	3
ASV_87n_uvn_7ow	0	0	0	23	7	21	0	0	0	1	0	0	3	3	0	0	0	0	1	0	0	0	0	2	0	0	0	0	0	10	6	1	0	0	1	0	0	0	0	0	0	0	0	0	0	0	0	0	0
ASV_87t_ehu_rpv	0	0	0	12	4	14	0	0	0	1	0	2	3	2	0	0	0	0	0	0	2	0	0	0	0	0	0	0	0	0	0	0	0	0	0	0	0	0	0	0	0	0	0	0	0	2	0	0	0
ASV_87z_j5p_8jq	0	0	0	0	1	0	1	0	1	0	0	0	0	0	0	0	1	2	0	0	0	0	0	0	0	0	0	0	0	0	0	0	0	0	0	0	0	0	0	0	0	0	0	0	0	0	0	0	0
ASV_883_6or_9m8	0	0	0	0	0	0	0	0	0	0	0	0	0	0	0	0	0	0	0	0	0	0	0	0	0	0	0	0	0	0	0	0	0	0	0	0	0	0	0	0	0	0	0	0	1	0	0	0	0
ASV_883_p43_0r9	0	0	0	2	0	0	0	2	0	0	0	0	0	4	0	0	0	0	0	0	1	0	0	0	0	0	0	0	0	0	0	0	0	0	0	0	0	0	0	0	0	0	0	0	0	0	0	0	0
ASV_884_cb0_3rz	0	0	0	0	0	0	1	0	0	0	0	0	1	0	0	0	0	0	0	0	0	0	0	0	0	0	0	0	0	0	1	0	0	0	0	0	0	0	0	0	0	0	0	1	0	0	0	0	0
ASV_884_ji0_d1g	0	0	0	0	0	0	0	0	0	0	0	0	0	1	0	0	0	0	0	0	0	0	0	0	0	0	0	0	0	0	0	0	0	0	0	0	0	0	0	0	0	0	0	0	0	0	0	0	0
ASV_888_ehz_o1v	2	0	0	0	0	0	0	0	0	0	0	0	0	0	0	0	0	0	0	0	0	0	0	0	0	0	0	0	0	0	0	0	0	0	0	0	0	0	0	0	0	0	0	0	0	0	0	0	0
ASV_88b_hrc_71g	6	2	9	2	2	1	1	1	0	3	6	11	0	1	0	1	1	1	0	0	0	0	0	0	0	0	0	3	0	0	0	0	0	2	1	0	1	0	0	0	1	2	5	0	1	2	4	8	3
ASV_88s_rv8_ihl	0	1	4	2	0	0	0	2	1	1	2	1	1	0	0	0	0	2	0	1	0	0	1	1	0	1	0	2	0	1	2	1	0	0	0	0	0	0	0	0	0	0	0	1	1	0	0	0	0
ASV_88x_amh_61v	0	0	0	0	0	0	7	4	3	0	0	0	1	1	0	0	0	0	0	0	3	0	0	0	0	0	0	0	0	0	0	0	0	0	0	0	0	0	0	0	0	0	0	1	0	1	0	1	0
ASV_891_6ax_zaa	1	3	13	14	2	5	2	0	3	0	4	1	0	2	0	0	1	2	0	0	0	0	0	0	2	0	0	2	1	1	1	0	0	1	0	0	0	0	0	0	0	1	0	0	0	1	0	0	1
ASV_89b_39e_x53	0	0	0	0	0	0	5	3	6	0	0	0	0	0	0	0	0	0	0	0	0	0	0	0	0	0	0	0	0	0	0	1	0	0	0	0	0	0	0	0	0	0	0	0	0	0	0	0	0
ASV_89d_xra_43x	0	0	3	0	0	0	1	2	0	3	0	0	0	0	0	0	0	4	0	0	2	0	0	1	0	0	0	0	0	0	0	0	0	1	1	2	0	0	0	0	0	0	0	0	1	0	0	0	0
ASV_89k_r54_xez	0	0	0	0	4	2	0	0	0	1	0	0	0	1	0	2	1	0	0	0	0	0	0	0	0	0	0	0	0	0	0	0	0	0	0	0	0	0	0	0	0	1	0	2	0	0	0	0	5
ASV_89n_nws_mtr	4	3	2	4	3	1	7	3	4	9	2	1	0	1	1	5	0	2	0	0	1	0	0	4	3	0	10	8	0	0	2	0	0	4	0	2	0	0	0	0	1	2	2	1	2	0	0	7	10
ASV_8a3_8qz_9q4	9	18	7	0	0	0	0	0	0	11	8	4	2	1	0	0	2	5	0	0	0	0	4	0	0	3	0	0	0	0	1	0	0	0	0	1	0	0	0	0	0	0	0	1	0	0	0	0	0
ASV_8a9_v1b_5gw	3	0	7	0	0	0	0	0	1	1	0	0	0	1	0	1	0	2	0	0	2	0	0	0	0	0	1	0	0	0	0	0	0	0	0	0	0	0	0	0	0	0	0	0	0	0	0	0	0
ASV_8ah_blf_4kl	3	5	4	2	0	1	2	0	4	1	3	0	0	1	0	2	6	3	0	1	0	1	1	0	0	2	1	4	0	0	0	0	0	1	0	0	0	0	0	0	0	0	0	1	0	1	0	0	2
ASV_8al_fa5_c7w	0	0	0	0	0	0	2	0	1	0	0	0	1	1	2	0	0	0	1	0	2	0	0	0	0	0	0	0	0	0	0	0	0	2	0	0	0	0	0	0	0	0	0	1	0	0	0	0	0
ASV_8aw_7ew_746	1	5	1	0	0	0	0	0	1	2	7	1	0	0	0	0	0	1	1	0	0	0	0	0	0	0	1	1	0	0	0	0	0	0	0	0	0	0	0	0	1	1	0	0	0	0	0	0	0
ASV_8b9_cj6_5p0	0	0	0	0	0	0	1	2	0	0	0	0	0	0	0	0	0	0	0	0	0	0	0	0	0	0	0	0	0	0	1	0	0	0	0	0	0	0	0	0	0	0	0	0	0	0	0	0	0
ASV_8b9_pic_3yl	0	0	0	0	1	0	0	1	2	0	0	0	0	2	0	0	0	0	0	0	0	0	0	0	0	0	0	0	0	0	1	0	1	2	0	0	0	0	0	0	0	0	0	0	2	1	0	0	0
ASV_8ba_9b8_jcf	0	0	0	0	0	0	0	0	0	0	0	0	0	0	0	0	0	0	0	0	0	0	0	0	0	0	0	0	0	0	0	0	0	0	0	0	0	0	0	0	0	0	0	1	0	0	1	0	1
ASV_8ba_k6n_5nl	53	51	58	54	23	29	6	10	8	56	42	51	27	27	6	3	6	22	9	3	11	0	0	20	31	0	4	25	2	11	13	3	1	2	1	2	0	2	0	0	12	12	30	3	5	4	25	291	42
ASV_8by_xin_qxb	0	0	0	0	0	0	0	0	0	0	0	0	3	2	0	0	0	0	0	0	0	0	0	0	0	0	0	0	0	0	0	0	0	0	0	0	0	0	0	0	0	0	0	0	0	0	0	0	0
ASV_8c4_sla_grs	1	1	0	9	5	3	0	0	3	2	1	1	2	3	1	0	0	0	0	1	0	0	0	3	0	0	1	2	0	3	6	1	0	0	0	0	0	0	0	0	0	0	0	0	2	0	0	2	0
ASV_8ca_7j2_674	0	0	0	6	10	15	0	1	0	0	0	0	1	1	0	0	0	0	0	0	0	0	0	0	0	0	0	0	0	0	0	0	0	0	0	0	0	0	0	0	0	0	0	0	0	0	0	0	0
ASV_8cr_fgn_zjo	31	115	42	0	0	0	69	58	49	29	7	6	70	49	15	162	62	107	97	42	143	104	124	4	217	282	50	148	25	0	0	0	85	214	49	223	5	17	2	0	0	2	2	219	369	297	53	28	163
ASV_8cs_ctn_ryj	3	3	1	1	1	0	0	5	1	0	0	2	1	1	0	2	0	0	0	1	0	0	0	0	0	0	0	1	0	0	0	0	1	0	1	0	0	0	0	0	0	0	0	0	0	1	0	1	0
ASV_8cs_e1k_spz	0	0	0	0	0	0	0	0	1	0	0	0	1	0	0	0	0	0	0	0	0	0	0	0	0	0	0	0	0	0	0	0	0	0	0	0	0	0	0	0	0	0	0	0	0	0	0	0	0
ASV_8cs_hez_i44	2	4	1	3	3	2	2	1	3	5	1	2	1	4	2	5	1	3	0	0	0	0	0	1	0	0	2	1	0	1	1	0	0	1	0	0	0	0	0	0	0	1	2	0	3	3	0	7	2
ASV_8cs_v86_5f3	0	0	0	0	0	0	0	0	0	0	0	0	1	0	0	0	0	0	0	0	0	0	0	0	0	0	0	0	0	0	1	0	0	0	0	0	0	0	0	0	0	0	0	0	0	0	0	0	0
ASV_8cx_jn1_lx9	0	0	1	0	0	0	4	4	2	0	0	0	3	1	0	0	0	0	1	0	1	0	0	0	0	0	0	2	0	0	0	0	0	3	0	5	0	0	0	0	0	0	0	0	3	4	0	0	0
ASV_8db_mun_oud	0	0	1	5	9	9	0	0	2	0	0	0	1	0	0	0	0	0	2	0	1	0	0	0	0	0	0	1	0	0	1	1	1	0	1	0	0	0	0	0	0	0	0	0	3	1	0	0	0
ASV_8e6_3cb_ja0	0	1	0	1	5	5	0	1	0	0	0	6	0	0	0	1	1	4	0	0	0	0	0	0	0	0	0	2	1	0	0	0	0	0	0	0	0	0	0	0	0	0	1	0	0	0	0	0	1
ASV_8ec_tmi_kaw	0	0	0	0	0	0	0	0	3	0	0	0	1	0	0	0	0	0	2	0	0	0	0	0	0	0	0	0	0	0	0	0	0	1	0	0	0	0	0	0	0	0	0	0	0	0	0	0	0
ASV_8en_oit_ybo	0	0	0	0	0	0	1	0	0	0	0	0	0	0	0	0	0	0	0	0	0	0	0	0	0	0	0	0	0	0	0	0	0	0	0	0	0	0	0	0	0	0	0	0	0	0	0	0	0
ASV_8ex_49r_42i	0	0	0	0	0	0	0	0	0	0	0	0	0	0	0	0	0	0	0	0	0	0	0	0	0	0	0	0	0	0	0	0	0	0	0	0	0	0	0	0	0	0	0	0	0	0	0	0	0
ASV_8f0_mry_uf5	0	0	0	0	0	0	0	0	0	0	0	0	0	0	0	0	0	0	1	0	0	0	0	0	0	0	0	0	0	0	0	0	0	0	0	0	0	0	0	0	0	0	0	0	0	0	0	0	0
ASV_8f4_g4k_03u	0	0	0	0	9	20	0	0	0	0	0	0	0	0	0	0	0	0	0	0	0	0	0	0	0	0	0	0	0	2	1	2	0	0	0	0	0	0	0	0	0	0	0	0	0	1	0	0	0
ASV_8fc_azu_f2u	0	0	0	0	0	0	5	0	2	0	0	0	0	0	0	0	0	0	0	0	0	0	0	0	0	0	0	0	0	0	0	0	0	0	0	0	0	0	0	0	0	0	0	0	0	0	0	0	0
ASV_8fd_p8z_us0	3	5	10	18	15	31	1	0	0	3	2	0	2	3	3	2	1	1	0	0	1	0	0	0	0	3	1	2	2	0	1	2	1	1	1	1	1	0	0	0	2	1	2	0	1	1	1	2	2
ASV_8fv_m74_8fv	0	0	0	0	0	0	0	0	0	0	0	0	0	1	0	0	0	0	0	0	0	0	0	0	0	0	0	0	0	0	0	0	0	0	0	0	0	0	0	0	0	0	0	0	0	0	0	0	0
ASV_8gi_wzx_v2g	0	0	0	2	0	1	0	0	1	0	0	0	2	0	1	0	0	0	0	0	0	0	0	0	0	0	0	0	0	1	0	0	0	1	0	0	0	0	0	0	0	0	0	0	3	1	0	0	0
ASV_8gk_gvj_xz4	2	1	0	1	1	0	0	0	0	0	0	0	0	0	0	1	0	0	0	0	0	0	0	0	0	0	0	0	0	0	0	0	0	0	0	0	0	0	0	0	0	0	0	0	0	0	0	0	0
ASV_8gl_hyk_kzx	0	0	0	0	0	0	2	1	2	0	0	0	0	0	0	0	0	0	0	0	0	0	0	0	0	0	0	0	0	0	0	0	0	0	0	0	0	0	0	0	0	0	0	0	0	0	0	0	0
ASV_8he_gn6_u0a	0	0	0	0	0	0	0	1	0	0	0	0	0	0	0	0	0	0	0	0	0	0	0	0	0	0	0	0	0	0	0	0	0	0	0	0	0	0	0	0	0	0	0	0	0	0	0	0	0
ASV_8he_wg5_oxb	0	0	0	0	0	0	0	0	0	0	0	0	9	3	3	0	0	1	0	0	3	0	0	3	0	0	0	0	0	6	8	2	0	1	0	0	0	0	0	0	0	0	0	0	0	1	0	0	0
ASV_8hq_rwf_mkn	0	0	0	0	0	0	0	0	0	0	0	0	0	0	0	0	0	0	0	0	0	0	0	0	0	0	0	0	0	0	0	0	0	0	0	0	0	0	0	0	0	0	0	0	0	0	0	0	0
ASV_8hu_qpb_8pa	5	2	4	0	0	0	12	12	13	0	1	1	0	0	1	1	2	5	1	0	0	0	0	1	3	0	0	6	1	0	0	0	0	0	0	0	0	1	0	0	0	0	0	0	0	0	0	0	0
ASV_8hw_tvw_gpv	0	0	0	0	0	0	0	0	0	0	0	0	1	1	0	0	0	0	0	1	1	0	0	0	0	0	0	0	0	0	0	1	0	2	1	0	0	0	0	0	0	0	0	4	16	8	0	0	0
ASV_8i7_65f_8k3	0	0	0	0	0	0	0	0	0	0	0	0	0	0	0	0	0	0	0	0	0	0	0	0	0	0	0	0	0	1	0	0	0	0	0	0	0	0	0	0	0	0	0	0	0	0	0	0	0
ASV_8ik_1kx_bzc	1	0	0	0	0	0	31	37	38	1	1	0	0	1	0	1	2	0	0	2	1	0	0	0	3	0	2	5	2	0	0	1	2	5	2	5	0	1	1	0	0	0	0	0	1	0	0	0	0
ASV_8it_rbt_sh4	0	0	0	0	0	0	0	0	0	0	0	0	0	0	0	0	0	0	1	0	1	0	0	0	0	0	0	0	0	0	0	0	0	0	0	0	0	0	0	0	0	0	0	0	0	0	0	0	0
ASV_8j0_37s_hx9	0	0	0	0	1	0	0	0	0	0	0	0	0	0	0	0	0	0	0	0	0	0	0	0	0	0	0	0	0	0	0	0	0	0	0	0	0	0	0	0	0	0	0	0	0	0	0	0	0
ASV_8j2_sev_ni5	0	0	0	0	0	0	0	1	1	0	0	0	9	5	1	0	0	0	0	2	2	0	0	0	4	0	0	0	0	45	8	4	1	0	0	0	0	0	0	0	0	0	0	5	4	2	0	0	0
ASV_8jb_p4x_qv7	0	0	0	0	0	0	0	0	0	0	0	0	0	0	0	0	0	0	0	0	0	0	0	0	0	0	0	0	0	0	0	0	0	0	0	0	0	0	0	0	0	0	0	0	0	0	0	1	0
ASV_8jf_nkq_zph	0	0	0	0	0	0	0	0	0	0	0	0	1	0	0	0	0	0	1	0	3	0	0	0	0	0	1	1	0	0	0	0	0	0	1	0	0	0	0	0	0	0	0	0	0	1	0	0	1
ASV_8jl_asw_tcs	304	390	302	8	73	136	307	304	326	109	104	84	120	107	68	216	190	307	83	34	123	70	79	41	168	190	216	264	56	4	14	1	60	133	14	129	4	8	15	0	2	4	8	112	224	200	12	37	51
ASV_8jp_ivl_vay	0	0	0	0	0	0	0	0	0	0	0	0	0	0	0	0	0	0	0	0	0	0	0	0	0	0	0	1	0	0	0	0	0	0	0	0	0	0	0	0	0	0	0	0	0	0	0	0	0
ASV_8ka_ipp_rkd	0	0	0	0	1	0	0	0	0	0	0	0	0	0	0	0	0	0	0	0	0	0	0	0	0	0	0	0	0	0	0	0	0	0	0	0	0	0	0	0	0	0	0	0	0	0	0	0	0
ASV_8kq_mve_h6s	0	0	0	0	12	53	0	2	3	0	1	0	9	10	7	0	0	0	2	1	1	0	0	0	0	0	0	0	0	2	1	2	0	0	0	0	0	0	0	0	0	0	0	2	2	0	0	0	0
ASV_8kx_q6o_nyz	0	0	0	0	0	0	0	1	0	0	0	0	0	0	0	0	0	0	0	0	0	0	0	0	0	0	0	0	0	0	0	0	0	0	0	0	0	0	0	0	0	0	0	0	0	0	0	0	0
ASV_8l3_442_vd4	0	1	2	1	2	5	0	0	0	0	3	0	0	0	0	0	0	0	0	0	1	0	0	0	0	0	0	0	0	6	3	4	0	0	0	0	0	0	0	0	0	1	0	0	2	0	1	0	0
ASV_8l6_1rl_kim	0	0	0	0	0	0	0	1	0	0	0	0	0	0	0	0	0	0	0	0	0	0	0	0	0	0	0	0	0	0	0	0	0	0	0	0	0	0	0	0	0	0	0	0	0	0	0	0	0
ASV_8l7_6tf_caz	2	4	3	0	0	0	2	1	1	2	1	1	4	3	0	2	6	8	2	0	7	4	1	1	4	10	3	2	0	0	0	0	0	1	0	0	0	1	0	0	0	0	0	1	3	6	0	0	1
ASV_8ld_4pm_p3r	1	4	0	0	0	0	0	0	0	1	2	0	0	0	0	0	1	1	0	1	0	0	0	0	0	0	0	0	0	0	0	0	0	0	0	0	0	0	0	0	0	0	0	0	0	0	1	0	0
ASV_8lf_4ot_j99	0	0	1	0	0	1	0	0	0	0	0	0	0	0	0	0	0	0	0	0	0	0	0	0	0	0	0	0	0	0	0	0	0	0	0	0	0	0	0	0	0	0	0	0	0	0	0	0	0
ASV_8lz_46r_y0x	3	9	4	0	0	0	3	3	4	0	1	1	0	0	0	3	5	12	0	0	1	0	0	4	0	0	0	1	0	0	0	0	0	0	1	0	0	0	0	0	0	0	0	0	0	2	0	0	0
ASV_8m7_edo_wjn	1	0	0	0	0	0	0	5	2	0	0	0	0	0	0	0	0	0	0	0	0	0	0	0	1	0	0	0	0	0	1	0	0	0	0	1	0	0	0	0	0	0	0	0	0	0	1	0	0
ASV_8mk_ovp_1cd	0	1	2	0	0	0	0	0	0	0	0	1	0	0	0	0	1	0	0	0	0	0	1	0	0	0	1	0	0	0	0	0	0	0	0	0	0	0	1	0	0	0	0	0	0	0	0	2	0
ASV_8ml_4l3_fi3	1	0	0	0	1	0	2	1	0	0	0	0	1	2	1	0	0	0	1	0	1	0	0	0	0	0	0	1	0	1	1	0	0	0	0	0	0	0	0	0	1	0	0	0	0	0	0	0	1
ASV_8ml_y0z_et9	0	0	0	0	1	0	0	0	0	0	0	0	0	0	0	0	0	0	0	0	0	0	0	0	1	0	0	0	0	0	1	0	0	0	0	0	0	0	0	0	0	0	0	0	0	0	0	0	0
ASV_8mn_sv7_e5e	13	17	37	0	0	0	0	1	0	10	8	5	3	0	0	8	1	6	1	1	1	0	1	0	8	6	0	1	0	2	2	1	0	0	0	0	0	0	0	0	0	1	3	0	0	0	1	2	0
ASV_8mz_lsc_ymi	0	0	0	1	0	0	1	0	0	0	1	0	0	0	0	0	0	1	0	0	1	0	0	0	0	0	0	0	0	0	0	0	0	0	0	0	0	0	0	0	0	0	0	0	0	0	0	0	0
ASV_8nl_d8d_0r1	45	15	22	33	10	12	3	1	1	42	28	11	2	2	0	69	10	7	0	0	3	1	0	2	5	8	50	121	9	0	0	1	1	1	0	2	0	0	0	0	7	8	5	1	1	3	1	6	8
ASV_8nr_cjq_dad	0	0	0	1	0	0	0	0	0	0	0	0	0	2	0	0	0	0	0	0	0	0	0	0	0	0	0	0	0	0	0	0	0	0	0	0	0	0	0	0	0	0	0	0	0	0	0	0	0
ASV_8ns_rvr_62i	0	0	0	0	1	0	2	1	1	0	0	0	2	1	0	0	0	0	1	0	0	0	0	0	0	0	0	0	0	0	0	0	0	0	0	1	0	0	0	0	0	0	0	1	0	0	0	0	0
ASV_8nv_kx6_j9s	0	0	0	0	0	0	0	0	0	0	0	0	0	0	0	0	0	0	0	0	0	0	0	0	0	0	0	2	1	0	0	0	0	0	0	0	0	0	0	0	0	0	0	0	0	0	0	0	0
ASV_8o4_62l_8od	1	1	0	0	0	0	0	0	0	0	0	0	0	0	0	0	0	0	0	0	0	0	0	0	0	0	0	1	0	0	1	0	0	0	0	0	0	0	0	0	0	0	0	0	0	0	0	0	0
ASV_8oa_a97_q4m	0	0	0	0	78	106	0	5	2	0	0	0	3	1	0	0	0	0	0	0	0	0	0	0	0	0	0	0	0	0	0	1	0	0	0	0	0	0	0	0	0	0	0	0	0	1	0	0	0
ASV_8p2_hic_xs7	0	0	3	0	0	0	0	0	0	0	0	0	0	0	0	0	0	0	0	0	0	0	0	0	0	0	0	0	0	0	0	0	0	0	0	0	0	0	0	0	0	0	0	0	0	0	0	0	0
ASV_8pi_27t_rxa	0	2	0	31	17	39	11	12	4	1	0	0	9	8	6	0	0	0	4	1	2	0	0	0	0	0	0	0	0	12	25	15	0	3	1	0	0	0	0	0	0	0	0	7	17	6	0	0	0
ASV_8pl_gif_tzm	0	0	0	0	0	0	0	0	0	0	0	0	0	0	0	0	0	0	1	0	0	0	0	0	0	0	0	1	0	0	0	0	0	0	0	0	0	0	0	0	0	0	0	0	1	0	1	0	0
ASV_8pt_8ma_mnl	0	0	0	0	1	0	0	0	0	0	0	0	1	0	0	0	0	0	0	0	0	0	0	0	0	0	0	0	0	0	0	0	0	0	0	0	0	0	0	0	0	0	0	0	0	0	1	0	1
ASV_8qy_8se_ejd	0	0	1	1	0	1	0	0	0	3	0	2	1	0	1	0	0	2	0	0	0	0	0	0	0	0	0	0	0	0	0	0	0	0	0	0	0	0	0	0	0	0	0	0	1	1	0	0	0
ASV_8rm_iip_o6a	0	0	0	0	0	0	0	0	0	1	0	0	3	5	3	0	0	0	1	2	3	0	0	4	0	0	0	0	0	0	0	0	0	0	0	2	0	0	0	0	0	0	0	0	0	0	0	0	0
ASV_8ro_9my_fhq	1	0	0	0	0	0	0	0	0	0	0	0	1	0	0	0	0	0	0	0	0	0	0	0	0	0	0	0	0	0	0	0	0	0	0	0	0	0	0	0	0	0	0	0	0	0	0	0	0
ASV_8rp_7da_v4j	0	0	0	0	0	0	8	2	4	0	0	0	0	0	0	1	0	0	0	0	0	0	0	0	0	0	0	0	0	0	0	0	0	0	0	0	0	0	0	0	0	0	0	0	0	0	0	0	0
ASV_8rr_l1w_izp	0	6	30	0	0	0	0	0	0	6	45	4	1	0	0	9	8	38	0	0	0	0	279	0	360	0	0	6	5	0	0	0	0	0	0	3	40	30	20	119	2	2	1	0	0	0	195	709	844
ASV_8rw_78w_kbf	2	2	3	0	0	0	3	6	3	3	0	1	0	1	0	2	0	0	2	1	6	0	0	2	0	2	2	1	0	0	0	1	9	11	4	1	2	0	0	0	0	1	1	5	19	18	0	3	5
ASV_8sh_8yu_9wm	0	1	1	0	0	1	1	1	0	1	0	0	0	0	0	0	0	0	0	0	0	0	0	0	0	0	0	0	0	0	1	0	0	0	0	1	0	0	0	0	0	0	0	0	0	0	2	3	15
ASV_8te_409_r9i	0	0	0	0	2	0	0	0	0	0	0	0	0	0	0	0	0	0	0	0	0	0	0	0	0	0	0	0	0	0	0	0	0	0	0	0	0	0	0	0	0	0	0	0	0	0	0	0	0
ASV_8tf_m34_gt9	0	0	0	0	0	0	0	1	0	0	0	0	0	0	1	0	0	0	0	0	0	0	0	0	0	0	0	0	0	0	0	0	1	0	0	0	0	0	0	0	0	0	0	0	0	0	0	0	0
ASV_8tj_h6b_v5i	0	0	0	4	2	6	5	5	2	0	0	0	3	3	3	0	0	0	0	0	4	0	0	0	0	0	0	0	0	3	2	1	2	9	0	1	0	0	0	0	0	0	0	3	8	6	1	1	0
ASV_8tk_ewc_gt9	0	0	0	1	1	0	16	9	11	0	0	0	1	1	0	0	0	0	1	0	0	0	0	0	0	0	0	0	0	1	1	0	0	1	0	4	0	0	0	0	0	0	0	0	0	1	0	0	0
ASV_8tt_1vp_dh8	0	0	0	0	0	0	0	0	0	0	0	0	1	2	1	0	0	0	0	0	1	0	0	0	0	0	0	0	0	0	0	0	0	0	0	0	0	0	0	0	0	0	0	2	5	1	0	0	0
ASV_8u8_al8_8k7	0	0	0	0	0	0	3	1	3	0	0	0	4	2	1	0	0	0	2	3	3	0	0	0	0	1	0	0	0	1	1	0	1	2	0	0	0	0	0	0	0	0	0	1	3	1	0	0	0
ASV_8ue_qq1_5nc	0	3	2	0	0	0	1	0	1	0	0	0	0	0	0	1	1	2	2	0	0	0	0	0	9	1	0	0	0	0	0	0	0	1	1	0	0	0	0	0	0	0	0	1	0	1	0	1	0
ASV_8ut_1u1_ykx	0	0	2	1	0	0	1	2	4	0	1	0	0	1	0	0	0	0	0	0	1	0	0	0	0	0	0	1	1	0	0	0	0	0	0	1	0	0	0	0	0	0	0	0	0	0	0	0	0
ASV_8vb_z1m_44e	0	2	5	4	3	3	1	3	0	1	3	1	1	1	0	1	0	1	0	0	0	0	0	0	0	0	0	1	0	0	2	0	0	0	0	0	0	0	0	0	0	0	0	0	0	1	0	0	0
ASV_8vd_1d0_svk	9	5	19	2	0	0	2	0	2	13	15	20	0	0	1	5	3	12	0	1	1	0	0	0	0	2	1	5	0	0	0	1	0	0	0	1	1	0	0	0	1	0	1	0	0	1	1	1	6
ASV_8vd_b8e_7br	0	0	0	0	0	0	0	0	0	0	0	0	0	0	1	0	0	0	0	0	0	0	0	0	0	0	0	0	0	0	0	0	0	0	0	0	0	0	0	0	0	0	0	0	0	0	0	0	0
ASV_8vx_wja_cty	0	0	0	0	0	0	0	0	0	0	0	0	1	0	0	0	0	0	0	0	1	0	0	0	0	0	0	0	0	0	0	0	0	0	0	0	0	0	0	0	0	0	0	1	3	3	0	0	0
ASV_8wr_oz7_km4	1	0	0	0	0	0	1	1	1	0	0	0	0	0	0	0	0	1	0	0	0	0	0	0	0	0	0	1	0	0	0	0	0	0	0	3	0	0	0	0	0	0	0	0	0	0	0	0	0
ASV_8ww_a45_o1p	2	9	3	1	0	0	2	1	2	6	9	8	0	0	0	6	3	2	0	0	1	1	0	2	0	3	0	8	1	0	0	0	0	1	0	0	0	0	0	0	0	0	1	0	1	0	0	0	0
ASV_8ww_kxi_zhc	0	0	0	0	0	0	0	0	0	0	1	0	0	0	0	0	0	0	0	0	0	0	0	0	0	0	0	0	0	0	0	0	0	0	1	0	0	0	0	0	0	0	0	0	1	0	0	0	0
ASV_8xo_58k_v3g	0	0	0	0	0	0	0	0	0	0	0	0	0	0	0	0	0	0	0	0	0	0	0	0	0	0	0	0	0	0	0	0	0	0	0	0	0	0	0	0	0	0	0	1	0	0	0	0	0
ASV_8y0_154_4zt	0	0	0	0	0	0	3	0	0	0	0	0	0	0	0	0	0	0	0	0	0	0	0	0	0	0	0	0	0	0	0	0	0	0	0	0	0	0	0	0	0	0	0	0	0	0	0	0	0
ASV_8y8_hc1_odo	0	0	0	2	0	0	0	0	0	2	0	1	1	1	0	0	1	0	1	0	0	0	0	0	0	0	0	0	0	2	2	0	1	2	0	1	0	0	0	0	0	1	0	0	2	0	0	2	0
ASV_8yg_2nw_rs1	0	0	0	0	0	0	2	0	1	0	0	0	2	5	0	0	0	0	2	0	0	0	0	0	0	0	0	0	0	0	2	2	1	0	0	0	0	0	0	0	0	0	0	1	3	2	0	0	0
ASV_8yo_72d_irv	0	0	0	0	2	6	2	0	0	0	0	0	2	3	0	0	0	0	2	1	2	0	0	0	0	0	0	0	0	0	0	1	0	0	0	0	0	0	0	0	0	0	0	2	0	0	0	0	0
ASV_8ys_uum_ir3	0	0	0	0	0	2	0	0	0	0	0	0	5	7	6	0	0	0	1	0	1	0	0	0	0	0	0	0	0	3	1	0	0	0	1	0	0	0	0	0	0	0	0	1	1	2	0	0	0
ASV_8yv_8z2_wkn	0	0	0	1	3	5	0	0	0	0	1	1	0	0	0	0	0	0	0	0	0	0	0	0	0	0	0	0	0	0	0	0	0	0	0	0	0	0	0	0	0	0	0	0	0	0	0	0	0
ASV_8yv_t42_fov	21	16	18	17	3	0	1	6	1	2	9	5	7	6	3	0	0	2	1	1	2	0	0	4	1	1	0	2	0	14	5	2	1	0	1	2	0	0	1	0	0	0	0	5	2	3	4	5	12
ASV_8z8_qzf_g6s	0	0	0	0	0	0	0	0	0	0	0	0	1	0	0	0	0	0	0	0	0	0	0	0	0	0	0	0	0	0	0	1	0	0	0	0	0	0	0	0	0	0	0	0	0	0	0	0	0
ASV_8zc_7fn_ebb	0	0	0	0	0	0	1	1	1	0	0	0	0	0	0	0	0	0	0	0	0	0	0	0	0	0	0	0	0	1	0	0	0	0	0	0	0	0	0	0	0	0	0	0	1	0	0	3	0
ASV_8zl_c2p_oa8	0	0	0	3	0	6	2	0	0	1	1	1	1	2	0	0	0	0	0	0	1	0	0	0	0	0	0	0	0	1	0	0	0	0	0	0	0	0	0	0	0	1	1	0	0	2	0	3	3
ASV_8zn_3hb_3ch	0	0	0	0	0	0	1	1	1	0	0	0	0	0	0	0	0	0	0	0	0	0	0	0	0	0	0	0	0	0	0	0	0	0	0	0	0	0	0	0	0	0	0	0	0	0	0	0	0
ASV_90b_ofe_ppx	0	1	0	113	69	111	5	6	6	0	0	0	20	16	18	0	0	0	3	1	11	0	0	1	0	0	0	0	0	23	46	17	6	5	2	0	0	0	0	0	0	0	0	5	16	7	0	1	0
ASV_90e_d1y_qdf	0	16	0	0	0	0	3	4	3	0	3	2	0	1	0	4	2	7	1	0	0	0	0	1	0	1	0	0	0	0	0	0	0	0	0	0	0	0	0	0	0	0	0	1	0	0	0	0	1
ASV_90h_4lx_lct	2	1	0	1	0	0	1	2	3	0	0	0	1	0	0	1	0	0	0	0	0	0	0	0	1	0	3	2	1	0	0	0	0	0	0	1	0	0	0	0	0	0	0	1	2	1	0	0	0
ASV_90r_x10_trr	1	3	2	4	1	0	0	1	0	3	0	0	1	0	0	0	0	3	0	0	0	0	0	0	0	0	1	0	0	0	0	0	0	0	0	0	0	0	0	0	0	0	0	1	0	0	0	0	2
ASV_90w_0vs_0cd	0	0	0	0	0	0	0	0	0	0	0	0	0	0	0	0	0	0	0	0	0	0	0	0	0	0	0	0	0	0	0	1	0	0	0	0	0	0	0	0	0	0	0	0	0	0	0	0	2
ASV_91z_1cq_w1n	1	0	0	1	0	0	0	0	0	0	0	0	0	0	1	0	0	1	0	0	0	0	0	0	0	0	0	0	0	0	0	0	0	0	0	0	0	0	0	0	0	0	0	0	0	0	0	0	0
ASV_92l_zrn_f5n	0	0	0	0	0	0	0	1	0	0	0	0	0	0	0	0	0	0	1	0	0	0	0	0	0	0	0	0	0	0	0	0	0	2	0	0	0	0	0	0	0	0	0	0	0	0	0	0	0
ASV_92q_yjk_zcp	11	1	2	0	0	0	0	0	0	4	3	3	0	0	0	0	0	1	0	0	1	0	0	0	0	0	0	0	0	0	0	0	0	0	0	0	0	0	0	0	0	0	1	0	0	0	0	1	0
ASV_92t_vtg_945	0	3	4	0	0	0	1	1	1	0	0	0	2	0	0	2	1	7	1	0	0	0	0	0	2	0	0	3	0	0	0	0	1	0	0	0	0	1	0	0	0	0	0	0	0	0	0	0	0
ASV_94l_efs_s5e	7	39	14	0	1	1	4	0	2	5	9	1	4	4	0	4	3	6	2	2	0	0	1	0	5	1	0	0	2	1	27	1	0	0	0	0	0	0	0	0	0	1	1	1	0	2	0	0	0
ASV_94z_gia_hml	0	0	0	1	2	2	0	0	0	0	0	0	0	0	0	0	0	0	0	0	0	0	0	0	0	0	0	0	0	5	1	1	0	0	0	0	0	0	0	0	0	0	0	0	0	0	0	0	0
ASV_95k_kwg_ayp	10	8	9	0	0	0	1	1	1	1	1	0	0	1	0	6	6	4	1	1	1	0	1	0	5	4	3	3	1	0	0	0	0	0	0	0	0	1	0	0	0	0	0	0	0	1	0	1	0
ASV_95u_yiz_nei	0	1	2	1	0	0	0	2	0	0	0	0	0	1	0	0	0	2	0	0	0	0	0	0	0	2	1	0	0	0	0	0	0	0	0	0	0	0	0	0	0	0	0	0	0	0	0	0	0
ASV_967_m7n_c34	12	16	30	0	0	0	2	5	4	8	4	1	12	6	2	10	20	31	8	1	10	3	2	4	4	20	0	0	0	0	0	0	0	0	0	0	0	0	0	0	0	0	1	3	1	0	0	0	0
ASV_96h_hbm_2ko	0	0	2	72	32	45	0	1	2	0	0	0	10	9	6	0	0	0	5	2	6	0	0	0	0	0	0	0	0	7	14	5	1	0	1	0	0	0	0	0	1	0	0	2	15	10	0	0	0
ASV_96k_5x8_gsd	0	0	2	0	0	0	1	0	2	0	1	1	2	0	0	5	3	15	1	1	4	0	0	3	4	1	8	4	0	1	0	2	3	6	1	1	0	2	1	0	0	0	1	6	15	7	1	0	1
ASV_96r_b3p_609	5	6	2	0	2	0	0	5	3	3	0	2	2	6	2	3	7	7	2	0	1	1	0	1	1	3	4	3	1	0	0	0	1	9	1	2	2	0	1	0	0	0	0	5	14	5	0	3	1
ASV_970_q4l_nqb	0	0	0	0	0	0	2	0	1	0	0	0	1	2	1	0	0	0	1	0	3	0	0	0	0	0	0	0	0	1	2	1	1	1	0	0	0	0	0	0	0	0	0	0	2	1	0	0	4
ASV_978_4ef_e9r	0	0	0	0	0	0	8	9	22	1	1	1	1	1	0	0	0	0	0	1	0	0	0	0	0	0	0	0	0	0	0	0	0	0	0	0	0	0	0	0	0	0	0	0	0	0	0	0	0
ASV_97f_izh_map	0	0	0	0	0	0	2	0	0	0	0	0	0	0	0	0	0	0	0	0	0	0	0	0	0	0	0	0	0	0	0	0	0	0	0	0	0	0	0	0	0	0	0	0	0	0	0	0	0
ASV_97k_83z_7d6	0	0	0	0	0	0	1	0	0	0	0	0	0	0	0	0	0	0	0	0	1	0	0	0	0	0	0	0	0	0	0	0	0	0	0	0	0	0	0	0	0	0	0	0	1	0	0	0	0
ASV_97w_d9o_8vb	0	0	0	0	0	0	2	2	1	0	0	0	2	2	1	0	0	0	1	0	2	0	0	0	0	0	0	0	0	0	0	0	1	2	0	0	0	0	0	0	0	0	0	3	2	2	0	0	0
ASV_982_hj3_fxg	4	6	4	0	0	0	0	0	0	1	0	0	0	1	1	1	1	4	1	0	1	1	0	2	0	0	1	1	0	0	0	0	1	1	0	3	0	0	0	0	0	0	0	0	1	0	0	0	0
ASV_983_ovt_36n	10	7	19	0	0	0	4	9	6	2	1	0	1	3	0	2	1	6	0	0	1	1	0	0	13	4	4	7	4	0	0	0	0	0	0	6	0	2	0	0	0	0	1	2	2	8	0	0	1
ASV_985_56x_woy	0	1	0	0	0	1	2	0	1	0	0	0	3	0	1	0	0	0	1	1	2	1	0	0	0	1	0	0	0	5	7	1	8	10	2	2	0	0	0	0	0	0	0	1	0	3	0	0	0
ASV_987_apu_l80	0	0	0	0	0	0	0	0	0	0	0	0	0	1	0	0	0	0	0	0	0	0	0	0	0	0	0	0	0	0	0	0	0	0	0	0	0	0	0	0	0	0	0	0	0	0	0	0	0
ASV_98f_4nd_cor	0	0	0	0	0	0	5	0	1	0	0	0	0	0	0	0	0	0	0	0	0	0	0	0	0	0	0	0	0	0	0	0	0	0	0	0	0	0	0	0	0	0	0	0	0	0	0	0	0
ASV_98j_gqf_z5h	0	0	0	0	0	0	0	0	0	0	0	0	0	0	0	0	0	0	0	0	0	0	0	0	0	0	0	0	0	0	1	0	0	0	0	0	0	0	0	0	0	0	0	0	0	0	0	0	0
ASV_98l_lbz_gvc	0	1	0	0	0	0	0	2	1	0	0	0	1	1	0	0	0	0	0	0	1	0	0	0	0	0	3	1	1	0	0	0	0	0	0	0	0	0	0	0	0	0	0	1	1	1	0	0	0
ASV_98o_xjh_fz9	0	0	1	12	4	15	0	0	0	0	0	0	2	1	1	0	0	0	1	0	0	0	0	0	0	0	0	0	0	11	14	4	0	0	0	0	0	0	0	0	0	0	0	0	2	0	0	0	1
ASV_98t_92s_fr4	0	1	0	0	0	0	0	0	0	0	0	0	0	0	0	0	0	0	0	0	0	0	0	0	0	0	0	0	0	0	0	0	0	0	0	0	0	0	0	0	0	0	0	0	0	0	0	0	0
ASV_98z_3d0_65n	1	1	0	0	0	0	0	0	0	0	0	0	0	0	0	0	0	0	0	0	0	0	0	0	0	0	0	0	0	0	0	0	0	0	0	0	0	0	0	0	0	0	0	0	0	0	0	0	0
ASV_998_mfl_ye9	0	0	0	0	0	0	3	2	0	0	0	0	0	0	0	0	0	0	0	0	0	0	0	0	0	0	0	0	0	0	0	0	0	0	0	0	0	0	0	0	0	0	0	0	0	0	0	0	0
ASV_99a_p6g_oe2	0	0	2	0	0	1	0	0	0	0	0	0	0	0	0	0	0	0	0	0	0	0	0	1	0	0	1	0	0	15	1	0	0	0	0	0	0	0	0	0	0	0	0	0	0	0	0	0	1
ASV_99f_ew9_m05	0	0	0	0	0	0	1	1	0	0	0	0	0	0	0	0	0	0	0	1	0	0	0	0	0	0	0	0	0	0	0	0	0	0	0	0	0	0	0	0	0	0	0	1	1	0	0	0	0
ASV_99n_wrv_c7g	0	2	0	0	0	0	1	1	0	0	0	0	1	0	0	0	0	0	0	0	2	4	1	0	1	0	0	1	0	0	0	0	0	0	0	0	1	0	0	0	0	0	0	0	0	1	0	0	0
ASV_99p_hv0_jd6	0	0	0	0	0	0	0	1	0	0	0	0	0	0	0	0	0	0	0	0	0	0	0	0	0	0	0	0	0	0	0	0	0	0	0	0	0	0	0	0	0	0	0	0	0	0	0	0	0
ASV_9ax_l6k_shh	13	43	48	11	6	4	22	31	20	15	6	1	45	59	26	23	42	43	36	16	35	3	5	37	28	12	29	53	17	9	5	12	32	61	7	16	1	1	4	0	1	9	3	59	112	82	3	106	39
ASV_9b9_9fa_egw	2	5	7	0	0	0	2	4	3	5	4	2	3	1	0	3	12	20	0	2	0	4	3	3	24	17	8	11	3	0	0	0	0	2	0	5	1	1	1	0	0	0	0	0	7	1	0	1	0
ASV_9bd_4j7_xf1	0	0	0	0	0	0	0	0	0	0	0	0	2	1	0	0	0	0	0	0	0	0	0	0	1	0	0	0	0	9	7	0	0	0	1	0	0	0	0	0	0	0	0	1	0	1	0	0	1
ASV_9be_gza_s99	0	0	0	0	0	1	0	0	0	0	0	0	3	0	1	0	0	0	0	0	0	0	0	0	0	0	0	0	0	0	1	2	0	0	0	0	0	0	0	0	0	0	0	1	0	0	0	0	3
ASV_9c1_24w_a8x	0	0	0	0	0	0	0	1	0	0	0	0	0	0	0	0	0	0	0	0	0	0	0	0	0	0	0	0	0	0	0	0	0	0	0	0	0	0	0	0	0	0	0	0	0	0	0	0	0
ASV_9c2_s2s_b8r	2	5	6	1	0	0	1	3	1	0	3	4	0	0	0	1	2	3	1	0	0	1	0	1	0	0	0	1	0	0	0	0	0	0	0	0	0	0	0	0	0	0	0	0	0	0	0	0	1
ASV_9c7_yds_9at	0	0	0	0	0	0	4	0	1	0	0	0	3	5	1	0	0	0	0	0	0	0	0	0	0	0	0	1	0	3	1	2	2	3	1	0	0	0	0	0	0	0	0	2	2	2	0	0	0
ASV_9ca_uaf_05m	0	0	0	5	3	4	7	1	8	0	1	0	8	6	2	0	0	0	1	0	5	0	0	0	0	0	0	0	0	8	4	9	0	2	0	0	0	0	0	0	0	0	0	2	7	3	0	0	0
ASV_9cx_j4m_6yd	3	1	4	1	0	0	0	0	0	6	3	8	2	0	0	1	2	3	0	1	0	0	0	0	0	1	0	4	0	1	0	0	0	4	0	0	0	0	0	0	1	0	1	1	0	0	3	4	4
ASV_9d0_4nt_2p4	0	0	1	0	0	0	0	0	0	0	0	0	0	0	0	0	0	0	0	0	0	0	0	0	0	0	0	1	2	0	0	0	0	0	0	1	0	0	0	0	0	0	0	0	0	0	0	0	0
ASV_9de_rp2_bvp	0	0	0	0	0	0	4	1	2	0	0	2	4	1	0	0	0	0	1	0	1	0	0	0	0	1	0	0	0	0	0	0	0	0	0	0	0	0	0	0	0	0	0	0	0	0	0	0	0
ASV_9dj_gba_wau	0	0	0	0	0	0	2	0	2	0	0	0	0	0	0	0	0	0	0	0	0	0	0	0	0	0	0	0	0	0	0	0	0	0	0	0	0	0	0	0	0	0	0	0	0	0	0	0	0
ASV_9dj_idv_dn8	0	0	0	0	0	0	0	0	0	0	0	0	0	0	0	33	0	2	0	0	0	0	0	0	0	0	0	0	0	0	0	0	0	0	0	0	0	0	0	0	0	0	0	0	0	0	0	0	0
ASV_9dm_dz1_deb	0	0	0	1	0	2	52	43	29	0	0	0	0	1	4	0	0	0	4	4	4	0	0	0	0	4	0	0	0	4	0	2	16	31	14	2	0	0	1	0	0	0	0	2	16	0	0	1	0
ASV_9dr_l9k_63g	2	0	3	0	0	0	2	0	1	1	0	0	1	0	0	11	2	10	0	0	0	0	1	0	0	0	3	4	1	0	0	0	0	1	0	0	0	0	0	0	0	0	0	0	1	0	0	2	1
ASV_9dx_qad_a8s	1	0	17	1	19	12	1	0	1	0	0	1	1	0	0	0	0	0	0	0	1	0	0	0	1	0	2	1	0	0	0	0	0	1	0	0	0	1	0	0	0	0	0	0	1	0	0	0	1
ASV_9e1_8w7_9oj	1	0	1	0	0	0	2	1	0	0	0	0	0	0	1	1	0	0	0	0	0	0	1	0	2	2	0	0	2	1	0	0	0	0	0	0	0	0	0	0	0	0	0	0	0	0	0	1	0
ASV_9e1_hgj_k03	0	0	0	0	0	0	0	1	0	0	0	0	0	0	0	0	0	0	0	1	0	0	0	0	0	0	0	0	0	0	0	0	0	0	0	0	0	0	0	0	0	0	0	0	0	1	0	0	0
ASV_9e3_0xq_5x0	2	0	0	1	0	0	3	1	0	0	0	0	4	1	1	0	0	0	2	0	0	0	0	0	0	0	0	0	0	0	0	0	0	0	0	0	0	0	0	0	0	0	0	0	0	0	0	0	0
ASV_9e3_yko_vqy	61	99	141	0	0	0	2	4	5	64	170	144	31	23	11	16	13	19	2	1	2	0	0	10	6	15	3	5	4	6	2	1	1	7	0	1	3	0	0	0	4	1	10	6	5	5	8	26	21
ASV_9e4_mwa_8tx	0	0	0	0	0	1	0	1	0	0	0	0	0	1	0	0	0	0	0	0	0	0	0	0	0	0	0	0	0	0	0	1	0	0	0	0	0	0	0	0	0	0	0	0	0	0	0	0	0
ASV_9e5_knq_7kc	2	1	1	15	5	14	0	2	3	1	4	3	9	4	0	0	0	1	2	0	4	0	0	2	0	0	0	0	0	3	3	2	0	2	0	0	0	0	0	0	0	0	0	3	5	0	0	0	2
ASV_9eb_iu0_0c7	0	0	0	0	0	0	4	0	0	0	0	0	0	0	0	0	0	0	0	0	0	0	0	0	0	0	0	0	0	0	0	0	0	0	0	0	0	0	0	0	0	0	0	0	0	0	0	0	0
ASV_9ec_9n4_k1l	30	37	42	3	33	55	5	28	7	19	55	40	12	10	4	9	22	11	0	1	3	0	2	1	9	5	1	1	0	0	0	0	0	0	0	0	8	0	0	0	0	0	2	0	5	4	0	0	0
ASV_9ed_jkf_sjq	2	6	2	0	6	12	1	0	1	7	16	15	1	0	0	0	7	6	0	0	0	1	2	0	0	6	2	3	2	0	0	0	0	0	0	1	1	0	0	0	0	0	1	0	0	0	3	0	18
ASV_9ew_h8t_423	2	2	11	0	0	0	1	3	3	0	0	0	0	0	0	2	4	3	0	0	0	0	0	0	2	2	1	2	1	0	0	0	1	1	0	0	0	0	0	0	0	0	0	2	7	3	0	0	2
ASV_9f0_oku_blw	0	0	1	2	1	1	1	0	0	0	1	0	2	0	0	0	0	0	1	0	1	0	0	0	0	0	0	0	0	0	0	0	0	1	0	1	0	0	0	0	0	1	0	0	2	0	1	0	6
ASV_9fb_0vo_rnm	0	0	0	0	1	2	0	0	1	0	0	0	0	0	0	0	0	0	0	1	0	0	0	0	0	0	0	0	0	3	2	0	0	0	1	0	0	0	0	0	0	0	0	2	1	0	0	0	0
ASV_9fb_g1d_uo1	0	0	0	1	0	0	0	0	0	0	0	0	3	0	0	0	0	0	0	0	0	0	0	0	0	0	0	1	0	20	4	1	0	0	0	0	0	0	0	0	0	0	0	0	0	0	0	0	0
ASV_9fs_axs_oas	0	2	0	0	0	0	0	0	0	0	0	0	0	0	0	0	0	0	0	0	0	0	0	0	0	0	0	0	0	0	0	0	0	0	0	0	0	0	0	0	0	0	0	0	0	0	0	0	0
ASV_9fv_8w3_xyk	0	0	0	0	0	0	0	0	0	0	0	0	0	0	0	0	0	0	0	0	0	0	0	0	0	0	0	0	0	0	0	0	0	0	0	0	0	0	0	0	0	0	0	0	0	0	0	1	0
ASV_9fy_xz2_ols	0	0	0	0	0	0	5	1	0	0	0	0	0	0	0	0	0	0	0	0	0	0	0	0	0	0	0	0	0	0	0	0	0	0	0	0	0	0	0	0	0	0	0	0	0	0	0	0	0
ASV_9g7_xcy_dyh	0	0	0	1	0	0	0	2	0	0	0	1	1	0	0	0	0	0	0	1	0	0	0	0	0	0	0	0	0	1	0	1	0	0	0	0	0	0	0	0	0	0	0	0	0	0	0	0	0
ASV_9ga_gup_xv8	0	0	0	1	1	0	9	12	12	0	2	0	1	0	0	0	0	0	1	0	4	0	0	0	0	0	0	0	0	0	0	0	1	2	0	0	0	0	0	0	0	0	0	1	2	1	0	0	0
ASV_9ge_5kp_ntr	3	1	6	2	0	1	1	1	4	6	8	1	4	1	0	3	5	5	1	2	2	0	0	3	4	4	5	2	0	0	0	0	0	2	0	0	0	0	0	0	1	1	1	1	4	1	0	2	2
ASV_9gg_ax6_x0s	0	2	1	0	0	0	0	0	0	0	2	0	0	0	0	3	1	1	0	0	0	0	0	0	0	3	0	2	0	0	0	0	0	0	0	0	0	0	0	0	0	0	1	1	3	0	3	1	3
ASV_9gm_dcd_2s1	0	0	0	0	0	1	0	0	0	0	0	0	0	0	0	0	0	0	0	0	0	0	0	0	0	0	0	0	0	1	0	0	0	0	0	0	0	0	0	0	0	0	0	1	0	0	1	2	0
ASV_9gv_83b_2rx	0	0	0	1	0	0	0	0	0	0	0	0	1	0	0	0	0	0	0	2	0	0	0	0	0	0	0	0	0	6	19	5	0	0	0	0	0	0	0	0	0	0	0	3	8	3	0	0	0
ASV_9gv_qte_win	0	0	0	0	0	0	2	1	3	0	0	0	0	0	0	0	0	0	0	0	0	0	0	0	0	0	0	0	0	0	0	0	0	0	0	1	0	0	0	0	0	0	0	0	0	0	0	0	0
ASV_9h6_y05_7ez	7	6	7	1	2	1	2	1	1	3	9	6	2	0	0	4	1	7	0	0	1	2	0	0	2	5	1	7	3	0	1	0	2	0	0	0	0	0	0	0	0	2	1	0	1	0	0	0	1
ASV_9hd_srv_mq1	0	0	0	0	0	0	2	0	1	0	0	0	0	0	0	0	0	0	0	0	0	0	0	0	0	0	1	1	0	0	0	0	0	0	0	0	0	0	0	0	0	0	0	0	0	0	0	0	0
ASV_9he_i23_1t9	0	0	0	0	0	1	0	0	0	0	0	0	0	1	1	0	0	0	0	0	1	0	0	0	0	0	0	0	0	0	0	1	0	0	0	0	0	0	0	0	0	0	0	0	0	0	0	0	0
ASV_9ho_5t9_isc	0	0	0	0	0	0	0	0	1	0	0	0	0	0	0	0	0	0	0	0	0	0	0	0	0	0	0	0	0	0	0	0	0	0	0	0	0	0	0	0	0	0	0	0	0	0	0	0	0
ASV_9hv_1h9_2b7	1	0	0	0	0	0	1	0	1	0	0	0	0	0	0	1	0	0	0	0	0	0	0	0	0	0	1	2	2	0	0	0	0	0	0	0	0	0	0	0	0	0	0	0	0	0	0	0	0
ASV_9i1_ntg_3za	5	8	5	3	1	3	1	2	0	0	0	0	0	3	2	3	1	3	1	0	1	0	0	3	0	2	0	2	0	1	0	0	0	0	0	1	6	0	0	0	0	0	0	0	2	1	0	1	3
ASV_9i7_f53_0w4	0	0	2	0	0	0	1	0	0	0	1	0	0	0	0	0	0	0	0	0	0	0	0	0	0	0	0	0	1	3	5	0	0	0	0	0	0	0	0	0	0	0	1	1	0	0	0	0	0
ASV_9ik_g3u_heq	0	0	0	0	0	0	0	1	0	0	0	0	0	0	0	0	0	0	0	0	0	0	0	0	0	0	0	0	0	0	0	0	0	0	0	0	0	0	0	0	0	0	0	0	0	0	0	0	0
ASV_9ip_5l6_jrx	1	0	0	0	0	0	0	0	0	0	0	0	0	0	0	0	0	1	0	0	0	0	0	0	0	0	0	0	0	0	0	0	0	0	0	0	0	0	0	0	0	0	0	0	0	0	0	0	0
ASV_9j2_ukh_34j	0	0	0	0	0	0	0	0	1	0	0	0	0	0	0	0	0	0	0	0	0	0	0	0	0	0	0	0	0	0	0	0	0	0	0	0	0	0	0	0	0	0	0	0	0	0	0	0	0
ASV_9jd_m9y_wdu	0	2	1	0	0	0	0	0	0	3	1	0	0	0	0	0	0	1	0	0	0	2	0	2	0	0	0	1	0	0	0	0	0	0	0	0	0	0	0	0	0	0	0	0	0	0	0	1	0
ASV_9jh_rxh_r1h	1	1	3	8	0	5	0	0	0	0	5	2	1	0	0	0	0	0	0	0	0	0	0	0	0	1	1	0	1	0	0	0	0	0	0	0	0	0	0	0	0	0	0	1	1	0	1	1	1
ASV_9jz_iw2_gg0	0	2	0	0	0	0	1	0	0	0	0	1	0	0	0	1	2	2	0	0	0	0	0	0	0	1	0	0	0	0	0	0	0	0	0	0	0	0	0	0	0	0	1	0	0	0	0	0	1
ASV_9ke_qti_bl9	0	0	0	3	1	1	50	56	14	0	0	0	2	1	1	0	0	0	0	0	2	0	0	0	0	3	0	0	0	0	0	0	1	2	0	11	0	0	0	0	0	0	0	1	5	3	0	0	0
ASV_9kj_juw_wfk	0	4	1	0	0	0	9	5	8	0	0	0	2	3	0	2	1	1	1	0	1	0	0	0	1	2	0	2	0	0	0	0	0	1	0	3	0	0	0	0	0	0	0	1	1	1	0	0	0
ASV_9kk_1iy_jcw	1	5	6	6	8	6	0	0	1	2	8	5	0	1	0	1	2	4	0	0	0	0	0	0	1	0	4	5	2	0	0	0	0	1	0	0	1	0	0	0	0	1	1	0	0	0	0	3	1
ASV_9lo_53q_os5	0	0	0	0	0	0	0	0	0	0	0	0	0	0	0	0	0	0	0	0	0	0	0	0	0	0	0	0	0	0	0	0	0	0	0	0	0	0	0	0	0	0	0	0	0	0	0	0	0
ASV_9lx_dkg_t56	1	0	1	75	20	40	3	3	6	0	0	0	22	19	7	0	0	0	7	7	13	0	0	0	0	0	0	0	0	28	16	6	4	6	1	0	0	0	0	0	0	0	0	4	12	11	0	0	0
ASV_9m8_hqn_0nt	1	0	2	0	0	0	1	2	3	0	0	1	0	0	0	0	1	0	0	0	1	0	0	1	0	0	0	0	0	0	0	0	0	0	0	0	0	0	0	0	0	0	0	0	0	0	0	0	1
ASV_9ms_7w6_olg	0	1	1	11	3	6	1	1	2	0	0	0	2	0	3	0	0	0	0	0	1	0	0	0	0	0	0	0	0	4	8	4	0	1	0	0	0	0	0	0	0	0	0	0	6	2	0	0	1
ASV_9my_e8l_cya	0	0	0	0	0	0	1	0	1	0	0	0	0	0	0	0	0	0	0	0	0	0	0	0	0	0	0	0	0	0	0	0	0	0	0	0	0	0	0	0	0	0	0	0	0	0	0	0	0
ASV_9my_rsr_m8p	0	0	0	0	1	0	0	32	0	0	0	0	2	1	0	0	0	0	0	0	0	0	0	0	0	0	0	0	0	0	0	1	0	0	0	0	0	0	0	0	0	0	0	0	0	1	0	0	0
ASV_9n0_ya9_cln	0	0	0	0	0	0	0	0	0	0	0	0	0	0	0	0	0	0	0	0	0	0	0	0	0	0	0	0	0	0	2	0	0	0	0	0	0	0	0	0	0	0	0	0	0	0	0	0	0
ASV_9n5_ark_hqc	0	0	0	0	0	0	1	0	0	0	0	0	0	0	0	0	0	0	0	0	0	0	0	0	0	0	0	0	0	0	0	0	0	0	0	0	0	0	0	0	0	0	0	0	0	0	0	0	0
ASV_9na_8t3_i6d	1	0	0	0	0	0	1	0	0	0	0	0	0	0	0	0	0	0	0	0	0	0	0	0	0	0	0	0	0	0	0	0	0	0	0	0	0	0	0	0	0	0	0	0	0	0	0	0	0
ASV_9ne_741_0c2	0	0	0	0	0	0	0	0	0	0	0	0	0	2	0	0	0	0	0	0	0	0	0	0	0	0	0	0	0	0	0	0	0	0	0	0	0	0	0	0	0	0	0	0	0	0	0	0	0
ASV_9nh_lk1_cu7	0	4	2	0	0	0	1	2	0	0	1	0	0	1	2	0	0	2	0	0	0	0	0	0	0	0	3	3	0	0	0	0	1	1	0	0	0	0	0	0	0	0	0	1	8	3	0	1	4
ASV_9nn_odg_s70	0	0	0	0	1	0	7	3	3	0	0	0	3	1	0	0	0	0	1	1	1	0	0	0	0	0	0	0	0	0	2	0	1	5	1	0	0	0	0	0	0	0	0	0	2	2	0	0	0
ASV_9no_oxn_8ne	0	0	0	0	0	0	1	2	1	0	0	0	0	0	0	0	0	0	0	0	0	0	0	0	0	0	0	0	0	0	0	0	0	0	0	0	0	0	0	0	0	0	0	0	0	0	0	0	0
ASV_9ns_x53_4mi	0	1	10	0	0	0	0	0	0	5	17	25	6	3	0	1	35	0	1	0	2	0	0	1	0	1	0	0	0	0	0	0	0	0	0	0	0	0	0	0	0	0	2	0	2	0	1	1	2
ASV_9o3_0i3_zyy	0	2	5	1	0	2	0	1	0	0	0	0	1	5	0	1	0	4	0	0	0	0	0	0	0	0	0	0	0	0	1	1	0	0	0	0	0	0	0	0	0	0	0	0	0	0	0	0	0
ASV_9o9_zpm_kss	0	0	0	0	0	0	0	1	0	0	0	0	0	0	0	0	0	0	0	0	0	0	0	0	0	0	0	1	0	0	0	0	0	0	0	0	0	0	0	0	0	0	0	0	0	0	0	0	0
ASV_9om_3dt_7u5	2	1	3	0	0	0	0	0	0	0	3	1	0	1	0	0	2	0	0	0	0	0	0	0	0	0	1	0	2	2	0	1	0	1	0	0	0	0	0	0	0	2	2	1	1	2	4	7	26
ASV_9om_hu2_vz7	0	0	1	0	0	0	0	0	0	1	0	0	0	0	0	0	0	0	0	0	0	0	0	0	0	0	0	0	0	0	0	0	0	0	0	0	0	0	0	0	0	0	0	0	0	0	0	0	0
ASV_9oq_1gn_ix0	0	1	0	0	0	0	0	0	0	0	0	0	0	0	0	0	0	0	0	0	0	0	0	0	0	0	0	0	0	0	0	0	0	0	0	0	0	0	0	0	0	0	0	0	0	0	0	0	0
ASV_9p2_2yi_i3k	0	0	0	0	0	0	0	0	0	0	0	0	0	0	0	0	0	0	0	0	0	0	0	0	0	0	0	0	0	0	1	1	0	0	0	0	0	0	0	0	0	0	0	0	0	0	0	0	0
ASV_9p7_42b_6tq	0	0	0	0	0	0	0	1	0	0	0	0	0	0	0	0	0	0	0	0	0	0	0	0	0	0	0	0	0	0	0	0	0	0	0	0	0	0	0	0	0	0	0	0	0	0	0	0	0
ASV_9pj_pbx_1ko	0	0	0	0	0	0	0	1	0	0	0	0	0	0	0	0	0	0	0	0	0	0	0	0	0	0	0	0	0	0	0	0	0	0	0	0	0	0	0	0	0	0	0	0	0	0	0	0	0
ASV_9pn_puc_tfy	0	0	0	2	0	1	0	0	0	0	0	0	1	0	0	0	0	0	0	0	0	0	0	0	1	0	0	0	0	0	0	0	0	0	0	0	0	0	0	0	0	0	0	0	1	1	0	0	0
ASV_9pu_12f_pnl	0	0	0	0	0	0	8	6	6	0	0	0	0	0	0	1	0	0	0	0	1	0	0	0	0	0	0	0	0	0	0	0	0	0	0	0	0	0	0	0	0	0	0	0	0	0	0	0	0
ASV_9py_wqe_nv1	0	1	2	0	0	0	0	0	0	0	0	0	0	0	0	0	0	0	0	0	0	0	0	0	0	0	0	0	0	7	3	0	0	0	0	0	0	0	0	0	0	0	0	0	0	0	0	0	0
ASV_9q2_u6z_v9l	0	0	0	0	0	0	4	1	2	0	0	0	0	0	1	0	0	0	0	0	0	0	0	0	0	0	0	0	0	0	0	0	0	0	0	0	0	0	0	0	0	0	0	0	1	0	0	0	0
ASV_9qh_o2f_t3t	0	0	0	0	0	0	0	1	1	0	0	0	2	0	3	0	0	0	6	0	45	0	0	0	0	0	0	0	0	0	0	0	1	9	0	2	0	0	0	0	0	0	0	97	4	2	0	0	1
ASV_9qi_ryl_l6t	0	0	0	0	1	0	0	0	0	0	0	0	0	0	0	0	0	0	0	1	0	0	0	0	0	0	0	0	0	1	0	0	0	0	0	0	0	0	0	0	0	0	0	0	1	0	0	0	0
ASV_9qp_d12_ua9	0	0	0	0	0	0	0	0	1	0	0	0	0	0	0	0	0	0	0	0	0	0	0	0	0	0	0	0	0	0	0	0	0	0	0	0	0	0	0	0	0	0	0	0	0	0	0	0	0
ASV_9r4_ems_jd1	0	0	0	0	0	0	4	2	3	0	0	0	0	0	0	0	0	0	1	0	0	0	0	0	0	0	0	0	0	0	0	0	0	3	0	1	0	0	0	0	0	0	0	1	2	3	0	0	0
ASV_9re_tck_zd3	1	1	0	0	0	0	1	3	2	0	0	0	3	2	0	1	2	3	2	0	3	1	1	1	1	1	2	0	0	1	0	0	0	2	0	0	0	1	0	0	1	1	0	2	4	1	0	2	3
ASV_9rz_s1x_0yw	0	2	1	0	0	0	0	0	0	0	0	0	0	0	0	0	0	1	0	0	0	0	0	0	4	1	0	0	0	0	0	0	0	0	0	0	0	0	0	0	0	0	0	0	0	0	0	0	0
ASV_9s4_o1j_opl	0	0	1	0	0	0	27	35	37	0	1	0	20	20	10	0	0	0	8	3	10	0	0	0	0	2	0	0	0	8	11	9	23	63	8	8	0	0	0	0	0	0	0	38	68	47	0	0	1
ASV_9s7_3q3_tjk	0	0	0	0	0	0	1	0	0	0	0	0	0	0	0	0	0	0	0	0	0	0	0	0	0	0	0	0	0	0	0	0	0	0	0	0	0	0	0	0	0	0	0	0	0	0	0	0	0
ASV_9s9_97s_1oq	2	0	1	0	0	0	0	0	0	3	2	2	1	0	1	0	1	1	0	0	0	0	0	0	0	4	0	1	0	0	0	0	0	0	0	0	0	0	0	0	1	0	1	0	1	0	2	1	4
ASV_9sp_075_2gq	28	12	42	0	0	0	0	1	0	6	4	3	2	1	1	6	8	8	0	0	1	0	0	1	2	7	10	5	3	1	0	0	1	2	0	3	7	1	0	0	3	0	4	0	4	5	1	5	6
ASV_9t5_g8m_7c0	1	0	0	2	0	0	0	1	0	0	1	1	0	0	0	0	0	1	0	0	0	0	0	0	0	0	1	0	0	0	0	0	0	0	0	0	0	0	0	0	0	0	1	0	0	1	0	0	0
ASV_9tf_juq_519	1	1	0	0	0	0	0	0	0	1	1	0	0	0	0	0	0	1	0	0	0	0	0	0	0	0	0	0	0	0	0	0	0	0	0	0	0	0	0	0	0	0	1	0	0	0	0	1	1
ASV_9tj_91f_2t0	0	1	0	0	1	0	0	0	0	0	0	0	1	0	0	0	0	0	0	0	0	0	0	0	0	0	0	0	0	13	6	4	0	0	0	0	0	0	0	0	0	0	0	0	0	0	0	0	0
ASV_9ts_lfn_a3d	1	0	11	1	0	0	5	1	2	1	0	0	2	0	0	3	4	1	3	0	1	0	0	0	0	0	0	3	0	0	0	0	0	1	0	0	0	0	0	0	0	0	0	0	1	2	0	0	1
ASV_9u9_ojc_796	30	9	29	0	2	1	0	0	0	11	6	5	0	0	0	12	4	9	0	0	0	2	2	1	4	0	9	24	6	0	0	0	0	0	0	3	15	0	0	0	4	6	9	0	0	0	8	26	17
ASV_9ub_u2p_ng8	0	0	0	0	0	1	0	0	0	0	0	0	0	1	0	0	0	0	0	0	0	0	0	0	0	0	0	0	0	0	0	0	0	0	0	0	0	0	0	0	0	0	0	0	0	2	0	0	0
ASV_9us_8he_a14	0	0	0	0	0	0	0	2	1	0	0	0	0	0	0	0	0	0	0	0	0	0	0	0	0	0	0	0	0	0	0	0	0	0	0	0	0	0	0	0	0	0	0	0	0	0	0	0	0
ASV_9ux_74d_4nq	0	2	0	0	1	5	0	0	1	2	3	3	1	1	0	1	0	2	0	0	0	0	0	0	0	0	2	2	1	1	0	0	0	0	0	1	0	0	0	0	4	2	3	1	2	2	2	4	20
ASV_9vg_9ly_fkf	0	0	0	6	1	3	0	0	0	0	0	0	0	0	1	0	0	0	0	0	0	0	0	0	0	0	0	0	0	1	7	3	0	0	0	0	0	0	0	0	0	0	0	0	1	0	0	0	0
ASV_9vt_a5k_zkx	0	0	0	0	0	0	1	3	2	0	0	0	3	6	1	0	0	0	1	0	1	0	1	0	0	0	0	0	0	1	0	1	0	0	0	0	0	0	1	0	0	0	0	2	3	1	0	0	0
ASV_9vx_cpv_cg3	0	0	0	0	0	0	0	0	0	0	0	0	0	0	0	0	2	1	0	0	0	0	0	0	2	0	0	0	0	0	0	0	0	0	0	0	0	0	0	0	0	0	0	0	0	0	1	0	0
ASV_9w8_lfo_dsi	0	0	0	0	0	0	0	1	1	0	0	0	0	0	0	0	0	0	0	0	0	0	0	0	0	0	0	0	0	0	0	0	0	0	0	0	0	0	0	0	0	0	0	0	0	0	0	0	0
ASV_9wi_76m_nwx	0	0	3	0	1	4	2	1	0	0	0	0	37	30	13	0	2	0	12	5	12	0	0	0	0	0	1	0	0	14	11	3	7	9	1	0	0	0	0	0	0	0	0	19	28	17	0	0	0
ASV_9wr_kpg_la9	0	0	0	0	0	0	0	1	0	0	0	0	0	0	0	0	0	0	0	0	0	0	0	0	0	0	0	0	0	0	0	0	0	0	0	0	0	0	0	0	0	0	0	0	0	0	0	0	0
ASV_9wr_wb2_oig	1	1	3	0	0	0	0	0	0	0	0	0	0	0	0	1	0	2	0	0	0	0	0	0	0	0	0	0	0	0	0	0	0	0	0	0	0	0	0	0	0	0	0	0	1	0	0	0	0
ASV_9wv_bne_sow	0	0	0	0	0	0	0	0	0	0	6	2	0	0	2	0	0	0	0	0	0	0	0	0	0	0	0	0	0	0	0	0	0	0	0	0	0	0	0	0	0	0	0	0	0	0	0	0	45
ASV_9wx_2uh_c7h	0	0	0	0	0	0	1	0	2	0	0	0	0	0	0	0	0	0	0	0	0	0	0	0	0	0	0	0	0	0	0	0	0	0	0	0	0	0	0	0	0	0	0	0	0	0	0	0	0
ASV_9xp_dw1_y61	0	6	11	14	16	27	5	17	12	3	13	15	10	8	2	0	0	3	1	3	5	0	0	1	2	0	4	7	3	13	5	3	3	5	0	3	0	0	0	0	2	2	4	5	8	6	7	15	54
ASV_9xp_obj_9u7	0	0	0	0	0	0	0	1	0	0	0	0	0	0	0	0	0	0	0	0	0	0	0	0	0	0	0	0	0	0	0	0	0	0	0	0	0	0	0	0	0	0	0	0	0	0	0	0	0
ASV_9xs_pve_rt0	0	0	0	0	0	0	25	11	21	0	0	0	0	1	0	0	0	0	4	1	4	0	0	0	0	0	0	0	0	1	0	0	4	9	5	4	0	0	0	0	0	0	0	0	0	0	0	0	0
ASV_9xy_khu_fdi	1	0	2	21	7	27	10	5	6	0	0	1	3	13	1	0	1	2	3	0	3	0	0	2	1	0	0	1	0	7	12	1	1	1	2	9	0	0	0	0	1	0	0	1	7	6	0	1	2
ASV_9y1_ore_oec	5	9	1	0	0	0	55	32	38	11	5	2	13	5	3	28	7	27	36	17	46	57	85	0	63	35	2	22	4	0	0	0	36	79	18	31	1	1	1	0	0	0	0	25	50	28	8	10	15
ASV_9y5_rpz_ipm	1	0	0	0	0	2	0	0	0	0	0	0	3	6	2	0	0	0	0	1	0	0	0	0	0	0	0	0	0	9	1	5	0	0	0	0	0	0	0	0	0	0	0	0	1	0	0	0	0
ASV_9yf_gbr_o4o	0	0	2	0	0	1	0	0	0	1	0	0	0	0	0	0	0	0	0	0	0	0	0	0	0	0	0	0	0	0	4	2	0	0	0	0	0	0	0	0	0	0	1	0	2	0	0	1	1
ASV_9yr_oea_wkq	0	0	0	2	1	0	0	1	0	1	3	0	0	2	2	0	0	2	1	1	0	0	0	2	0	0	1	1	0	0	0	0	2	0	0	0	0	0	0	0	0	0	0	1	0	0	1	1	1
ASV_9z0_vcm_pmj	0	0	0	2	0	1	4	2	5	0	0	0	0	0	0	0	0	0	0	0	0	0	0	0	0	0	0	2	0	1	0	0	0	1	0	2	0	0	0	0	0	0	0	0	0	0	0	1	2
ASV_9z1_1t1_wu3	0	0	0	0	0	0	0	0	0	0	0	0	0	0	0	0	0	0	0	0	0	0	0	0	0	0	0	0	0	0	2	0	0	0	0	0	0	0	0	0	0	0	0	0	0	0	0	0	0
ASV_9zw_42b_b31	0	0	0	0	0	2	1	0	0	0	0	0	5	2	1	0	0	0	1	0	0	0	0	0	0	0	0	0	0	9	1	0	0	1	0	0	0	0	0	0	0	0	0	0	0	0	0	0	0
ASV_a06_2ry_el0	0	1	0	1	0	0	1	0	0	0	0	0	1	0	1	0	0	0	0	0	0	0	0	0	0	0	0	0	0	0	0	1	0	0	0	0	0	0	0	0	0	0	0	0	0	0	0	0	0
ASV_a0b_4gw_79l	0	0	0	0	0	0	2	1	0	0	0	0	0	0	0	0	0	0	0	0	0	0	0	0	0	0	0	0	0	0	0	0	0	0	0	0	0	0	0	0	0	0	0	0	0	0	0	0	0
ASV_a18_jtd_507	0	0	0	0	0	0	0	0	0	1	0	0	0	0	0	0	0	0	0	0	0	0	0	0	0	0	0	0	0	0	0	0	0	0	0	0	0	0	0	0	0	0	0	0	0	0	0	0	0
ASV_a1a_s7a_604	0	0	0	0	0	0	5	18	4	0	0	0	0	0	0	0	0	0	0	0	0	0	0	0	0	0	0	0	0	0	0	1	0	0	0	0	0	0	0	0	0	0	0	0	0	0	0	0	0
ASV_a1d_b4t_0fq	0	0	0	1	0	0	0	2	0	0	0	0	0	0	0	0	0	0	0	0	0	0	0	0	0	0	0	0	0	0	1	0	0	0	0	0	0	0	0	0	0	0	0	0	0	0	0	0	0
ASV_a1i_3w6_8bc	0	0	0	0	0	0	0	0	0	0	0	0	1	0	0	0	0	0	0	0	1	0	0	0	0	0	0	0	0	1	0	0	0	0	0	0	0	0	0	0	0	0	1	0	1	0	0	0	0
ASV_a23_pi3_gg1	0	0	0	0	0	0	7	13	6	0	0	0	0	0	0	0	0	0	1	0	1	0	0	0	0	0	0	0	0	0	0	0	1	0	0	1	0	0	0	0	0	0	0	0	0	0	0	0	0
ASV_a2d_d5r_me0	0	0	1	3	2	2	1	2	0	0	0	0	0	0	0	0	0	0	0	0	0	0	0	0	0	0	1	0	0	1	1	0	0	0	0	0	0	0	0	0	0	0	0	1	0	0	2	3	2
ASV_a2j_iee_s3d	0	0	0	0	0	1	0	2	6	0	0	0	0	0	0	0	0	0	0	0	1	0	0	0	0	0	0	0	0	1	1	0	0	0	0	0	0	0	0	0	0	0	0	0	0	0	0	0	0
ASV_a2w_jz7_bq2	48	62	41	13	1	4	1	2	6	234	129	42	6	2	1	242	121	52	1	2	2	1	2	5	8	5	42	133	42	1	0	1	0	0	0	5	1	1	0	0	11	65	64	0	1	3	19	58	85
ASV_a2x_ppf_6lq	0	0	0	0	0	0	1	0	0	0	0	0	0	0	0	0	0	0	0	0	0	0	0	0	0	0	0	1	0	0	0	0	0	0	0	0	0	0	0	0	0	0	0	0	0	0	0	0	0
ASV_a3d_m9m_khp	118	54	113	89	38	50	14	23	14	179	247	171	48	20	12	14	31	36	23	6	20	6	1	25	21	4	6	25	10	11	11	2	4	7	6	8	3	3	3	0	11	8	39	6	29	15	30	116	107
ASV_a3l_rcm_5uk	0	0	0	1	0	1	0	1	1	0	0	0	0	0	1	0	0	0	0	0	0	0	0	0	0	0	0	0	0	0	2	0	0	0	0	0	0	0	0	0	0	0	0	0	0	1	0	0	0
ASV_a3y_0u4_a7z	0	0	0	0	0	0	1	0	0	0	0	0	16	2	1	0	0	0	3	1	4	0	0	20	0	0	0	0	0	2	1	2	1	2	0	1	0	0	0	0	0	0	0	6	4	6	0	0	0
ASV_a5t_umd_fhc	0	0	0	6	40	64	0	0	0	0	0	1	3	1	2	0	0	0	0	0	0	0	0	0	0	0	0	0	0	10	5	2	0	0	0	0	0	0	0	0	0	0	0	1	1	2	0	0	2
ASV_a67_qnt_zjo	0	0	0	2	2	2	1	0	0	2	2	1	0	0	1	1	0	1	0	0	0	0	0	0	0	1	0	1	2	1	1	0	0	0	0	1	2	0	0	0	0	2	0	0	1	2	0	2	4
ASV_a6b_iyr_ac5	0	0	0	0	0	0	0	0	0	0	0	0	2	1	0	1	0	0	1	1	1	0	0	0	0	0	0	0	0	0	0	0	0	1	0	0	0	0	0	0	0	0	0	0	5	1	0	0	0
ASV_a6c_4yf_fyt	0	0	0	0	0	3	0	0	0	0	0	0	8	4	5	0	0	0	1	0	3	0	0	0	0	0	0	0	0	2	4	0	0	0	0	1	0	0	0	0	0	0	0	0	3	0	0	0	0
ASV_a6i_cp2_rov	2	0	0	0	0	0	0	0	0	0	0	0	0	0	0	1	0	0	0	0	0	0	2	0	0	0	0	0	0	0	0	0	0	0	0	0	0	0	0	0	0	0	0	0	0	0	0	0	0
ASV_a6i_ihd_1h0	3	9	4	2	0	1	1	2	0	6	1	2	0	0	0	3	1	6	1	0	1	1	1	0	2	3	1	2	1	1	0	0	0	0	1	1	0	1	0	0	0	0	0	0	2	1	2	1	1
ASV_a6y_cp9_qfl	0	0	0	0	0	0	0	1	1	0	0	0	4	2	0	0	0	0	0	0	1	0	0	0	0	0	0	0	0	1	0	0	0	1	0	0	0	0	0	0	0	0	0	0	0	0	0	0	0
ASV_a77_huz_syq	0	0	0	0	0	0	2	1	2	0	0	0	0	0	0	0	0	0	0	0	0	0	0	0	0	0	0	0	0	0	0	0	0	0	0	0	0	0	0	0	0	0	0	0	0	0	0	0	0
ASV_a7p_mxj_1y4	6	16	19	0	0	0	0	0	1	35	101	88	2	6	2	20	23	65	0	0	2	23	0	30	21	138	34	12	7	0	0	0	0	1	0	1	1	0	0	0	2	7	23	0	1	0	32	45	13
ASV_a8k_ift_uwh	0	0	1	2	0	1	0	0	2	0	0	1	0	1	1	1	3	1	0	0	0	0	0	0	2	1	0	0	0	1	0	0	1	0	0	1	0	0	1	1	0	0	0	0	0	0	0	1	0
ASV_a8k_zjn_mjx	3	0	0	1	0	1	0	0	0	2	6	5	1	1	0	3	0	0	0	0	0	0	0	0	0	0	1	1	1	1	0	0	0	0	0	0	0	0	0	0	2	3	2	0	0	0	1	4	8
ASV_a8m_wu2_i0c	0	1	0	0	0	0	0	0	0	0	0	0	0	0	0	0	0	0	0	0	0	0	0	0	0	0	0	0	0	0	0	0	0	0	0	0	0	0	0	0	0	0	0	0	0	0	1	0	0
ASV_a8t_883_rlq	59	130	263	0	0	0	1	0	2	16	4	2	7	8	0	20	29	26	19	6	21	14	10	21	77	39	2	1	0	1	0	0	1	4	0	2	1	0	0	0	0	0	0	1	3	2	0	1	1
ASV_a94_02m_pl3	0	0	0	0	0	0	1	2	1	0	0	0	0	0	0	0	0	0	0	0	0	0	0	0	0	0	0	0	0	0	0	0	0	0	0	0	0	0	0	0	0	0	0	0	0	0	0	0	0
ASV_a9b_coy_uow	0	0	0	1	0	0	0	1	2	0	0	0	0	0	0	0	0	0	0	0	1	0	0	0	0	0	0	0	0	0	0	0	0	0	0	0	0	0	0	0	0	0	0	0	0	0	0	0	0
ASV_a9s_oq8_0ev	41	22	29	2	1	4	2	1	2	34	20	13	2	1	0	46	17	25	0	0	0	2	11	0	16	3	28	54	9	0	0	1	0	1	1	12	2	3	1	0	0	2	7	0	3	0	9	34	31
ASV_a9t_sm3_z71	0	0	0	0	0	0	10	7	2	1	0	0	3	4	0	0	0	0	1	1	3	0	0	0	0	1	0	0	0	2	0	0	4	4	0	2	0	0	0	0	0	0	0	0	4	2	0	0	0
ASV_aa8_e6p_lfa	2	0	0	0	0	0	0	0	0	2	0	0	2	1	0	25	22	37	6	1	7	9	4	11	8	23	18	47	13	0	0	0	11	21	4	4	4	0	1	0	0	0	0	14	35	19	0	0	4
ASV_aab_frc_yt8	0	0	0	8	0	6	0	0	0	0	0	0	1	2	2	0	0	0	1	1	0	0	0	0	0	0	0	0	0	3	3	0	0	1	0	0	0	0	0	0	0	0	0	1	1	1	2	0	0
ASV_aac_jk6_7m0	3	6	4	0	0	0	14	7	8	0	2	1	7	5	3	2	9	0	0	0	1	0	0	0	0	0	0	0	0	0	0	0	0	1	0	0	0	0	0	0	0	1	0	1	0	0	0	0	1
ASV_aaf_zmt_2sl	0	0	0	0	0	0	0	0	0	0	0	0	0	0	0	0	0	1	0	0	0	0	0	0	0	0	0	0	0	0	0	0	0	0	0	0	0	0	0	0	0	0	0	0	0	0	0	0	0
ASV_aap_vhb_ys9	0	0	0	0	0	0	1	2	2	0	0	0	0	0	0	0	0	0	0	0	0	0	0	0	0	0	0	0	0	0	0	0	0	0	0	0	0	0	0	0	0	0	0	0	0	0	0	0	0
ASV_abd_1o1_n48	0	2	0	0	0	0	20	26	30	3	0	0	1	2	1	6	0	2	5	4	13	24	17	0	9	25	0	2	0	0	0	0	14	44	4	22	1	1	0	0	0	0	0	8	24	22	6	1	6
ASV_abl_kzi_v10	0	0	0	0	0	0	1	0	0	0	0	0	0	0	0	0	0	0	0	0	0	0	0	0	0	0	0	0	0	0	0	0	0	0	0	0	0	0	0	0	0	0	0	0	0	0	0	0	0
ASV_abp_wac_c5e	0	1	0	0	0	0	26	27	22	0	4	0	0	4	1	3	0	3	2	0	2	0	2	0	4	5	0	7	1	0	0	0	2	8	0	19	0	0	0	0	0	0	0	3	3	1	0	0	1
ASV_ac0_rfy_91t	1	0	0	10	54	118	0	0	0	0	0	1	2	13	3	0	1	0	1	0	3	0	0	0	0	0	0	0	0	2	17	3	0	0	0	0	0	0	0	0	0	0	0	0	1	1	0	3	0
ASV_ac7_quc_klg	0	0	2	1	0	0	0	2	0	0	0	1	0	0	0	0	0	0	0	0	0	0	0	0	0	0	0	0	0	1	0	0	0	0	0	0	0	0	0	0	0	0	0	0	0	0	0	1	0
ASV_ac8_myg_k7k	0	0	0	0	0	0	0	0	0	0	0	0	0	0	0	0	0	1	0	0	0	0	0	0	0	0	0	0	0	0	0	0	0	0	0	0	0	0	0	0	0	0	0	1	1	0	0	0	0
ASV_ac8_s0f_gyy	0	0	0	0	0	0	2	0	1	0	0	0	0	0	0	0	0	0	3	3	3	0	0	0	0	0	0	0	0	0	0	0	0	2	0	0	0	0	0	0	0	0	0	0	0	0	0	0	0
ASV_acc_irg_vlu	0	1	1	1	0	0	1	1	0	1	0	0	0	0	0	0	0	0	0	0	1	0	0	0	0	0	0	0	0	0	0	0	0	0	0	0	0	0	0	0	0	0	0	0	0	0	0	0	0
ASV_acn_yvb_vn5	1	2	7	0	1	2	0	0	0	0	3	2	1	2	1	1	0	0	1	1	0	1	0	1	0	0	1	1	0	2	0	0	0	0	0	0	1	0	0	0	0	1	1	0	0	0	0	5	29
ASV_acr_3gy_4i9	0	2	1	0	0	0	1	4	5	1	2	0	1	0	0	0	1	0	0	0	0	0	0	0	0	1	1	0	0	0	0	0	0	0	0	0	0	0	0	0	0	0	0	0	0	0	0	0	0
ASV_ada_iw8_auk	0	0	0	0	0	0	8	6	2	0	1	0	0	2	0	0	0	0	2	0	1	0	0	0	0	1	0	0	0	6	5	2	0	3	0	1	0	0	0	0	0	0	0	0	0	0	0	0	0
ASV_ae3_y4s_u5y	0	0	0	0	0	0	2	9	5	0	0	0	0	1	0	0	0	0	0	0	0	0	0	1	0	0	0	0	1	0	0	0	0	0	0	0	0	0	0	0	0	0	0	0	0	0	0	0	0
ASV_ae6_knz_5o2	0	0	0	0	0	1	0	0	0	0	0	0	0	0	0	0	0	0	0	0	0	0	0	0	0	0	0	0	0	0	0	0	0	0	0	0	0	0	0	0	0	0	0	0	0	0	0	0	0
ASV_ae7_66s_y3a	0	0	0	0	0	0	0	0	0	0	0	0	0	0	0	0	0	0	0	0	0	0	0	0	0	0	0	0	0	1	1	0	0	0	0	0	0	0	0	0	0	0	0	0	0	0	0	0	0
ASV_aer_45k_phy	78	73	130	0	0	0	9	6	2	23	9	3	8	3	1	81	49	54	10	4	12	16	29	22	49	47	41	57	18	0	0	0	1	8	4	28	3	1	2	2	0	1	2	4	12	7	2	9	2
ASV_aer_yqm_xez	0	0	0	0	0	0	0	1	1	0	0	0	0	0	0	0	0	0	0	0	0	0	0	0	0	0	0	0	0	0	0	0	0	0	0	0	0	0	0	0	0	0	0	0	0	0	0	0	0
ASV_aew_qbt_vp6	0	0	0	0	0	0	1	2	1	0	0	0	0	0	0	0	0	0	1	0	0	0	0	0	0	0	0	0	0	0	0	0	0	0	0	0	0	0	0	0	0	0	0	0	0	0	0	0	0
ASV_af8_sbn_x55	0	0	0	0	1	1	0	0	0	0	0	0	0	0	0	0	0	0	1	0	0	0	0	0	0	0	0	0	0	0	0	0	0	1	0	0	0	0	0	0	0	0	0	0	0	0	0	0	0
ASV_afn_zaz_jjb	1	0	0	0	8	16	0	0	0	0	0	1	2	6	1	0	0	0	0	0	0	0	0	0	0	0	0	0	0	3	3	3	0	0	0	0	0	0	0	0	1	1	0	1	4	0	0	0	0
ASV_afz_0ko_w3h	3	4	5	0	0	0	0	0	0	0	0	0	0	0	0	3	0	0	0	0	0	0	0	0	0	0	0	0	0	0	0	0	0	0	0	0	0	0	0	0	0	0	0	0	0	0	0	1	0
ASV_agz_4mb_kbr	3	4	4	0	0	0	8	16	7	1	0	0	2	1	0	2	0	5	0	1	1	0	0	0	0	0	1	2	1	0	1	0	1	0	0	1	0	0	0	0	0	0	0	0	0	1	0	0	1
ASV_ah5_1gh_v44	0	0	0	0	1	5	0	1	0	0	1	0	1	0	0	0	0	0	0	0	0	0	0	1	0	0	0	0	0	0	0	0	0	0	0	0	0	0	0	0	0	0	0	0	0	0	0	0	0
ASV_ahb_ks3_wcy	0	0	0	0	0	0	0	0	0	0	0	0	0	0	0	0	0	0	1	0	0	0	0	0	0	0	0	0	0	0	0	0	0	0	0	0	0	0	0	0	0	0	0	0	0	1	0	0	0
ASV_ahy_rtm_ho6	0	0	0	0	0	0	0	0	0	0	0	0	0	0	0	1	0	0	0	0	0	0	0	0	0	0	0	0	0	0	0	0	0	0	0	0	0	0	0	0	0	0	0	0	0	0	0	0	0
ASV_ai6_6ld_en2	2	0	2	2	0	2	0	0	0	0	0	0	2	2	0	0	0	0	0	0	0	0	0	0	0	0	1	0	1	0	0	0	0	0	0	0	0	0	0	0	0	0	1	1	0	0	0	0	0
ASV_aiu_rup_ju7	0	0	0	0	0	0	0	0	0	0	0	0	0	0	0	0	0	0	0	0	0	1	0	0	0	0	0	0	0	0	0	0	0	0	0	0	0	0	0	0	0	0	0	0	0	0	0	0	0
ASV_aix_vjj_i0d	0	0	0	0	2	7	0	0	0	0	0	0	1	6	2	0	0	0	0	0	0	0	0	0	0	0	0	0	0	1	0	0	0	0	0	0	0	0	0	0	0	0	0	0	1	0	0	0	4
ASV_ajc_32o_m5m	0	1	4	1	0	3	0	0	0	0	0	0	2	0	0	0	1	0	0	0	0	0	0	0	0	1	0	0	0	0	0	0	0	0	0	0	0	0	0	0	0	0	0	1	0	0	0	0	0
ASV_ajo_qqd_s1o	0	1	0	0	0	0	0	0	0	0	0	0	0	0	0	0	0	0	0	0	0	0	0	0	0	0	0	0	0	0	0	0	0	0	0	0	0	0	0	0	0	0	0	0	0	0	0	0	0
ASV_ajr_28q_ef0	0	0	0	0	0	0	8	7	5	0	0	0	0	0	0	0	0	0	0	0	0	0	0	0	0	0	0	0	0	0	0	0	0	0	0	0	0	0	0	0	0	0	0	0	0	0	0	0	0
ASV_ajx_kcn_h2j	0	1	0	0	1	0	2	0	3	0	0	0	2	3	3	0	0	0	2	1	1	0	0	2	0	0	0	0	0	3	1	0	0	1	0	5	0	0	1	0	0	0	0	8	5	5	0	0	0
ASV_ak2_z4t_clw	0	0	0	0	0	0	0	0	0	0	0	0	0	0	0	0	0	2	0	0	0	0	0	0	0	0	0	0	0	0	1	0	0	0	0	0	0	0	0	0	0	0	0	0	1	2	0	0	0
ASV_ak7_kmg_ze0	0	0	0	0	0	1	0	0	0	0	0	0	0	0	0	0	0	0	0	0	0	0	0	0	0	0	0	0	0	0	0	0	0	0	0	0	0	0	0	0	0	0	0	1	0	0	0	0	0
ASV_akn_zhq_kzx	0	0	0	0	0	0	30	31	22	0	0	0	0	0	0	0	0	0	0	0	0	0	0	0	0	0	0	0	0	0	0	0	0	0	0	0	0	0	0	0	0	0	0	0	0	0	0	0	0
ASV_akt_b9v_tfs	0	0	0	0	0	0	0	1	1	0	0	0	0	0	0	0	0	0	0	0	0	0	0	0	0	0	0	0	0	0	0	0	0	0	0	0	0	0	0	0	0	0	0	0	0	0	0	0	0
ASV_akw_ixt_b8q	1	0	8	0	0	0	3	4	0	1	0	0	0	2	0	0	1	0	0	0	0	0	0	0	0	0	0	0	0	0	0	0	0	0	0	1	0	0	0	0	0	0	0	0	0	0	0	0	0
ASV_ala_q6n_1p0	0	0	0	1	1	0	0	0	0	0	0	0	1	0	0	0	0	0	0	0	0	0	0	0	0	0	0	0	0	0	1	0	0	0	0	0	0	0	0	0	0	0	0	0	0	0	0	0	0
ASV_all_y5r_6sc	0	0	0	0	0	0	23	12	19	0	1	0	2	2	0	0	0	1	0	0	3	0	0	0	0	0	0	0	0	0	0	0	1	0	0	3	0	1	0	0	0	0	0	0	0	0	1	0	0
ASV_am0_ugn_miz	0	0	1	0	0	0	0	0	0	0	0	1	0	0	0	0	0	2	0	0	0	0	0	0	0	0	3	2	0	0	0	0	0	0	0	0	3	0	0	0	0	0	0	0	0	1	1	0	1
ASV_ama_g0j_uhu	0	0	0	0	0	0	0	0	1	0	0	0	0	0	0	0	0	0	0	0	0	0	0	0	0	0	0	0	0	0	0	0	0	0	0	0	0	0	0	0	0	0	0	0	0	0	0	0	0
ASV_ama_xp6_337	0	0	0	0	0	0	0	0	0	0	0	0	0	0	0	0	0	0	0	0	0	0	0	0	0	0	0	0	0	0	2	0	0	0	0	0	0	0	0	0	0	0	0	0	0	1	0	0	0
ASV_amg_agi_h37	2	0	0	0	0	0	0	0	0	0	0	0	0	0	0	0	0	0	0	0	0	0	0	0	0	0	0	0	0	0	0	0	0	0	0	0	0	0	0	0	0	0	0	0	0	0	0	0	0
ASV_amj_wcb_ydh	0	0	0	0	0	0	0	0	1	0	0	0	0	0	0	0	0	0	0	0	0	0	0	0	0	0	0	0	0	0	0	1	0	0	0	0	0	0	0	0	0	0	0	0	0	0	0	0	0
ASV_amk_quc_qma	0	0	0	11	2	2	2	1	0	0	1	0	2	2	1	0	0	0	0	1	1	0	0	0	0	1	0	0	0	1	2	0	0	0	0	0	0	0	0	0	1	1	0	0	1	2	0	2	4
ASV_an5_p8w_fit	0	0	0	1	4	3	0	0	0	1	0	0	0	0	1	0	0	0	0	0	0	0	0	0	0	0	0	0	0	1	0	1	0	1	0	0	0	0	0	0	1	0	0	0	0	1	0	0	0
ASV_an6_knk_vt7	0	0	0	0	0	0	3	4	4	0	0	0	0	0	0	0	0	0	0	0	0	0	0	0	0	0	0	0	0	0	0	0	0	0	0	2	0	0	0	0	0	0	0	0	0	0	0	0	0
ASV_anm_1hy_h0k	1	0	0	7	2	3	1	0	1	0	0	0	1	1	1	0	1	0	0	0	2	0	0	0	0	0	0	1	0	1	0	1	0	2	0	0	0	0	0	0	0	0	0	0	1	1	1	0	0
ASV_ann_kig_9qk	0	0	0	0	0	0	10	11	9	0	0	0	1	0	0	0	0	0	0	0	0	0	0	0	0	0	0	0	0	0	0	0	0	0	0	0	0	0	0	0	0	1	0	0	0	0	0	0	0
ASV_anu_0xp_2cl	0	2	2	1	1	0	1	1	0	1	1	0	0	0	2	0	0	0	0	0	0	0	0	0	0	0	0	0	0	0	0	0	0	0	0	2	0	1	0	0	0	0	0	0	0	0	0	0	0
ASV_any_6la_czo	0	1	0	1	0	0	0	0	0	0	0	0	0	1	0	0	0	1	1	0	0	0	0	0	2	0	0	0	0	0	0	0	0	0	0	0	0	0	0	0	0	0	0	0	0	0	0	0	0
ASV_anz_lsx_iqi	0	0	3	0	0	0	6	5	4	0	0	0	0	0	0	1	3	4	0	0	0	0	1	0	0	1	0	3	0	0	0	0	0	0	0	1	0	0	0	0	0	0	0	0	0	0	0	0	0
ASV_ao7_yt6_fnd	0	0	0	0	0	0	0	0	0	0	0	0	0	0	0	0	0	0	0	0	0	0	0	0	0	0	0	0	0	0	0	0	0	0	0	0	0	0	0	0	0	0	0	0	0	0	0	0	0
ASV_aoe_e2r_jf1	0	2	6	1	0	1	4	5	1	0	1	0	0	0	0	1	2	3	0	0	0	0	0	0	2	1	0	5	2	0	0	0	0	1	0	0	0	1	0	0	0	0	2	0	0	0	1	0	0
ASV_aon_hkn_fzq	3	0	5	1	2	4	0	0	0	10	8	12	0	0	0	2	5	1	0	0	0	0	0	0	1	0	4	2	0	0	0	0	0	0	0	0	0	1	0	0	0	1	3	0	2	0	3	7	2
ASV_aop_wrk_5wu	0	0	0	2	0	1	4	3	4	0	0	0	0	1	0	0	0	0	1	0	0	0	0	0	0	0	0	0	0	2	0	1	0	0	0	1	0	0	0	0	0	0	0	1	1	0	0	0	0
ASV_aos_vlc_v6p	0	0	0	0	0	0	1	2	3	0	0	0	0	0	0	0	0	2	0	0	0	0	0	0	0	0	0	1	0	0	0	0	0	0	0	1	0	0	0	0	0	0	0	0	0	0	0	0	0
ASV_aov_2ug_ycr	0	0	0	0	0	0	1	3	0	0	0	0	0	0	0	0	0	0	0	0	0	0	0	0	0	0	0	0	0	0	0	0	0	0	0	0	0	0	0	0	0	0	0	0	0	0	0	0	0
ASV_ap0_77l_p4q	0	0	0	0	0	0	1	0	0	0	0	0	8	8	4	0	0	0	0	0	1	0	0	0	0	0	0	0	0	4	0	0	0	0	0	0	0	0	0	0	0	0	0	0	0	0	0	0	0
ASV_ap5_9xr_lye	0	0	0	1	0	1	0	0	0	2	2	2	0	1	0	1	2	0	0	0	0	2	0	0	0	1	0	3	1	2	0	1	0	0	0	0	0	0	0	0	0	0	1	0	1	0	0	1	1
ASV_ap8_pk9_why	0	0	1	0	0	1	1	0	0	2	7	1	0	0	0	3	2	0	1	0	1	1	0	0	0	2	0	2	2	0	0	0	0	1	0	0	0	0	0	0	0	0	0	0	1	0	1	2	0
ASV_aps_w3g_xmz	155	243	440	0	0	0	61	112	129	299	58	16	91	85	33	567	1014	882	128	69	197	236	266	271	1119	1347	391	365	136	0	0	1	102	271	63	136	25	30	21	0	4	7	18	231	450	459	25	12	9
ASV_aqd_n2d_e18	1	3	1	101	93	156	0	1	2	1	0	0	15	12	11	0	0	2	7	1	3	0	0	4	1	0	0	0	1	17	7	5	0	2	0	0	0	0	0	0	0	0	1	5	4	2	1	1	0
ASV_aqi_h9g_yxu	0	0	0	0	0	0	0	0	0	0	0	0	0	0	0	0	0	0	1	0	0	0	0	0	0	0	0	0	0	0	0	0	0	0	0	0	0	0	0	0	0	0	0	0	0	0	0	0	0
ASV_aqj_6bf_xd3	0	0	0	0	0	0	5	3	1	0	1	0	0	1	0	0	0	0	0	0	0	0	0	0	0	0	0	0	0	0	0	0	0	0	0	0	0	0	0	0	0	0	0	0	0	0	0	0	0
ASV_aqk_fou_8hw	0	0	0	1	1	0	0	0	0	0	0	0	0	0	0	0	0	0	0	0	0	0	0	0	0	0	0	0	0	0	0	0	0	0	0	0	0	0	0	0	0	0	0	0	0	0	0	0	0
ASV_aqm_t5y_xrt	0	0	0	0	0	0	0	1	1	0	0	0	0	0	0	0	0	0	0	0	0	0	0	0	0	0	0	0	0	0	0	0	0	0	0	0	0	0	0	0	0	0	0	0	0	0	0	0	0
ASV_aqy_cth_lzk	0	0	0	0	0	0	5	3	5	0	0	0	0	0	1	0	0	0	0	0	1	0	3	0	0	2	0	0	0	0	0	0	0	0	1	0	0	0	0	0	0	0	0	0	0	0	0	0	0
ASV_ard_sqn_epw	0	0	0	0	0	0	2	3	0	0	0	0	1	0	0	0	0	0	0	0	1	0	0	0	0	0	1	1	0	0	0	0	0	0	0	0	0	0	0	0	0	0	0	0	0	0	0	0	0
ASV_art_f4q_g1x	0	0	0	0	0	0	0	1	0	0	0	0	0	0	0	0	0	0	0	0	0	0	0	0	0	0	0	0	0	0	0	0	0	0	0	0	0	0	0	0	0	0	0	0	0	0	0	0	0
ASV_as0_a5e_kf4	0	0	0	1	9	5	5	3	3	0	0	1	53	49	14	0	0	0	8	6	22	0	0	0	0	0	0	0	0	8	11	4	8	6	3	2	0	0	0	0	0	0	0	19	24	24	0	0	1
ASV_asd_ryx_78t	0	0	0	0	0	0	6	3	2	0	0	0	0	0	0	0	0	0	0	0	0	0	0	0	0	0	2	0	0	0	0	0	0	0	0	0	0	0	0	0	0	0	0	0	0	0	0	1	0
ASV_ash_9w4_su1	0	0	0	1	1	0	0	3	1	0	0	0	0	0	0	0	0	0	2	0	0	0	0	0	0	0	0	0	0	0	0	0	0	0	0	1	0	0	0	0	0	0	0	0	0	2	0	0	0
ASV_asi_zu6_fio	0	0	0	0	0	0	0	0	0	0	0	0	0	0	0	0	0	0	0	0	0	0	0	0	0	0	0	0	0	1	0	0	0	0	0	0	0	0	0	0	0	0	0	0	0	0	0	0	0
ASV_aso_p8w_vwt	0	1	1	0	0	0	0	0	0	1	0	1	0	0	0	0	1	0	0	1	1	0	1	0	0	0	0	1	0	0	0	0	0	0	0	0	0	0	0	0	0	2	0	0	0	1	0	0	1
ASV_ast_qvq_jmr	1	0	0	0	0	0	3	3	4	0	0	0	2	0	0	0	0	0	0	0	2	0	0	0	0	0	0	0	0	0	1	0	0	0	0	0	0	0	0	0	0	0	0	1	1	0	0	0	0
ASV_at4_zr9_6y0	0	0	0	1	0	1	0	1	0	0	0	0	0	1	0	0	0	0	0	0	0	0	0	0	0	0	0	0	0	0	0	0	0	0	0	0	0	0	0	0	0	0	0	0	0	0	0	0	0
ASV_ati_s4t_udw	0	0	0	0	0	0	0	1	0	0	0	0	0	0	0	0	0	0	0	1	0	0	0	0	0	0	0	0	0	0	0	0	0	0	0	0	0	0	0	0	0	0	0	1	0	0	0	0	0
ASV_atp_d93_v88	0	0	0	0	0	1	3	4	2	0	0	0	0	0	0	0	0	0	0	0	0	0	0	0	0	0	0	0	0	0	0	0	0	0	0	0	0	0	0	0	0	0	0	0	0	0	0	0	0
ASV_au5_zdd_0r8	0	0	0	27	2	8	1	2	4	0	0	0	1	1	0	0	0	0	0	0	2	0	0	0	0	0	0	0	0	22	17	24	6	4	0	0	0	0	0	0	0	0	0	2	24	13	0	0	0
ASV_auj_d2q_cg6	0	0	0	0	0	0	0	3	0	0	0	0	0	0	0	0	0	0	0	0	0	0	0	1	0	0	0	0	0	0	0	0	0	1	0	0	0	0	0	0	0	0	0	0	0	0	0	0	0
ASV_aum_ita_kvr	0	0	0	0	0	0	1	0	0	0	0	0	1	0	1	0	0	0	0	1	0	0	0	0	0	0	0	0	0	0	0	0	0	0	0	0	0	0	0	0	0	0	0	0	0	0	0	0	0
ASV_auw_vko_ovx	0	0	0	0	0	0	0	0	0	0	0	0	3	0	0	0	0	0	0	0	0	0	0	0	0	0	0	0	0	0	0	0	0	0	0	0	0	0	0	0	0	0	0	0	1	0	0	0	0
ASV_av0_f8r_kzr	0	0	0	0	0	0	2	0	0	0	1	0	4	1	1	0	0	0	1	1	5	0	0	0	0	0	0	0	0	0	0	0	0	1	1	1	0	0	3	0	0	0	0	0	4	1	0	0	0
ASV_avi_7qs_1g9	10	19	27	10	3	10	10	5	9	6	8	6	14	5	2	14	4	8	3	2	8	0	0	3	7	1	2	8	4	1	0	2	2	5	0	0	0	0	0	0	1	1	3	4	1	8	3	3	6
ASV_avo_yu6_jdn	0	0	0	0	1	3	0	1	0	0	0	0	0	0	0	0	0	0	0	0	1	0	0	0	0	0	0	0	0	2	0	1	1	6	2	1	0	0	0	0	0	0	0	1	5	3	0	0	0
ASV_avq_i9u_nuz	0	0	0	0	0	0	1	0	0	0	0	0	0	0	0	0	0	0	0	0	0	0	0	0	0	0	0	0	0	0	0	0	0	1	0	1	0	0	0	0	0	0	0	0	0	0	0	0	0
ASV_avq_qa9_1am	0	0	0	0	0	0	0	1	0	0	0	0	0	0	0	0	0	0	0	0	1	0	0	0	0	0	0	0	0	1	0	0	0	1	0	0	0	0	0	0	0	0	0	0	2	0	0	0	0
ASV_aw7_zxk_1tm	3	1	1	1	0	1	0	0	0	3	4	1	0	0	0	0	0	2	1	1	0	0	0	0	3	0	1	0	1	0	0	0	0	0	0	2	0	0	0	0	1	0	0	0	0	0	0	0	1
ASV_awe_6zx_hca	0	0	0	0	0	0	0	0	0	0	0	0	0	0	0	0	0	0	0	0	0	0	0	0	0	0	0	0	0	0	0	0	0	1	0	0	0	0	0	0	0	0	0	0	0	0	0	0	0
ASV_awe_8g8_8np	0	0	0	0	0	0	0	3	0	0	0	0	0	0	0	0	0	0	0	0	0	0	0	0	0	0	0	2	0	0	0	0	0	0	0	0	0	0	0	0	0	0	0	0	0	0	0	0	0
ASV_awe_ux2_rsf	0	4	2	0	0	0	6	6	9	0	0	1	0	0	0	1	1	5	0	1	3	1	0	0	0	0	0	0	0	0	0	0	0	0	0	0	0	0	0	0	0	0	0	0	0	0	0	0	0
ASV_awq_6ty_kcd	0	0	0	0	0	0	6	1	0	0	1	0	0	0	0	0	0	0	0	0	0	0	0	0	0	0	0	0	0	0	0	0	0	0	0	0	0	0	0	0	0	0	0	0	0	0	0	0	0
ASV_aws_re1_d3u	8	8	6	19	4	9	1	4	2	7	7	7	6	4	1	0	1	2	2	0	3	0	0	1	3	0	1	1	0	0	4	0	0	1	0	0	1	1	0	0	0	0	1	0	2	2	1	6	4
ASV_axa_8d2_4c3	0	0	0	0	0	0	0	0	1	0	0	0	0	0	0	0	0	0	0	0	0	0	0	0	0	0	0	0	0	0	0	0	0	0	0	0	0	0	0	0	0	0	0	0	0	0	0	0	0
ASV_ayb_zev_iob	1	0	1	0	0	0	0	3	1	0	0	0	0	0	0	0	1	2	0	0	0	0	0	0	0	1	0	0	0	0	0	0	0	0	0	0	0	0	0	0	0	0	0	0	0	0	0	0	0
ASV_ayk_532_anj	1	5	6	0	0	0	0	0	1	1	1	0	0	0	0	3	3	0	0	0	0	0	0	1	0	0	10	14	7	0	0	0	0	6	1	0	0	0	1	0	0	0	1	5	14	9	0	3	0
ASV_ayn_ibd_pp5	0	0	0	0	0	0	0	2	1	0	0	0	0	0	0	0	0	0	0	0	0	0	0	0	0	0	0	0	0	0	0	0	0	0	0	0	0	0	0	0	0	0	0	0	0	0	0	0	0
ASV_ayp_e3k_piz	0	0	0	0	1	0	0	0	0	0	0	0	0	0	0	0	0	0	0	0	0	0	0	0	0	0	0	0	0	0	2	0	0	0	0	1	0	0	0	0	0	0	0	0	0	0	0	1	1
ASV_ayu_eqp_kyt	0	0	0	0	0	0	0	0	0	0	0	0	0	0	0	0	0	0	1	0	0	0	0	0	0	0	0	0	0	0	0	0	0	0	0	0	0	0	0	0	0	0	0	0	1	0	0	0	0
ASV_az9_cd6_7yc	0	0	0	0	0	0	4	3	6	0	0	0	0	0	0	0	0	2	0	0	0	0	0	0	0	0	0	0	0	0	0	0	0	0	0	0	0	0	0	0	0	0	0	0	0	0	0	0	0
ASV_azq_aak_pa8	0	0	0	0	0	0	0	0	0	0	0	0	0	0	0	0	0	0	0	0	0	0	0	0	0	0	0	0	0	0	1	0	0	0	0	0	0	0	0	0	0	0	0	0	0	0	0	0	0
ASV_b0h_l1x_ff3	17	37	30	0	0	1	0	1	0	7	9	9	3	5	0	11	5	11	1	0	5	3	4	1	4	1	5	7	3	0	0	0	1	2	0	3	11	0	0	0	4	3	4	1	1	3	5	23	69
ASV_b0n_xcp_6uh	0	0	0	0	0	0	0	0	0	0	0	0	0	0	0	0	0	0	0	0	0	0	0	0	0	0	0	0	0	0	0	1	0	0	0	0	0	0	0	0	0	0	0	0	0	0	0	0	0
ASV_b0z_g2i_18o	0	0	0	0	0	0	0	1	1	0	1	0	8	1	0	0	0	0	1	4	11	0	0	0	0	0	0	0	0	0	1	0	0	0	0	0	0	0	0	0	0	0	0	0	0	0	0	0	0
ASV_b12_th7_4zw	1	2	2	12	14	9	2	5	4	1	2	2	16	15	2	0	0	1	2	2	4	0	0	0	0	0	0	1	0	7	7	6	2	2	0	6	0	0	0	0	0	0	0	5	4	10	0	1	4
ASV_b17_vf9_60j	0	1	0	0	0	0	0	0	0	0	0	0	0	0	0	0	0	1	0	0	0	0	0	0	0	0	0	0	0	0	0	0	0	0	0	0	0	0	0	0	0	0	0	0	0	0	0	0	0
ASV_b1b_iwh_1ui	0	0	0	0	0	0	1	2	1	0	0	0	0	0	0	0	0	0	0	0	0	0	0	0	0	0	0	0	0	0	0	1	0	0	0	0	0	0	0	0	0	0	0	0	0	0	0	0	0
ASV_b1n_uyf_i23	0	0	0	0	0	0	0	0	0	0	0	0	0	0	0	0	0	0	0	0	0	0	0	0	0	0	0	0	0	0	0	0	0	0	0	0	0	0	0	0	0	0	0	0	0	0	0	0	0
ASV_b2d_8fd_cyh	0	0	0	6	32	78	8	4	1	0	1	0	36	48	13	0	0	0	5	3	14	0	0	0	0	0	1	0	0	25	11	4	0	5	3	4	0	0	0	0	0	0	0	11	19	9	0	2	1
ASV_b36_wzi_ndv	0	0	0	0	0	0	0	0	0	0	0	0	0	0	0	0	0	0	0	0	0	0	0	0	0	0	0	0	0	0	0	0	0	0	0	0	0	0	0	0	0	0	0	0	0	1	0	0	0
ASV_b3c_7wh_qkt	0	0	0	0	0	1	4	5	6	1	0	0	2	2	0	1	0	0	0	0	2	0	0	0	0	0	0	0	0	0	0	0	0	0	0	2	0	0	0	0	0	0	0	0	1	0	0	0	0
ASV_b3f_rft_jm7	0	0	2	0	0	0	0	0	0	1	0	0	1	0	0	0	0	0	1	0	0	0	0	0	0	0	0	0	0	1	1	0	0	0	0	0	0	0	0	0	0	0	0	1	0	1	0	0	0
ASV_b3y_jx4_iq2	0	0	0	1	0	0	0	0	0	0	0	0	1	0	0	0	0	0	0	0	0	0	0	0	0	0	0	0	0	0	4	1	0	0	0	0	0	0	0	0	0	0	0	0	0	0	0	0	0
ASV_b42_wyr_6cf	0	0	0	0	0	0	3	6	2	0	0	0	0	0	0	0	0	0	0	0	0	0	0	0	0	0	0	0	0	0	0	0	0	0	0	0	0	0	0	0	0	0	0	0	0	0	0	0	0
ASV_b49_pah_cs3	2	2	5	6	0	5	0	1	11	8	4	14	1	1	0	4	3	5	1	3	3	0	0	2	3	0	1	0	1	1	6	0	0	0	0	0	0	0	0	0	0	1	3	0	4	2	1	6	4
ASV_b4b_gaz_g10	0	0	0	0	0	0	0	0	1	0	0	0	0	0	0	0	0	0	0	0	0	0	0	0	0	0	0	0	0	0	0	0	0	0	0	0	0	0	0	0	0	0	0	0	0	0	0	0	0
ASV_b4u_rzq_zrz	0	0	0	0	0	0	3	2	0	0	0	1	22	14	9	0	0	0	12	5	23	1	0	0	0	0	1	0	0	54	11	8	9	38	11	1	0	0	1	0	0	0	0	29	52	24	2	2	1
ASV_b4v_epx_3dm	0	0	1	0	0	0	0	0	0	1	3	0	0	0	0	0	0	0	0	0	0	0	0	0	0	0	0	0	0	0	0	0	0	0	0	0	1	0	0	0	0	0	0	0	0	0	0	0	0
ASV_b4v_npv_06q	0	0	0	0	0	0	0	0	0	0	0	0	0	0	0	0	0	0	0	0	1	0	0	0	0	0	0	0	0	1	0	0	0	0	0	0	0	0	0	0	0	0	0	0	0	0	0	0	0
ASV_b4x_cuq_wd8	0	0	0	0	1	1	0	0	0	0	0	0	0	1	0	0	0	0	0	0	0	0	0	0	0	0	0	0	0	0	1	0	0	0	0	0	0	0	0	0	0	0	0	0	0	0	0	0	0
ASV_b55_jxt_dm6	0	0	0	17	5	8	1	2	0	0	0	0	5	5	2	0	0	0	1	0	1	0	0	5	0	1	1	0	0	1	3	0	0	1	0	1	0	0	0	0	0	0	0	0	3	0	0	0	0
ASV_b59_0yq_guw	5	42	28	13	6	12	13	12	10	79	131	107	12	10	4	23	45	58	10	1	18	11	6	5	20	27	10	25	16	0	0	0	1	2	0	3	2	1	1	0	2	4	20	2	7	5	5	22	31
ASV_b5c_6s3_oyn	0	0	0	0	0	0	2	2	1	0	0	0	3	1	0	0	0	0	0	0	2	0	0	0	0	0	0	0	0	0	1	0	0	0	0	0	0	0	0	0	0	0	0	0	1	0	0	0	0
ASV_b5d_jqe_8ef	20	55	26	0	0	2	8	0	3	64	39	31	6	0	1	41	29	17	0	0	1	0	0	2	0	8	1	3	5	0	0	0	0	1	0	0	0	0	0	0	1	1	0	0	1	0	0	0	0
ASV_b5o_t54_i17	0	0	0	0	0	0	19	29	22	0	0	0	0	3	0	0	0	0	0	0	0	0	0	0	0	0	0	0	0	0	0	0	0	0	0	7	0	0	0	0	0	0	0	0	0	0	0	0	0
ASV_b64_w0v_slp	0	0	0	0	0	0	1	0	0	0	0	0	0	0	0	0	0	0	0	0	0	0	0	0	0	0	1	0	0	0	0	0	0	0	0	0	0	0	0	0	0	0	0	0	0	0	0	0	0
ASV_b6e_mnp_mq5	0	0	0	0	0	0	0	0	0	0	0	0	0	0	0	0	0	0	0	0	0	0	0	0	0	0	0	0	0	0	0	0	0	0	0	0	0	0	0	0	0	0	0	0	0	0	0	0	0
ASV_b6n_hiw_n0b	3	1	1	0	0	0	14	14	17	1	0	1	0	3	0	1	2	3	0	0	0	1	0	0	2	0	3	7	1	0	0	0	0	1	0	3	0	0	0	0	0	0	0	0	0	1	0	0	0
ASV_b6t_34a_qp3	0	0	0	3	94	275	1	0	1	1	0	0	45	44	25	1	0	0	5	1	6	0	0	0	0	0	0	0	0	2	2	2	0	0	0	0	0	0	0	0	0	0	0	1	2	4	0	0	1
ASV_b6u_f5q_wqd	0	2	1	0	0	0	0	0	1	1	0	0	0	0	0	2	0	2	0	0	0	1	0	1	1	1	0	1	0	0	0	0	0	0	0	0	0	0	0	0	0	0	0	0	1	0	0	0	0
ASV_b75_cqt_fys	0	0	0	0	0	0	0	0	0	0	0	0	0	0	0	0	0	0	0	0	0	1	0	0	0	0	0	0	0	0	0	0	0	0	0	0	0	0	0	0	0	0	0	0	0	1	0	0	0
ASV_b79_4qw_7bl	0	0	0	0	0	0	0	0	0	0	1	1	0	0	0	0	0	1	0	0	0	0	0	0	0	1	1	0	0	0	0	0	0	0	0	0	0	0	0	0	0	1	0	0	0	0	0	1	3
ASV_b7w_32e_htw	0	0	0	0	0	3	3	4	3	0	0	0	2	4	1	0	0	0	1	1	0	0	0	0	0	0	0	0	0	1	2	0	1	3	0	0	0	0	0	0	0	0	0	1	2	1	0	0	0
ASV_b7x_axq_03s	0	1	0	0	0	0	0	0	0	0	0	0	3	0	0	0	0	0	0	0	0	0	0	0	0	0	0	0	0	0	0	0	0	0	0	0	0	0	0	0	0	0	0	0	0	0	0	0	0
ASV_b7x_vip_9y0	0	2	0	0	0	0	0	0	0	0	0	0	0	0	0	0	0	0	0	0	0	0	0	0	0	0	0	0	0	0	0	0	0	0	0	0	0	0	0	0	0	0	0	0	0	0	0	0	0
ASV_b89_yli_wng	0	0	0	0	0	0	0	0	0	0	0	0	4	4	1	0	0	0	0	0	0	0	0	0	0	0	0	0	0	15	6	12	0	0	0	0	0	0	0	0	0	0	0	1	4	1	0	0	0
ASV_b8q_1qw_zk8	0	0	0	0	2	5	1	1	1	0	0	0	0	1	1	0	0	0	0	0	0	0	0	0	0	0	0	0	0	2	4	2	0	0	0	0	0	0	0	0	0	0	0	0	1	0	0	0	1
ASV_b8q_5n1_w8m	0	0	0	0	0	1	0	1	0	0	0	0	0	0	0	0	0	0	0	0	0	0	0	0	0	0	0	0	0	0	0	0	0	0	0	0	0	0	0	0	0	0	0	0	0	0	0	0	0
ASV_b8u_j2m_z20	1	2	0	2	1	3	1	0	1	0	0	0	1	1	1	0	0	2	4	1	1	0	0	0	0	0	0	0	1	1	0	0	0	0	0	0	0	0	0	0	0	0	0	0	2	1	0	0	0
ASV_b8u_zu4_zh7	0	0	0	0	0	0	15	3	3	0	0	0	0	0	1	0	1	2	0	0	1	0	0	0	1	0	1	8	0	0	0	0	0	0	0	1	0	0	0	0	0	0	0	0	0	0	0	0	0
ASV_b95_ra5_is5	0	0	0	0	0	0	0	0	0	0	0	0	1	0	0	0	0	0	0	0	0	0	0	0	0	0	0	0	0	0	0	0	0	0	0	0	0	0	0	0	0	0	0	0	0	0	0	0	0
ASV_b9b_slq_2n6	0	0	1	0	0	0	0	0	0	0	0	0	0	0	0	0	0	0	0	0	0	0	0	0	0	0	0	0	0	0	0	0	0	0	0	0	0	0	0	0	0	0	0	0	0	0	0	0	0
ASV_b9t_n4p_wdf	0	0	1	0	0	0	0	0	0	0	0	1	0	0	0	0	0	0	0	0	0	0	0	0	0	2	0	0	0	0	0	0	0	0	0	0	0	0	0	0	0	0	0	0	0	0	0	0	0
ASV_b9x_6k8_1tc	0	1	0	0	0	0	0	0	1	0	0	0	1	1	0	0	0	0	0	0	0	0	0	0	0	0	0	0	0	1	0	0	0	0	0	0	0	0	0	0	0	0	0	0	0	0	0	0	0
ASV_bak_ddx_ft2	1	6	2	0	0	0	7	9	8	1	2	0	1	0	0	11	3	18	1	0	0	2	2	1	3	11	27	39	8	0	0	0	0	6	1	6	5	2	0	0	0	0	0	3	16	6	1	0	0
ASV_bao_vqe_6sw	1	1	2	1	1	1	1	0	0	0	0	0	1	0	0	0	0	1	1	0	0	0	0	0	0	0	0	1	1	1	1	0	1	2	0	0	0	0	0	0	0	0	0	0	1	0	0	0	0
ASV_bas_giw_iz8	0	0	0	0	0	0	0	0	1	0	0	0	0	0	0	0	0	0	0	0	1	0	0	0	0	0	0	0	0	0	0	0	0	0	0	0	0	0	0	0	0	0	0	0	0	1	0	0	0
ASV_bb9_lzk_hgw	0	0	0	0	0	0	0	0	0	0	0	0	1	1	0	0	0	0	2	0	0	0	0	0	0	0	0	0	0	0	1	0	0	0	1	0	0	0	0	0	0	0	0	1	0	0	0	0	0
ASV_bb9_rq1_5ik	0	0	0	2	0	0	0	0	0	1	1	1	0	0	1	0	1	0	0	0	0	0	1	0	0	1	0	0	0	0	0	0	0	0	0	0	0	0	0	0	0	0	0	0	1	0	0	0	0
ASV_bbs_ner_vbl	0	0	0	0	0	0	32	18	27	0	1	0	11	10	3	19	1	9	9	4	13	19	8	0	24	32	0	24	6	0	0	0	15	29	8	40	1	1	1	0	0	0	0	1	3	2	0	0	7
ASV_bbv_8st_scg	0	1	0	0	0	0	1	1	0	0	0	0	0	0	0	0	0	0	0	0	0	0	0	0	0	0	0	0	0	0	0	0	0	0	0	0	0	0	0	0	0	0	0	0	1	0	0	0	0
ASV_bbx_um3_9w7	0	0	0	0	0	0	1	0	0	0	0	0	0	0	0	0	0	0	0	0	0	0	0	0	0	0	0	0	0	0	0	0	0	0	0	0	0	0	0	0	0	0	0	0	0	1	0	0	0
ASV_bc5_a76_4xs	2	2	4	0	1	0	1	1	0	0	3	0	0	0	0	0	0	4	0	0	0	0	1	2	0	0	0	1	0	3	0	1	0	0	0	1	0	0	0	0	0	0	0	1	0	2	1	1	1
ASV_bc8_rri_b74	0	0	0	1	0	1	0	0	0	0	0	0	0	0	0	0	0	0	0	0	0	0	0	0	0	0	0	0	0	1	0	0	0	0	0	0	0	0	0	0	0	0	0	0	0	0	0	0	0
ASV_bcf_e66_7kv	0	0	0	0	0	0	0	0	1	0	0	0	0	1	0	0	0	0	0	0	0	0	0	1	0	0	0	0	0	0	0	0	0	0	0	1	3	0	0	0	0	0	0	0	0	0	0	0	0
ASV_bcn_ede_y6c	0	0	0	0	0	1	0	0	0	0	1	0	0	0	0	0	0	0	0	0	0	0	0	0	0	0	0	0	0	1	0	0	0	0	0	0	0	0	0	0	0	0	0	0	0	0	0	0	0
ASV_bcr_k2t_zm2	0	0	0	0	0	0	0	0	1	0	0	0	5	6	2	0	0	0	0	0	1	0	0	0	0	0	0	0	0	3	9	9	0	1	0	0	0	0	0	0	0	0	0	3	4	3	0	0	0
ASV_bd1_d33_xha	0	0	0	0	0	0	0	0	0	0	0	0	0	0	0	0	0	0	0	0	0	0	0	0	0	0	0	0	0	0	0	0	0	0	0	0	0	0	0	0	0	0	0	0	0	0	0	0	0
ASV_bd3_koz_j1d	0	0	0	0	0	0	1	0	2	0	0	0	0	0	0	0	0	0	0	0	0	0	0	0	0	0	0	0	0	0	0	0	0	0	0	0	0	0	0	0	0	0	0	0	0	0	0	0	0
ASV_bd6_fg2_lez	0	0	0	1	0	2	1	0	0	4	5	8	0	0	1	1	0	2	0	0	0	0	0	0	0	0	1	1	0	1	0	0	0	0	0	0	0	0	0	0	0	0	0	0	0	1	0	2	1
ASV_bdp_rpg_4h1	0	0	0	1	0	0	0	0	0	0	0	0	1	0	1	0	0	0	0	0	1	0	0	0	0	0	0	0	0	1	0	0	0	0	0	0	0	0	0	0	0	0	0	0	0	0	0	0	0
ASV_be0_3ib_lld	0	0	0	0	0	0	0	0	1	0	0	0	0	0	0	0	0	0	0	0	0	0	0	0	0	0	0	0	0	0	0	0	0	0	0	0	0	0	0	0	0	0	0	0	0	0	0	0	0
ASV_beg_je8_irq	0	0	0	2	0	2	0	0	0	2	1	2	0	0	0	0	0	0	0	0	0	0	0	0	0	0	0	0	0	1	0	1	0	0	0	0	0	0	0	0	0	0	0	0	0	0	0	0	0
ASV_bf5_3dz_24f	0	0	0	0	1	0	0	0	1	0	0	0	0	0	0	0	0	1	0	0	0	0	0	0	2	0	0	0	0	0	0	0	0	0	0	1	0	0	0	0	0	0	0	0	0	0	0	1	1
ASV_bfe_xxu_mnv	0	0	0	0	0	0	5	6	8	0	0	0	5	3	3	0	0	0	7	3	5	0	0	0	0	0	0	0	0	2	0	2	6	13	4	1	0	0	2	0	0	0	0	1	1	5	0	0	0
ASV_bge_b9c_p8u	0	0	0	0	0	1	0	0	0	0	0	0	0	0	0	0	0	0	0	0	0	0	0	0	0	0	0	0	0	0	0	0	0	0	0	0	0	0	0	0	0	0	0	0	0	0	0	0	0
ASV_bgg_snm_z8q	0	0	0	0	0	0	0	0	0	0	0	0	0	1	0	0	0	0	0	0	0	0	0	0	0	0	0	0	0	0	0	0	0	0	0	0	0	0	0	0	0	0	0	0	0	0	0	0	0
ASV_bgo_4b4_nme	0	0	0	0	0	0	0	0	0	0	0	0	0	0	0	0	0	0	0	0	1	0	0	0	0	0	0	0	0	0	0	0	1	2	1	0	0	0	1	0	0	0	0	3	6	1	0	0	0
ASV_bgt_4zy_sj1	0	0	0	0	0	0	0	0	1	0	0	0	0	0	1	0	0	0	0	0	2	0	0	0	0	0	0	0	0	0	1	1	0	0	0	0	0	0	0	0	0	0	0	0	0	1	0	0	0
ASV_bhp_dxv_g5t	1	1	1	0	0	0	0	0	0	0	2	0	2	0	0	0	1	0	0	0	0	0	0	0	0	0	0	0	0	0	0	0	0	0	0	0	0	0	0	0	0	0	0	0	0	1	0	0	0
ASV_bi7_nb9_47p	0	0	0	0	0	1	0	0	0	0	0	0	1	0	0	0	0	0	0	0	0	0	0	0	2	0	0	0	0	0	0	0	0	0	0	0	0	0	0	0	0	0	0	0	0	0	0	0	0
ASV_bi8_csv_xe6	2	7	10	0	0	0	1	0	0	0	2	0	0	1	0	1	0	5	0	0	0	0	0	0	1	0	1	2	0	0	0	0	0	0	0	0	0	0	0	0	0	0	0	0	0	0	0	0	1
ASV_bij_8hx_2qa	0	5	11	116	663	1220	3	4	3	3	8	8	40	33	12	1	1	0	9	0	4	0	0	1	0	2	0	3	0	23	30	17	0	1	1	0	0	0	0	0	2	3	5	5	18	11	2	6	10
ASV_bim_to5_ek4	0	0	0	0	0	0	0	0	0	0	0	0	0	0	0	0	0	0	0	0	0	0	0	0	0	0	0	0	0	0	0	0	0	0	0	0	0	0	0	0	0	0	0	0	0	1	0	0	0
ASV_bja_kd6_s1h	0	0	0	0	0	0	2	0	1	0	0	0	0	0	0	0	0	0	0	0	0	0	0	0	0	0	0	0	0	0	0	0	0	0	0	1	0	0	0	0	0	0	0	0	0	0	0	0	0
ASV_bje_61m_f9h	0	0	0	0	0	0	0	0	1	0	0	0	0	0	0	0	0	0	0	0	0	0	0	0	0	0	0	0	0	0	0	0	0	0	0	0	0	0	0	0	0	0	0	0	0	0	0	0	0
ASV_bjn_19p_p2f	0	0	1	0	0	0	0	0	1	0	0	0	0	0	0	0	0	0	0	0	0	0	0	0	0	0	0	0	0	0	0	0	0	0	0	0	0	0	0	0	0	0	0	0	0	0	0	0	0
ASV_bjq_755_fsm	0	0	3	1	0	0	1	3	1	0	0	1	2	1	1	0	1	0	0	0	1	0	0	0	0	0	0	0	0	0	0	1	0	1	0	0	0	0	1	0	0	0	0	0	2	2	0	0	0
ASV_bjw_x5k_9cq	0	0	0	0	0	0	0	0	0	2	0	0	0	1	0	0	0	0	0	0	0	0	0	0	0	0	0	0	0	0	0	0	0	0	0	0	0	0	0	0	0	0	0	0	0	0	1	0	0
ASV_bk7_6hc_46h	0	0	0	1	0	0	0	0	0	0	1	1	0	0	0	0	0	0	0	0	0	0	0	0	0	0	0	0	0	0	0	0	0	0	0	0	0	0	0	0	0	0	0	0	0	0	0	0	0
ASV_bkq_gzz_f46	0	0	0	1	0	0	4	9	4	0	0	0	2	4	2	0	0	0	1	1	1	0	0	0	0	0	0	0	0	0	1	0	0	1	0	3	0	0	0	0	0	0	0	4	5	1	0	0	0
ASV_bky_csb_5tt	1	13	3	0	0	0	11	34	27	15	4	1	57	75	33	15	10	12	40	18	83	32	32	0	23	44	0	1	0	0	0	0	10	23	3	16	0	0	0	0	0	0	0	13	35	27	1	0	2
ASV_bl1_p32_unk	0	0	0	0	1	0	0	0	0	0	0	0	1	0	0	0	1	0	0	0	3	0	0	3	0	0	0	0	0	0	0	0	0	1	0	0	0	0	0	0	0	0	0	2	1	1	0	0	0
ASV_blp_s6h_vn8	0	0	0	0	0	0	0	0	0	1	0	0	9	0	2	0	0	0	3	2	3	0	0	0	0	0	0	0	0	4	1	1	1	1	1	0	0	0	0	0	0	0	0	0	0	1	0	0	2
ASV_blr_pdf_xgg	2	0	0	0	0	0	20	21	36	2	1	0	0	0	0	1	0	4	0	0	1	0	0	0	1	1	0	0	0	0	0	0	0	0	0	1	0	0	0	0	0	0	0	0	0	0	0	0	0
ASV_bm9_t4a_jg7	3	2	4	0	0	1	4	8	6	0	1	1	0	1	0	4	0	0	1	0	1	0	0	0	0	1	1	1	0	0	0	0	0	0	0	0	1	0	0	0	0	0	0	0	0	0	0	0	0
ASV_bma_b6q_jf9	0	0	0	0	0	0	3	1	0	0	1	0	0	0	0	0	0	0	0	0	0	0	0	0	0	0	0	0	0	0	0	0	0	0	0	0	0	0	0	0	0	0	0	0	0	0	0	0	0
ASV_bmg_lvg_sni	0	0	0	0	0	0	0	0	1	0	0	0	0	0	0	0	0	0	0	0	0	0	0	0	0	0	0	0	0	0	0	0	0	0	0	0	0	0	0	0	0	0	0	0	0	0	0	0	0
ASV_bmm_4l5_jus	0	0	0	0	0	0	0	0	0	0	0	0	1	0	0	0	0	0	0	0	0	0	0	0	0	0	0	0	0	0	0	0	0	0	0	0	0	0	0	0	0	0	0	0	0	0	0	0	0
ASV_bmq_4d3_efi	0	0	0	0	0	0	0	0	0	0	0	0	0	0	0	0	0	0	0	0	0	0	0	0	0	0	0	0	0	0	1	0	0	0	0	0	0	0	0	0	0	0	0	0	0	0	0	0	0
ASV_bn4_gqp_aku	0	0	0	0	0	0	2	2	0	0	0	0	0	0	0	0	0	0	0	0	0	0	0	0	0	0	0	0	0	0	0	0	0	0	0	1	0	0	0	0	0	0	0	0	0	0	0	0	0
ASV_bnt_cg5_7d5	0	0	0	0	1	0	1	1	0	0	0	0	0	1	0	0	0	0	1	0	1	0	0	2	0	0	0	1	0	0	0	0	0	0	2	0	0	0	0	0	0	0	0	2	5	2	0	0	1
ASV_boc_txw_0h4	0	0	0	0	0	0	0	0	0	0	0	0	0	0	0	0	0	0	0	0	0	0	0	0	0	0	0	0	0	0	0	0	0	0	0	0	0	0	0	0	0	0	0	0	0	0	0	0	0
ASV_boh_53j_wv4	1	3	4	0	0	1	6	6	5	1	2	0	1	0	2	0	0	3	0	0	1	0	0	1	0	0	0	0	0	0	0	0	1	0	1	0	1	0	0	0	0	0	1	0	0	1	0	1	0
ASV_bov_j10_gcw	0	0	0	0	0	2	1	0	0	0	0	0	10	3	4	0	0	0	0	0	0	0	0	0	0	0	0	0	0	4	2	2	0	0	0	0	0	0	0	0	0	0	0	0	1	1	0	0	0
ASV_bp1_y16_p95	0	0	0	0	0	0	2	1	1	0	0	0	1	0	0	0	0	0	0	0	0	0	0	0	0	0	0	0	0	0	0	0	0	5	0	0	0	0	0	0	0	0	0	0	2	1	0	0	0
ASV_bpi_6di_fwb	12	28	14	1200	463	779	134	189	154	8	14	17	497	234	112	4	3	11	131	58	189	1	0	195	11	8	1	3	4	179	187	55	12	68	17	4	0	0	1	0	0	2	0	79	157	118	23	13	44
ASV_bpj_qj1_1k3	2	1	1	2	1	9	0	0	0	0	2	0	1	1	0	2	2	2	0	1	1	0	1	3	1	0	0	0	1	1	2	0	0	1	0	0	0	0	0	0	0	0	0	0	0	1	0	0	1
ASV_bqi_rb7_dnu	5	4	12	0	0	0	7	4	3	7	1	0	1	2	0	14	7	6	4	1	3	1	1	0	11	5	2	2	1	0	0	0	1	3	0	1	0	0	0	0	0	0	0	1	0	1	0	0	0
ASV_bqk_yq2_2ls	2	4	9	1	2	0	2	3	1	4	2	5	1	2	1	4	0	1	0	1	0	0	0	0	0	0	0	2	0	0	0	0	0	0	0	0	0	0	0	0	0	1	1	0	1	1	0	1	0
ASV_bqt_2vi_dxl	0	0	0	0	0	0	2	1	1	0	0	0	0	0	0	0	0	0	0	1	0	0	0	0	0	0	0	0	0	0	1	0	1	0	0	0	0	0	0	0	0	0	0	2	5	1	0	0	0
ASV_br1_0py_c1m	0	0	0	0	0	0	0	0	0	0	0	1	0	0	0	0	0	0	0	0	0	0	0	0	0	0	0	1	0	0	0	0	0	0	0	0	0	0	0	0	0	0	0	0	0	0	0	0	0
ASV_bre_1an_lm5	0	0	0	0	0	0	0	0	0	0	0	0	0	0	0	0	0	0	0	0	0	0	0	0	0	0	0	0	0	0	0	0	0	0	0	0	0	0	0	0	0	0	0	0	0	0	0	0	0
ASV_brn_91q_mh9	0	3	0	0	0	0	2	12	2	12	0	0	2	3	0	62	0	0	4	1	0	0	1	0	0	0	0	0	0	0	0	0	1	4	1	0	0	0	0	0	0	0	0	1	0	1	0	0	0
ASV_brn_lpm_5gu	0	0	1	0	0	0	0	0	0	0	0	0	0	0	0	0	0	0	0	0	0	0	0	0	0	0	0	0	0	0	0	0	0	0	0	0	0	0	0	0	0	0	0	0	0	0	0	0	0
ASV_bro_yvi_2mw	0	5	0	0	1	0	5	1	2	0	2	0	3	0	3	5	2	3	0	1	2	0	0	0	0	0	0	4	3	1	1	1	2	0	0	1	0	0	0	0	0	0	0	1	4	2	0	0	5
ASV_bs3_x2l_rsn	2	0	0	2	10	18	1	0	0	1	0	2	25	15	6	0	0	0	0	0	0	0	0	0	0	0	0	0	0	2	3	1	0	0	0	0	0	0	0	0	0	0	0	0	0	2	0	0	0
ASV_bs4_qzg_lhc	0	0	0	0	0	0	3	3	1	0	0	0	1	7	0	0	0	0	3	0	0	0	0	0	0	0	0	0	0	0	0	0	4	1	0	0	0	0	0	0	0	0	0	0	2	1	0	0	0
ASV_bss_v3l_z7b	0	0	0	0	0	0	0	0	0	0	0	0	16	19	5	0	0	0	0	0	0	0	0	0	0	0	0	0	0	1	0	0	0	1	0	0	0	0	0	0	0	0	0	1	0	3	0	0	0
ASV_bst_dj7_uqj	0	0	3	0	0	0	1	0	0	0	0	1	0	0	0	0	0	0	0	0	0	0	0	0	0	0	0	0	0	0	0	0	0	0	0	0	0	0	0	0	0	0	0	0	0	0	0	0	0
ASV_bsu_l71_bmf	0	0	0	0	0	0	1	0	0	0	0	0	0	0	0	0	0	0	0	0	0	0	0	0	0	0	0	0	0	0	0	0	0	0	0	0	0	0	0	0	0	0	0	0	0	0	0	0	1
ASV_btm_vlp_quo	0	0	0	0	0	0	0	0	0	0	0	0	0	0	0	0	0	0	1	0	4	0	0	0	0	0	0	0	0	0	0	0	0	1	0	0	0	0	0	0	0	0	0	0	3	0	0	0	0
ASV_btp_jel_5vq	0	0	0	1	0	0	0	0	0	0	0	0	0	0	0	0	0	0	0	0	0	0	0	0	0	0	0	0	0	0	0	0	0	0	0	0	0	0	0	0	0	0	0	0	0	0	0	0	0
ASV_btq_5p4_r54	0	0	0	0	0	0	0	0	0	0	0	0	0	0	0	1	0	0	0	0	0	0	0	0	0	0	0	0	0	0	0	0	0	0	0	0	0	0	0	0	0	0	0	0	0	0	0	0	0
ASV_btv_0go_nti	0	1	0	0	0	0	0	1	0	0	0	0	0	0	0	0	0	0	0	0	0	0	0	0	1	0	0	0	0	0	0	0	0	0	0	0	0	0	0	0	0	0	0	0	0	0	0	0	0
ASV_btx_21w_b63	0	0	0	1	0	0	0	1	2	0	0	0	3	4	4	0	0	0	0	0	0	0	0	0	0	0	0	0	0	0	1	0	0	0	0	0	0	0	0	0	0	0	0	0	0	1	0	0	0
ASV_bua_oks_rs2	0	0	0	2	2	1	0	0	0	2	0	1	0	0	1	0	0	0	0	0	0	0	0	0	0	0	0	0	0	0	2	0	0	0	0	0	0	0	0	0	0	0	0	0	0	0	0	0	0
ASV_bug_860_40p	0	0	0	0	1	0	5	4	5	0	0	0	0	0	0	0	0	0	0	0	0	0	0	0	0	0	0	0	0	0	0	0	0	0	0	0	0	0	0	0	0	0	0	0	0	0	0	0	0
ASV_bul_bxr_25a	0	0	0	0	0	0	1	0	0	0	0	0	0	0	0	0	0	0	0	0	0	0	0	0	0	0	0	0	0	0	0	0	0	0	0	0	0	0	0	0	0	0	0	0	0	0	0	0	0
ASV_buo_5er_hmg	4	0	1	0	0	0	0	0	0	0	0	1	0	0	0	0	1	0	0	0	1	0	2	2	1	0	0	0	0	0	0	0	0	0	0	0	0	0	0	0	0	0	0	0	0	0	0	0	1
ASV_bux_xsm_h1t	0	0	0	0	0	0	0	1	5	0	0	0	0	0	0	0	0	0	0	0	0	0	0	0	0	0	0	0	0	0	3	0	0	0	0	0	0	0	0	0	0	0	0	0	0	0	0	0	0
ASV_bv3_vl6_hby	0	0	0	0	0	0	4	8	2	0	0	0	0	0	0	0	0	0	0	0	0	0	0	0	0	0	0	0	0	0	0	0	0	0	0	0	0	0	0	0	0	0	0	0	0	0	0	0	0
ASV_bvc_85b_5se	1	0	0	0	0	0	673	658	625	0	7	0	11	13	4	1	0	0	16	5	28	0	0	0	0	0	0	0	0	1	1	0	2	20	3	81	0	0	2	0	0	0	0	0	12	4	0	0	1
ASV_bw4_3o3_2u3	0	0	0	3	0	2	1	1	2	0	0	0	2	1	1	0	0	0	0	0	0	0	0	0	0	0	0	0	0	0	1	1	0	0	0	0	0	0	0	0	0	0	0	0	0	0	0	0	0
ASV_bw6_muh_xb8	0	1	0	28	11	7	0	0	3	0	0	0	8	5	2	0	0	0	4	0	1	0	0	2	0	0	0	0	0	3	0	1	0	0	0	0	0	0	0	0	0	0	0	0	2	3	0	0	1
ASV_bwa_i84_jqs	0	0	0	2	0	1	0	0	0	0	0	0	0	0	0	0	0	0	0	1	1	0	0	0	0	0	0	0	0	1	3	0	0	0	0	0	0	0	0	0	0	0	0	0	1	0	0	0	0
ASV_bwh_c9n_9mh	0	0	0	0	0	0	0	0	0	0	0	0	0	0	0	0	0	0	0	0	1	0	0	0	0	0	0	0	0	0	0	0	0	0	0	0	0	0	0	0	0	0	0	2	0	1	0	0	0
ASV_bwh_cqj_og0	0	0	0	0	0	0	1	0	0	0	0	0	0	1	1	0	0	0	0	1	0	0	1	0	0	0	0	0	0	0	0	1	0	0	0	1	0	0	0	0	0	0	0	1	0	0	0	0	0
ASV_bwz_ivu_w1o	0	0	0	0	0	0	2	0	1	0	0	0	0	0	0	0	0	0	0	0	0	0	0	0	0	0	0	0	0	0	1	0	0	0	0	0	0	0	0	0	0	0	0	0	0	0	0	0	0
ASV_bxh_rbp_hdo	0	0	0	0	0	0	0	0	0	0	0	0	0	1	0	0	0	0	0	0	0	0	0	0	0	0	0	0	0	0	0	0	0	0	0	0	0	0	0	0	0	0	0	0	0	0	0	0	0
ASV_bxl_n7s_06i	0	0	0	22	22	67	2	3	19	1	2	0	22	11	10	0	0	0	1	5	5	0	1	1	0	1	0	0	0	130	109	12	4	5	1	0	0	0	2	0	0	0	0	12	9	4	1	0	0
ASV_bxu_w4s_eeo	0	0	0	2	0	5	0	0	2	0	0	0	10	7	5	0	0	0	1	1	4	0	0	0	0	0	0	0	0	0	3	0	0	2	1	0	0	0	0	0	0	0	0	3	5	1	0	0	0
ASV_bxz_5me_257	2	2	4	6	0	2	0	0	1	2	6	5	0	2	0	0	1	2	1	0	0	0	0	1	0	3	0	0	0	0	0	0	0	0	0	1	0	0	0	0	0	0	0	0	0	0	0	0	1
ASV_by5_zef_mmu	1	0	5	10	2	4	2	2	0	3	7	1	4	1	1	3	0	0	3	0	1	1	1	0	0	0	0	1	0	2	1	1	0	0	0	0	0	0	0	0	0	0	4	1	1	3	0	3	14
ASV_bye_got_t4x	0	0	2	3	1	0	0	1	2	0	0	0	0	0	0	0	0	0	1	0	0	0	0	0	0	0	0	0	0	0	0	0	0	0	0	0	0	0	0	0	0	0	0	0	1	0	0	0	1
ASV_bz9_ao2_z84	0	0	0	0	0	0	1	0	1	0	0	0	0	0	0	0	0	0	1	0	0	0	0	0	0	0	0	0	0	0	0	0	0	0	0	0	0	0	0	0	0	0	0	0	0	0	0	0	0
ASV_bzq_jo9_xrf	0	5	4	0	0	0	1	1	0	1	1	3	1	1	1	6	2	5	1	0	3	0	1	0	1	17	0	0	0	0	0	0	1	0	0	0	0	1	1	0	0	0	0	1	1	1	1	0	0
ASV_bzz_d9a_ez6	8	3	6	0	0	0	8	3	5	2	1	0	5	2	2	3	13	12	2	1	3	2	8	5	2	7	8	10	6	0	0	0	1	4	0	4	0	0	0	0	0	0	0	5	3	2	0	3	0
ASV_c07_vnh_xuf	15	40	64	15	147	263	3	513	26	37	91	101	68	41	25	17	12	9	10	4	14	7	2	1	5	12	1	2	0	1	2	0	0	0	0	1	0	0	0	0	0	0	7	4	5	5	0	0	0
ASV_c0e_00n_agc	0	1	0	0	0	0	0	0	0	1	0	0	0	0	0	0	0	0	0	0	0	0	0	0	0	0	1	0	0	0	0	0	0	0	0	0	0	0	0	0	0	0	0	0	0	0	0	0	0
ASV_c0m_bnw_crb	0	1	0	0	0	0	0	3	0	0	0	0	0	3	1	8	0	2	0	0	2	0	0	0	0	0	0	1	0	0	0	0	0	0	0	0	0	0	0	0	0	0	0	0	0	0	0	0	0
ASV_c0o_q2d_mrc	0	0	0	0	0	0	0	0	0	0	0	0	0	0	0	0	0	0	0	0	0	0	0	0	0	0	0	0	0	0	0	0	0	0	0	0	0	0	0	0	0	0	0	0	0	0	0	0	0
ASV_c0x_kvt_54b	0	0	0	4	2	4	22	23	25	0	0	0	6	7	2	2	0	0	1	1	6	0	0	0	0	0	0	0	0	1	2	0	2	5	0	5	0	0	0	0	0	0	0	2	8	6	0	0	0
ASV_c10_uqz_b65	0	0	1	0	0	1	0	0	1	1	0	2	0	1	0	3	0	1	0	0	0	0	0	0	0	0	0	1	0	0	0	0	0	0	0	0	0	0	0	0	0	0	0	0	0	0	0	2	0
ASV_c16_8r1_vxk	0	2	0	0	0	0	1	1	4	0	0	0	0	0	0	0	1	0	0	0	0	0	1	1	0	0	0	0	0	0	0	0	0	0	0	0	0	0	0	0	0	0	0	0	0	0	0	0	0
ASV_c26_63i_art	3	12	27	2	0	0	2	3	0	6	9	3	0	2	0	7	0	3	0	0	1	0	1	0	0	0	2	5	0	0	2	0	0	0	0	1	0	0	0	0	0	0	10	2	1	0	1	24	5
ASV_c29_hab_0pc	0	0	0	0	0	0	1	0	0	0	0	0	0	0	0	0	0	0	0	0	0	0	0	0	0	0	0	0	0	0	0	0	0	0	0	0	0	0	0	0	0	0	0	0	0	0	0	0	0
ASV_c2e_isl_z5u	0	0	0	0	0	0	1	2	2	0	0	0	0	2	0	0	0	0	1	0	0	0	0	0	0	0	0	0	0	0	0	0	0	1	0	0	0	0	0	0	0	0	0	0	0	0	0	0	0
ASV_c2i_0i7_oaa	2	0	0	0	0	0	0	1	0	0	0	0	0	0	0	1	0	1	0	0	0	0	0	1	0	0	0	0	0	0	0	0	0	0	0	0	0	0	0	0	0	0	0	0	0	0	0	0	0
ASV_c2k_juz_tsq	0	1	0	0	1	1	3	8	8	0	0	1	2	2	0	3	0	1	0	0	0	0	0	0	0	0	0	0	0	1	0	0	0	1	0	0	0	0	0	0	0	0	1	2	5	2	0	0	0
ASV_c2l_ifx_by9	0	0	0	0	0	0	0	0	0	0	0	0	0	1	0	0	0	0	0	0	0	0	0	0	0	0	0	0	0	0	0	0	0	0	0	0	0	0	0	0	0	0	0	0	1	0	0	0	0
ASV_c2r_hyj_gh0	0	0	0	0	0	0	1	1	2	0	0	0	0	0	1	0	0	0	0	0	0	0	0	0	0	0	0	0	0	0	0	0	0	0	0	0	0	0	0	0	0	0	0	0	0	0	0	0	0
ASV_c2u_7wg_c6s	5	3	6	2	0	1	2	7	4	1	0	0	3	1	0	2	4	9	1	0	1	1	1	2	5	2	2	4	1	0	0	0	0	4	0	3	0	0	0	0	0	0	0	4	3	2	0	0	0
ASV_c3m_789_3x0	0	0	0	0	0	0	0	1	1	0	0	0	0	0	0	0	0	0	0	0	0	0	0	0	0	0	0	0	0	0	0	0	0	0	0	0	0	0	0	0	0	0	0	0	0	0	0	0	0
ASV_c3p_sia_b2b	0	1	0	0	0	0	1	3	3	0	0	0	2	2	0	0	1	0	0	0	1	0	0	0	0	0	1	4	0	0	1	0	0	1	0	0	0	0	0	0	0	0	0	0	0	1	0	0	0
ASV_c3s_31z_dpq	0	0	0	0	0	0	1	0	0	0	0	0	4	2	0	0	0	0	1	1	1	0	0	0	0	0	0	0	0	1	0	0	0	0	0	0	0	0	0	0	0	0	0	1	0	1	0	0	0
ASV_c3w_ocg_a3n	0	0	0	0	0	2	0	0	1	0	0	0	2	4	0	0	0	0	1	0	0	0	0	0	0	0	0	0	0	0	0	0	1	0	0	0	0	0	0	0	0	0	0	0	0	0	0	0	0
ASV_c45_dx6_j2f	0	0	0	0	0	0	0	1	0	0	0	0	0	0	0	0	0	0	0	0	0	0	0	0	0	0	0	0	0	0	0	0	0	0	0	0	0	0	0	0	0	0	0	0	0	0	0	0	0
ASV_c4g_93y_tlx	0	0	0	0	0	0	0	0	0	0	0	0	0	0	0	0	0	0	1	0	1	0	0	0	0	0	0	0	0	1	8	2	0	0	0	0	0	0	0	0	0	0	0	1	0	1	0	0	0
ASV_c4o_yz3_2gp	2	0	0	1	3	3	1	0	0	0	0	0	7	6	5	0	0	4	2	0	4	1	0	8	0	2	0	0	0	0	0	0	0	3	0	0	1	0	0	1	0	0	0	2	1	2	1	0	1
ASV_c54_mjx_4eb	0	0	1	0	0	0	0	1	0	0	0	0	0	0	0	0	0	1	0	0	0	0	0	0	0	0	0	0	0	0	0	0	0	0	0	0	0	0	0	0	0	0	0	0	0	0	0	0	0
ASV_c56_9oj_xvu	0	0	0	0	0	0	0	0	0	0	0	0	0	0	0	1	0	0	0	0	0	0	0	0	0	0	0	0	0	0	0	0	0	0	0	0	0	0	0	0	0	0	0	0	0	0	0	0	0
ASV_c56_kz8_wg5	0	0	0	0	0	0	0	0	0	0	0	0	0	0	0	0	0	1	0	0	0	0	0	0	0	0	0	1	0	0	0	0	0	0	0	0	0	0	0	0	0	0	0	0	0	0	0	1	0
ASV_c5c_yz3_1vo	0	0	0	0	0	0	2	6	4	0	0	0	0	1	0	0	0	0	1	0	1	0	0	0	0	0	0	0	0	0	0	0	0	0	0	0	0	0	0	0	0	0	0	2	1	0	0	0	0
ASV_c5k_9sm_jla	0	1	0	0	0	0	0	0	0	0	0	0	0	0	0	0	0	1	0	1	0	0	0	0	0	0	0	0	0	0	0	0	0	0	0	0	0	0	0	0	0	0	0	0	0	0	0	0	0
ASV_c5l_d97_z5f	35	1	6	12	6	8	6	5	12	8	12	3	8	9	1	0	2	4	0	1	7	0	0	0	0	0	0	2	2	0	5	0	1	0	0	10	0	0	4	0	4	0	7	1	4	0	8	17	5
ASV_c5t_16t_c18	0	0	2	9	3	12	1	1	0	0	0	2	2	2	2	0	2	0	0	1	2	0	0	0	0	0	0	0	0	1	1	0	0	0	0	0	0	0	0	0	0	0	1	1	0	0	1	1	0
ASV_c5x_aw0_p33	0	0	0	0	0	0	7	8	10	0	1	0	0	0	0	0	0	0	0	0	0	0	0	0	0	0	0	1	0	0	0	0	0	0	0	1	0	0	0	0	0	0	0	0	0	0	0	0	0
ASV_c5y_mhp_xfi	7	6	3	0	0	0	4	10	8	1	2	0	0	1	1	5	2	3	1	0	1	0	0	5	3	8	5	8	1	0	1	0	0	0	0	2	0	0	0	0	0	0	0	0	2	3	0	0	1
ASV_c5z_6l2_6wg	18	7	2	0	0	0	0	0	0	1	2	0	0	0	0	8	2	0	0	0	0	0	0	0	0	0	12	19	4	0	0	0	0	0	0	0	0	0	0	0	0	0	0	0	0	0	0	0	0
ASV_c62_7o5_enr	0	0	0	0	0	0	0	0	0	0	0	0	0	0	1	0	0	0	0	0	0	0	0	0	0	0	0	0	0	0	0	0	0	0	0	0	0	0	0	0	0	0	0	0	0	0	0	0	0
ASV_c6f_klu_bn1	0	0	0	0	1	0	0	0	0	0	0	2	2	1	1	0	0	0	0	0	0	0	0	0	0	0	0	0	0	1	1	1	3	2	0	0	0	0	0	0	0	0	0	0	1	1	0	0	0
ASV_c6k_j4z_12i	0	1	1	0	1	0	4	0	1	2	0	1	0	0	0	1	0	0	1	0	0	0	0	0	0	0	0	0	0	0	0	0	0	0	0	0	0	0	0	0	0	0	0	0	0	0	0	0	0
ASV_c7h_j6e_9ly	0	0	1	0	0	1	0	0	0	0	0	0	0	0	0	0	0	0	0	0	0	0	0	0	0	0	0	0	0	0	1	0	0	0	0	0	0	0	0	0	0	0	0	0	0	0	0	0	0
ASV_c7p_68v_hb5	0	1	0	5	0	3	0	0	1	1	0	0	0	1	0	0	0	0	0	0	0	0	0	0	0	0	0	1	0	1	1	0	0	0	0	0	0	0	0	0	0	0	1	0	2	0	1	0	0
ASV_c82_phr_0os	0	1	0	0	6	8	0	0	1	1	0	0	0	0	0	0	0	0	0	0	0	0	0	0	0	0	0	1	0	0	0	0	0	0	0	0	0	0	0	0	0	0	0	0	0	1	0	0	0
ASV_c83_dia_j6j	0	0	0	0	0	0	0	0	1	0	0	0	0	0	0	0	0	0	0	0	0	0	0	0	0	0	0	0	0	0	0	1	0	0	0	0	0	0	0	0	0	0	0	0	0	0	0	0	0
ASV_c84_bey_7lp	0	0	0	12	17	23	36	37	39	0	1	0	45	22	13	0	0	0	8	4	22	0	0	0	0	2	0	1	0	15	12	1	9	31	9	3	0	0	1	0	0	0	0	9	11	14	1	0	0
ASV_c85_0sh_17x	0	0	0	1	1	1	0	1	0	0	0	0	2	3	2	0	0	0	0	1	1	0	0	0	0	0	0	0	0	6	2	3	2	1	2	0	0	0	0	0	0	0	0	2	7	2	0	0	0
ASV_c8d_e27_p79	0	0	0	0	0	0	1	1	1	0	0	0	0	0	0	0	0	0	0	0	0	0	0	0	0	0	0	0	0	0	0	0	0	0	0	0	0	0	0	0	0	0	0	0	0	0	0	0	0
ASV_c8l_71n_nzf	0	0	0	0	0	0	2	0	0	0	0	0	0	1	0	0	0	0	2	0	0	0	0	0	0	0	0	0	0	0	0	0	0	1	0	0	0	0	0	0	0	0	0	0	0	1	0	0	0
ASV_c90_beb_p5w	0	0	0	0	0	0	0	0	0	0	0	0	0	0	0	1	0	0	0	0	0	0	0	0	0	0	0	0	0	0	0	0	0	0	0	0	0	0	0	0	0	0	0	0	0	0	0	0	0
ASV_c9v_e95_k67	1	0	0	0	3	11	0	0	0	0	0	0	2	3	1	0	0	2	0	0	0	0	0	0	0	1	0	0	0	1	0	0	0	0	0	0	0	0	0	0	0	0	0	0	0	0	0	0	0
ASV_c9w_ij8_3yq	0	0	0	0	0	0	0	0	0	0	0	0	0	1	0	0	0	0	0	0	0	0	0	0	0	0	0	0	0	0	0	0	0	0	0	0	0	0	0	0	0	0	0	0	0	0	0	0	0
ASV_cb5_onj_5ft	0	0	0	2	0	1	0	0	0	0	0	0	0	0	0	0	0	0	0	1	0	0	0	0	0	0	0	0	0	0	0	0	0	0	0	0	0	0	1	0	0	0	0	0	0	0	0	0	0
ASV_cb7_w4n_47l	0	0	0	0	0	0	1	3	2	2	2	0	2	1	1	2	0	1	0	0	1	0	0	0	1	1	0	0	1	0	0	0	0	0	0	0	0	0	0	0	0	0	0	0	0	1	0	0	0
ASV_cbc_dmj_g74	0	0	0	0	1	0	1	3	4	0	0	0	3	0	0	0	0	0	0	2	3	0	0	0	0	0	0	0	0	2	0	0	0	2	0	1	0	0	0	0	0	0	0	0	1	1	0	0	0
ASV_cbp_58d_z5z	0	0	0	0	0	0	0	0	1	0	0	0	0	0	0	0	0	0	0	0	0	0	0	0	0	0	0	0	0	0	0	1	0	0	0	0	0	0	0	0	0	0	0	0	0	0	0	0	0
ASV_cbs_4b9_hgt	7	11	6	9	1	2	6	6	9	11	14	7	4	4	2	4	9	9	3	1	0	4	0	3	8	10	0	6	1	0	0	0	0	1	1	0	0	0	0	0	0	1	2	0	3	1	0	2	0
ASV_cc3_4ln_1rp	0	0	0	14	22	49	5	3	2	0	0	0	21	26	7	0	0	0	5	2	3	0	0	0	0	0	0	0	0	11	20	7	6	8	1	1	0	0	0	0	0	0	0	14	8	6	0	0	0
ASV_cc8_f3s_x3h	0	0	0	0	0	0	0	0	1	0	0	0	0	0	0	0	0	0	0	0	0	0	0	0	0	0	0	0	0	0	0	0	0	0	0	0	0	0	0	0	0	0	0	0	0	0	0	0	0
ASV_cd9_tb0_qow	0	0	0	1	0	0	1	2	2	0	0	0	1	0	0	0	0	0	1	1	3	0	0	0	0	0	0	0	0	0	0	0	0	2	3	0	0	0	0	0	0	0	0	1	2	3	0	0	0
ASV_cda_p9x_r7e	1	6	3	0	1	0	0	0	1	0	3	7	1	1	1	1	2	3	0	0	0	1	0	0	0	0	2	3	0	0	0	0	1	0	0	0	0	0	0	0	0	0	3	0	1	1	2	5	7
ASV_cdh_018_z1y	0	0	0	1	0	0	3	1	1	2	3	0	1	0	0	1	1	5	0	1	1	0	0	0	0	0	0	0	0	0	0	0	0	0	0	0	0	0	0	0	0	0	0	0	0	0	0	0	1
ASV_cdj_in3_1pe	0	0	0	0	0	0	0	0	0	0	0	0	3	0	0	0	0	0	1	0	2	0	0	0	0	0	0	0	0	0	0	0	0	0	0	0	0	0	0	0	0	0	0	0	0	0	0	0	0
ASV_cdm_m7o_kjd	0	0	3	0	0	0	6	3	1	0	0	0	3	1	1	0	0	0	0	0	1	0	0	0	0	0	0	0	0	0	0	1	0	4	1	1	0	0	0	0	0	0	0	5	10	4	0	0	1
ASV_ce4_1ep_m0b	0	0	0	2	0	0	0	0	0	0	0	0	0	0	0	0	0	0	0	0	0	0	0	0	0	0	0	0	0	1	2	0	0	0	0	0	0	0	0	0	0	0	0	0	0	0	0	0	0
ASV_cec_pwq_u9i	0	0	0	0	0	0	0	0	1	0	0	0	0	0	0	0	0	0	0	0	0	0	0	0	0	0	0	0	0	0	0	0	0	0	0	0	0	0	0	0	0	0	0	0	0	0	0	0	0
ASV_cez_3ax_hxo	0	0	0	0	0	0	4	4	3	0	0	0	0	0	0	0	0	0	0	0	0	0	0	0	0	0	0	0	0	0	0	0	0	0	0	0	0	0	0	0	0	0	0	0	0	0	0	0	0
ASV_cfq_b63_q57	0	0	0	1	0	0	0	0	1	0	0	0	0	0	1	0	0	0	0	1	0	0	0	0	0	0	0	0	0	0	0	0	0	0	0	0	0	0	0	0	0	0	0	0	0	0	0	0	0
ASV_cfq_sds_s47	2	0	0	0	0	0	3	0	2	0	0	0	10	9	9	0	0	0	3	2	4	0	0	0	0	0	0	0	0	2	1	1	0	5	1	0	0	0	0	0	0	0	0	4	9	5	0	0	0
ASV_cfr_4xh_9ed	0	0	0	0	0	0	0	1	2	0	0	0	0	0	1	0	0	1	0	0	0	0	0	0	0	0	0	2	0	0	0	0	0	0	0	0	0	0	0	0	0	0	0	0	0	0	0	0	0
ASV_cg0_rs4_1qz	0	0	0	0	0	0	6	9	3	0	0	0	1	2	1	0	0	0	2	0	0	0	0	0	0	0	0	0	0	0	0	0	1	1	0	3	0	0	0	0	0	0	0	0	2	0	0	0	0
ASV_cg1_p7y_zvh	0	0	0	0	0	1	0	2	0	0	0	0	0	2	0	0	0	0	0	0	0	0	0	0	0	0	0	0	0	0	0	0	0	1	0	0	0	0	0	0	0	0	0	0	0	0	0	0	0
ASV_cg4_7yh_2qx	0	0	0	0	0	0	0	0	0	0	0	0	0	0	0	0	0	0	0	0	0	0	0	0	0	0	0	0	0	0	0	0	0	0	0	0	0	0	0	0	0	0	0	1	2	0	0	0	0
ASV_cg4_9n3_ny4	0	0	0	0	0	0	0	0	2	0	0	0	0	0	0	0	0	0	0	0	0	0	0	0	0	0	0	0	0	0	0	0	0	0	0	0	0	0	0	0	0	0	0	0	0	0	0	0	0
ASV_chd_mzv_6db	0	0	0	1	0	0	0	2	9	0	0	0	1	1	0	0	0	0	2	0	3	0	0	0	0	0	0	0	0	0	0	0	0	1	0	0	0	0	0	0	0	0	0	2	6	2	0	0	0
ASV_chk_yuw_xo4	4	7	20	4	0	1	2	1	6	9	8	4	1	2	1	6	3	2	2	2	2	0	1	1	1	1	3	2	1	0	0	0	0	0	0	0	0	0	0	0	0	0	2	0	0	0	1	3	0
ASV_chn_cp8_5ui	0	0	0	0	0	0	0	0	0	0	0	0	9	0	0	0	0	0	0	0	1	0	0	0	0	0	0	0	0	0	1	0	0	0	0	0	0	0	0	0	0	0	0	0	0	2	0	0	0
ASV_cic_zt1_sc3	0	0	0	0	0	1	1	0	0	0	0	0	2	0	0	0	0	0	0	1	2	0	0	0	0	0	0	0	0	3	0	0	2	3	0	0	0	0	0	0	0	0	0	6	6	10	0	0	0
ASV_cij_19w_21f	0	0	0	0	0	1	0	0	0	1	0	0	0	1	0	0	0	0	0	0	0	0	0	0	0	0	0	0	0	0	0	0	0	0	0	0	0	0	0	0	0	0	0	0	0	0	0	0	0
ASV_ciw_d5q_1su	0	0	1	0	0	0	0	0	0	0	0	0	0	0	0	0	0	0	0	0	0	0	0	0	0	0	1	0	0	0	0	0	0	0	0	0	0	0	0	0	0	0	0	0	0	0	0	0	0
ASV_ciy_8vo_18r	0	0	0	1	0	0	4	3	1	0	0	0	0	0	0	1	0	0	0	0	0	0	0	0	0	0	0	0	0	0	0	0	0	0	0	0	0	0	0	0	0	0	0	0	0	0	0	0	0
ASV_cj0_p7f_7qo	0	0	0	0	3	0	4	1	1	0	0	0	22	22	18	0	0	0	2	2	3	0	0	0	0	0	0	0	0	5	3	2	0	0	0	1	0	0	0	0	0	0	0	6	9	3	0	0	0
ASV_cja_t7u_pvq	191	149	152	252	43	104	14	10	8	243	161	95	13	17	6	317	74	76	0	0	5	7	9	12	11	31	262	415	62	4	9	1	1	0	0	1	2	0	0	0	32	36	21	2	6	2	12	42	61
ASV_cjc_fuy_p15	0	0	0	0	0	0	2	1	0	0	0	1	0	1	0	0	0	0	0	0	0	0	0	0	0	0	1	0	0	0	0	0	0	0	1	0	0	0	0	0	0	0	0	0	0	0	0	0	0
ASV_cjr_kvk_oyz	0	0	0	0	0	0	0	0	0	0	0	0	0	0	1	0	0	0	0	0	0	0	0	0	0	0	0	0	0	0	1	0	0	0	0	0	0	0	0	0	0	0	0	0	1	0	0	0	0
ASV_ckk_cai_yax	0	0	0	1	0	0	1	3	2	0	0	0	0	0	0	0	0	0	0	0	0	0	0	0	0	0	0	0	0	0	0	0	0	0	0	0	0	0	0	0	0	0	0	0	0	0	0	0	0
ASV_ckv_76u_aln	0	1	0	0	0	0	0	2	1	0	0	0	0	0	0	1	0	1	0	0	1	0	0	0	0	0	11	16	1	0	0	0	3	4	1	0	0	0	0	0	0	0	0	1	0	0	0	0	0
ASV_ckv_l3j_4sj	0	0	0	0	0	0	1	0	0	0	0	0	0	0	0	0	0	0	0	0	0	0	0	0	0	0	0	0	0	0	0	0	0	0	0	0	0	0	0	0	0	0	0	0	0	0	0	0	0
ASV_cl2_mdr_51y	0	1	1	0	0	2	0	0	0	2	0	0	0	0	0	0	1	1	0	0	0	0	0	0	0	0	0	1	0	0	0	0	0	0	0	0	0	0	0	0	0	0	1	0	0	0	0	0	2
ASV_cl2_vfv_ro8	24	46	51	39	18	34	14	7	16	32	33	36	17	15	1	14	32	39	13	7	17	0	1	6	9	5	3	16	4	6	2	2	0	3	0	3	0	0	1	0	5	6	2	3	10	7	4	11	11
ASV_cl3_nlc_mls	0	0	0	0	0	0	22	22	15	0	0	0	0	1	0	0	0	0	1	4	5	0	0	0	0	0	0	0	0	0	0	0	3	12	4	2	0	0	0	0	0	0	0	0	0	0	0	0	1
ASV_clc_zx8_hes	0	0	2	5	2	2	0	2	0	0	0	0	5	1	1	0	0	0	1	1	0	0	0	0	0	0	0	0	0	2	2	1	0	0	0	0	0	0	0	0	0	0	0	1	0	1	0	0	0
ASV_clf_ds7_aws	0	0	0	0	0	0	2	0	2	0	0	0	20	29	13	0	0	0	4	2	5	0	0	1	0	1	0	0	0	10	8	4	1	5	0	0	0	0	0	0	0	0	0	11	1	7	0	0	1
ASV_cli_kp1_i9w	0	0	0	0	0	0	1	1	0	0	0	0	0	1	0	0	0	0	1	0	0	0	0	0	0	0	0	0	0	0	0	0	0	0	0	0	0	0	0	0	0	0	0	0	0	0	0	0	0
ASV_clr_mtk_ea0	0	0	0	0	0	0	1	1	1	0	0	0	0	0	0	0	0	0	0	0	0	0	0	0	0	0	0	0	0	0	0	0	0	0	0	0	0	0	0	0	0	0	0	0	0	0	0	0	0
ASV_clr_xpa_ve1	1	1	1	2	0	2	0	0	1	0	5	1	0	0	0	0	0	1	0	0	1	0	0	0	0	1	2	3	0	2	0	0	0	0	0	0	0	0	0	0	0	0	0	0	0	0	1	0	1
ASV_cls_bqs_454	0	0	0	0	0	1	0	1	0	0	0	0	1	4	0	0	0	0	2	0	3	0	0	3	0	0	0	0	0	0	0	0	1	10	3	0	0	0	0	0	0	0	0	7	16	19	0	0	0
ASV_cme_yc0_c7z	0	0	0	0	0	2	0	11	0	0	0	0	0	0	0	0	0	0	0	0	0	0	0	0	0	0	0	1	0	0	0	0	0	0	0	0	0	0	0	0	0	0	0	0	0	0	0	0	0
ASV_cmq_6vv_iky	0	0	0	0	0	0	0	0	0	0	0	1	0	0	0	0	0	0	0	0	0	0	0	0	0	0	0	0	0	0	0	0	0	0	0	0	0	0	0	0	0	0	0	0	0	0	0	0	0
ASV_cmz_ztb_ud6	23	11	12	2	0	4	0	1	0	27	6	4	0	0	0	52	12	5	0	1	0	0	0	1	0	1	164	156	16	0	0	0	0	0	0	0	1	0	0	0	2	2	0	0	0	0	0	2	1
ASV_cn8_h6b_5xi	6	18	2	0	0	0	1	0	0	10	15	8	0	0	1	9	0	7	0	1	0	0	0	2	0	0	2	1	0	0	0	0	0	0	0	1	0	0	0	0	0	0	0	0	0	0	0	0	5
ASV_cno_f75_cvw	0	0	0	0	0	0	0	0	0	0	0	0	0	0	0	1	0	0	0	0	0	0	15	0	0	0	0	0	0	0	0	0	0	0	0	0	0	0	0	0	0	0	0	0	0	0	0	0	0
ASV_cog_eys_860	0	0	0	0	0	0	3	1	2	0	0	0	0	0	0	0	0	0	0	0	0	0	0	0	0	0	0	0	0	0	0	0	0	0	0	0	0	0	0	0	0	0	0	0	2	1	0	0	0
ASV_coi_g1y_d6y	2	0	1	0	0	0	0	0	0	1	0	0	0	0	0	1	0	0	0	0	0	0	0	0	0	0	0	0	0	0	0	0	0	0	0	0	0	0	0	0	0	0	0	1	3	0	0	0	0
ASV_com_un5_i2x	0	0	0	0	0	0	0	0	0	0	0	0	0	0	1	0	0	0	0	0	0	0	0	0	0	0	0	0	0	0	0	0	0	0	0	0	0	0	0	0	0	0	0	0	0	0	0	0	0
ASV_coq_iu4_nol	0	0	0	0	0	0	0	1	0	0	0	0	0	0	0	0	0	0	0	0	0	0	0	0	0	0	0	0	0	0	0	0	0	0	0	0	0	0	0	0	0	0	0	0	0	0	0	0	0
ASV_cot_c4y_nci	0	0	0	0	2	1	1	0	0	0	0	0	0	2	3	0	0	0	0	0	1	0	0	0	0	0	0	0	0	1	1	0	1	0	0	0	0	0	0	0	0	0	0	1	1	0	0	0	0
ASV_cpi_v5e_gmi	0	0	0	0	0	0	1	1	2	0	0	0	1	0	0	0	0	0	1	0	3	0	0	0	0	0	0	0	0	0	0	0	0	0	0	0	0	0	0	0	0	0	0	1	0	0	0	0	0
ASV_cpo_pli_fwf	1	2	2	0	0	0	1	2	1	2	0	0	0	0	0	2	3	3	0	0	0	0	1	0	1	4	0	0	2	0	0	0	0	0	0	0	0	0	0	0	0	0	0	2	12	4	1	0	0
ASV_cps_s3w_pzp	0	1	0	0	0	0	0	2	0	0	0	0	0	0	0	0	0	0	1	0	0	0	0	0	0	0	0	0	0	0	0	0	0	0	0	0	0	0	0	0	0	0	0	0	1	0	0	0	0
ASV_cpt_tj5_dd9	0	0	0	0	0	0	0	0	0	0	0	0	0	1	0	0	0	0	0	0	0	0	0	0	0	0	0	0	0	0	0	0	0	1	0	0	0	0	0	0	0	0	0	1	0	0	0	0	0
ASV_cq1_8tg_e6s	0	0	0	0	0	0	0	0	0	0	0	0	2	0	0	0	0	0	0	0	1	0	0	0	0	0	0	0	0	1	2	0	0	0	0	0	0	0	0	0	0	0	0	0	0	0	0	0	0
ASV_cr3_l41_oru	0	0	0	0	0	0	0	0	1	0	0	0	5	0	0	0	0	0	2	0	0	0	0	0	0	0	0	0	0	6	1	5	0	0	0	0	0	0	0	0	0	0	0	21	9	2	0	0	0
ASV_cr8_80k_coo	0	1	3	0	0	0	0	0	0	0	0	0	0	1	0	1	0	1	0	0	1	0	0	0	1	0	0	0	0	0	0	0	1	0	0	0	0	0	0	0	0	0	0	0	0	0	0	0	0
ASV_cra_54t_2ts	0	0	1	0	0	0	0	0	0	0	0	0	5	3	2	0	0	0	2	1	3	1	0	3	0	0	0	2	0	2	1	1	2	6	0	0	0	0	0	0	0	0	0	3	9	6	0	0	0
ASV_crh_pjt_vlj	0	2	4	0	0	0	0	0	0	0	0	0	0	0	0	0	0	1	0	0	0	0	0	0	0	0	1	1	0	1	0	0	0	0	0	0	0	0	0	0	0	0	1	0	1	0	0	1	1
ASV_cri_66a_hib	2	0	0	0	0	0	15	5	4	0	1	0	12	35	11	0	0	0	16	4	23	0	0	0	0	0	0	2	0	1	6	1	10	18	0	2	0	0	0	0	0	0	1	16	13	14	0	0	0
ASV_crm_667_75n	0	0	0	0	1	1	0	0	0	0	0	0	0	1	0	0	0	0	0	0	0	0	0	0	0	0	0	0	0	0	0	0	0	0	0	0	0	0	0	0	0	0	0	0	0	0	0	0	0
ASV_csj_c0d_j8g	1	7	9	2	1	3	1	1	1	4	3	4	1	4	0	2	3	2	0	0	1	0	2	0	0	1	0	0	0	0	1	0	0	0	0	0	0	0	0	0	1	1	3	1	2	4	1	1	2
ASV_csz_xzo_x5w	0	0	0	1	45	58	0	0	0	0	1	0	0	0	0	0	0	0	0	0	0	0	0	0	0	0	0	0	0	1	1	0	0	0	0	0	0	0	0	0	0	0	0	1	0	0	0	0	0
ASV_ctc_wln_lo2	0	0	0	2	0	2	0	0	0	0	0	0	2	0	0	0	0	0	0	0	0	0	0	0	0	0	0	0	0	5	2	0	0	0	0	0	0	0	0	0	0	0	0	1	0	0	0	0	0
ASV_ctg_ccp_uic	3	1	1	1	10	21	8	5	1	0	1	0	96	39	16	1	0	0	6	0	5	0	0	1	0	1	1	0	1	6	8	7	0	1	2	4	0	0	0	0	0	0	0	6	17	10	0	0	0
ASV_ctl_qns_jwj	0	0	0	0	0	0	0	0	0	0	0	0	1	1	0	0	0	0	0	0	1	0	0	0	0	0	0	0	0	1	0	0	0	0	1	0	0	0	0	0	0	0	0	1	0	0	0	0	0
ASV_ctz_3lf_yon	0	0	0	2	0	0	0	0	0	0	0	0	1	4	3	0	0	0	1	0	0	0	0	0	0	0	0	0	0	0	1	1	0	0	0	0	0	0	0	0	0	0	0	3	2	1	0	0	0
ASV_cu7_mr0_244	2	0	2	0	1	0	0	0	0	0	2	1	2	0	1	0	0	1	0	0	1	0	0	1	0	0	0	1	1	1	1	1	0	2	0	0	0	0	0	0	1	1	0	1	2	1	1	2	11
ASV_cua_zph_3ta	0	0	0	0	0	0	0	0	0	0	0	0	1	0	0	0	0	0	0	0	0	0	0	0	0	0	0	0	0	0	0	0	0	0	0	0	0	0	0	0	0	0	0	0	0	0	0	0	0
ASV_cue_isy_d0t	0	0	0	0	0	0	31	9	11	0	0	0	0	0	0	0	0	0	0	1	0	0	0	0	0	0	0	0	0	0	0	0	0	0	3	0	0	0	0	0	0	0	0	0	2	0	0	0	0
ASV_cui_4sl_9xc	0	0	0	0	0	0	6	1	1	0	0	0	3	2	2	0	0	0	3	1	4	0	0	0	0	0	0	0	0	0	0	0	2	6	1	0	0	0	0	0	0	0	0	3	19	6	2	0	0
ASV_cuk_2ak_53s	0	0	0	0	0	0	0	0	0	0	0	0	0	0	1	0	0	0	0	0	0	0	0	0	0	0	0	0	0	3	1	0	0	0	0	0	0	0	0	0	0	0	0	0	0	0	0	0	0
ASV_cv3_yf0_ifd	0	0	0	0	2	1	11	14	9	0	1	0	9	3	1	0	0	2	4	1	10	0	0	0	0	1	0	0	0	21	7	2	3	11	1	6	0	0	0	0	0	0	0	2	0	2	0	0	0
ASV_cvv_o9c_6db	0	1	1	0	0	0	1	0	1	0	0	0	0	0	0	0	0	1	0	0	0	0	0	0	0	0	0	0	1	0	0	0	0	0	0	0	0	0	0	0	0	0	0	1	0	1	0	0	0
ASV_cwi_x6u_ymk	2	0	0	0	0	0	1	0	0	0	0	0	0	0	0	0	0	0	0	0	1	0	0	0	0	0	0	0	0	0	0	0	0	0	0	0	0	0	0	0	0	0	0	0	1	0	0	0	0
ASV_cwo_tj7_22i	0	0	0	0	0	0	1	3	0	0	0	0	1	3	1	0	0	0	0	0	0	0	0	0	0	0	0	0	0	0	0	0	0	0	0	0	0	0	0	0	0	0	0	0	7	2	0	0	0
ASV_cx5_d9z_bmn	0	0	1	0	0	0	3	2	2	0	0	0	0	0	0	0	0	1	0	0	0	0	0	0	0	0	0	1	0	0	0	0	0	0	0	0	0	0	0	0	0	0	0	0	0	0	0	0	0
ASV_cx7_bx7_fn6	0	0	0	2	5	1	0	5	1	1	0	0	8	12	5	0	2	1	2	1	5	0	0	0	0	1	0	1	0	2	0	2	0	5	3	0	0	0	0	0	0	0	0	1	2	3	0	0	1
ASV_cxf_7r6_5qo	1	1	5	0	2	0	0	0	0	0	2	1	0	0	0	1	0	0	0	0	0	0	0	0	1	1	2	0	0	1	0	0	0	0	0	0	0	0	0	0	0	0	0	0	0	0	0	0	1
ASV_cxs_n0f_mx6	0	0	7	0	0	0	0	0	1	2	0	0	1	0	0	0	4	4	4	4	6	1	0	1	3	2	1	0	0	0	0	0	0	4	0	0	0	0	0	0	0	0	0	1	4	7	0	0	0
ASV_cxu_xc4_ipw	0	1	0	0	0	0	0	1	0	0	0	0	0	1	0	0	0	2	0	0	0	0	0	0	0	0	0	0	0	0	0	0	0	0	0	0	0	0	0	0	0	0	0	0	0	0	0	0	0
ASV_cxy_0jk_q83	0	0	0	0	0	0	0	0	0	0	0	0	0	0	0	0	0	0	0	0	0	0	0	0	0	0	0	0	0	0	0	0	0	0	0	0	0	0	0	0	0	0	0	1	0	0	0	0	0
ASV_cy5_zk4_85m	0	0	0	0	0	0	5	0	3	0	0	0	13	13	10	0	0	0	8	1	7	0	0	0	0	0	0	0	0	0	0	0	2	2	1	0	0	0	0	0	0	0	0	0	3	2	0	0	0
ASV_cyz_buf_pwa	0	0	0	0	0	2	7	0	3	0	0	0	18	17	8	0	0	0	0	0	2	0	0	0	0	0	0	0	0	4	3	1	1	2	0	0	0	0	0	0	0	0	0	8	4	2	0	1	0
ASV_czg_qzl_398	1	0	0	18	4	12	2	3	1	1	0	0	5	3	2	0	0	0	2	3	4	0	0	2	0	0	0	0	0	5	8	3	0	1	0	0	0	0	0	0	0	0	0	0	7	5	0	0	0
ASV_czj_27n_up3	2	0	3	0	1	0	8	7	2	0	0	0	0	1	0	2	1	0	0	0	2	0	0	0	0	0	0	6	1	0	1	0	0	1	0	0	0	0	0	0	0	0	0	1	2	2	0	1	4
ASV_czm_oit_bvj	0	0	0	0	0	0	0	0	0	1	0	0	4	2	0	0	1	3	1	0	1	0	0	0	0	0	1	0	0	0	0	0	0	0	0	0	0	0	0	0	0	0	0	0	0	0	0	0	0
ASV_czn_6l5_ocu	0	1	1	1	0	1	1	0	1	1	4	1	0	0	0	0	0	1	0	0	0	0	0	0	0	0	1	0	0	0	0	0	0	0	0	0	0	0	0	0	0	0	0	1	0	0	2	4	1
ASV_d02_aa0_2dq	4	2	2	0	2	2	1	0	0	0	2	0	4	8	0	4	1	1	0	0	1	0	1	0	2	0	0	7	0	1	0	1	1	1	1	2	0	0	1	0	0	0	0	3	7	1	0	0	0
ASV_d07_01j_mxj	0	0	0	0	0	0	1	1	4	0	0	0	0	0	0	0	2	1	0	0	0	0	0	0	0	0	0	0	0	0	0	0	0	0	0	0	0	0	0	0	0	0	0	0	0	0	0	0	0
ASV_d0b_1pm_gu8	0	0	1	0	0	0	0	0	0	0	0	0	0	0	0	0	0	1	0	0	0	0	0	0	0	0	0	0	0	0	0	0	0	0	0	0	0	0	0	0	0	0	0	0	0	0	0	0	0
ASV_d0g_8kc_tde	0	0	1	0	0	0	0	0	0	0	1	0	2	2	0	0	0	0	0	0	0	0	0	0	0	0	0	0	0	1	0	0	0	0	0	0	0	0	0	0	0	0	0	0	0	0	0	0	0
ASV_d0n_a2n_2wo	1	0	3	1	0	1	0	0	0	0	0	1	0	0	0	0	1	0	0	0	0	0	0	0	0	0	0	0	0	0	0	0	0	0	0	0	0	0	0	0	0	0	0	0	0	0	0	0	0
ASV_d0r_cw5_sp2	0	0	0	0	0	0	0	0	0	0	0	0	0	0	0	0	0	0	0	0	0	0	0	0	0	0	0	0	0	0	0	0	0	0	0	0	0	0	0	0	0	0	0	0	0	0	0	0	0
ASV_d1b_ly3_njr	0	0	0	1	1	7	0	0	0	0	0	0	1	1	1	0	0	0	0	0	0	0	0	0	0	0	0	0	0	8	5	1	0	0	0	0	0	0	0	0	0	0	0	1	0	0	1	2	0
ASV_d1g_dez_9dl	5	17	8	5	0	6	13	12	10	10	15	13	31	34	15	8	12	16	11	3	13	0	4	0	12	4	6	14	0	9	12	5	2	5	0	14	0	0	2	0	0	1	10	15	22	22	2	18	11
ASV_d1v_xpf_8mg	0	0	0	0	0	0	2	0	1	0	0	0	0	0	0	0	0	0	0	0	1	0	0	0	0	0	0	0	0	0	0	0	0	0	0	0	0	0	0	0	0	0	0	0	0	1	0	0	0
ASV_d20_45a_6fo	1	0	0	0	0	0	1	1	0	0	0	0	5	3	1	0	0	0	5	1	3	0	0	1	0	0	0	0	0	0	0	0	0	1	0	0	0	0	0	0	0	0	0	0	0	0	0	0	0
ASV_d27_oc1_plz	0	0	0	0	0	0	1	0	0	0	0	0	1	0	0	0	0	1	0	0	0	0	0	0	0	0	0	0	0	0	0	0	0	0	0	0	0	0	0	0	0	0	0	0	0	0	0	0	0
ASV_d2b_836_cho	5	4	3	0	1	2	1	0	0	1	2	0	1	3	1	2	0	1	0	0	0	0	0	0	0	0	3	1	0	0	2	0	0	0	0	0	0	0	0	0	0	0	0	0	0	0	1	1	1
ASV_d2c_w45_g08	0	0	0	0	0	0	1	5	6	0	0	0	0	0	0	0	0	0	0	0	0	0	0	0	0	0	0	0	0	0	0	0	0	1	0	0	0	0	0	0	0	0	0	0	0	1	0	0	1
ASV_d35_tk5_i88	1	0	0	0	0	0	0	1	1	0	0	0	0	0	0	1	0	0	0	0	0	0	0	0	0	0	0	0	1	0	0	0	0	0	0	0	0	0	0	0	0	0	0	0	0	0	0	0	0
ASV_d3g_oj3_y8s	0	3	0	0	0	0	0	0	0	0	0	0	0	0	1	0	0	0	0	0	0	0	0	0	1	0	0	0	0	0	0	0	0	0	0	0	0	0	0	0	0	0	0	0	0	0	0	0	0
ASV_d3x_txr_3uv	0	0	0	0	0	0	2	0	0	0	0	0	0	0	0	0	0	0	0	0	0	0	0	0	0	0	0	0	0	0	0	0	0	0	0	0	0	0	0	0	0	0	0	0	0	0	0	0	0
ASV_d3z_wnv_sj2	0	0	0	0	1	0	0	0	0	0	0	0	0	0	0	0	0	0	0	0	0	0	0	0	0	0	0	0	0	0	0	0	0	1	0	0	0	0	0	0	0	0	0	0	0	0	0	1	0
ASV_d47_0j4_uqk	0	0	0	0	0	0	0	0	1	0	0	0	0	0	0	0	0	0	0	0	0	0	0	0	0	0	0	0	0	0	0	0	0	0	0	0	0	0	0	0	0	0	0	0	0	0	0	0	0
ASV_d4b_y3z_jsp	0	0	0	0	0	0	2	1	0	0	0	0	0	0	0	0	0	0	0	0	1	0	0	0	0	0	0	0	0	0	0	0	0	0	0	1	0	0	0	0	0	0	0	0	0	0	0	0	0
ASV_d4f_xiv_xcp	0	3	1	0	0	0	0	0	0	0	1	0	0	0	0	0	0	0	0	0	0	0	1	0	1	0	0	0	0	0	0	0	0	0	0	0	0	0	0	0	0	0	0	0	0	0	0	0	0
ASV_d4o_r56_oxz	0	0	0	0	0	0	0	0	0	0	0	1	6	0	0	1	0	1	0	0	0	0	0	0	0	0	0	0	0	0	0	0	0	0	0	0	0	0	0	0	0	1	0	0	1	0	0	3	2
ASV_d4w_26r_4gi	1	1	3	0	0	0	0	1	0	0	1	0	2	2	1	0	0	1	0	0	1	0	0	0	0	0	0	0	1	2	0	1	0	0	0	0	0	0	0	0	0	0	0	0	0	0	0	2	0
ASV_d4x_wo3_g33	0	0	1	0	0	0	2	0	0	0	0	2	0	1	0	0	0	1	0	0	0	0	0	0	2	0	0	0	0	0	0	0	0	0	0	0	0	0	0	0	0	0	0	1	0	0	0	0	0
ASV_d50_i22_hvp	0	1	1	28	24	24	2	1	1	0	5	0	5	12	1	0	0	0	4	1	5	0	0	2	0	0	0	1	0	6	11	4	1	1	0	0	0	0	0	0	0	0	0	2	2	2	4	3	3
ASV_d51_h4l_oca	0	0	1	0	0	0	0	1	0	0	0	0	1	0	0	0	0	0	0	0	0	0	0	0	0	0	0	0	0	0	0	0	0	0	0	0	0	0	0	0	0	0	0	0	0	0	0	0	0
ASV_d5d_7xo_bp9	0	0	0	0	0	0	0	1	1	0	0	0	0	0	0	0	0	0	0	0	1	0	0	0	3	0	0	0	0	4	1	0	1	2	1	0	0	0	0	0	0	0	0	0	0	0	0	0	0
ASV_d5h_htj_gqy	2	3	7	47	13	31	2	2	2	21	36	22	7	11	3	2	11	10	3	3	1	0	2	1	0	1	0	1	1	0	0	0	0	0	0	1	0	0	0	0	1	0	0	0	0	3	0	0	1
ASV_d5p_zsl_0g6	17	21	60	11	19	16	5	5	0	25	18	23	7	1	1	5	12	8	4	1	4	0	0	4	9	1	1	5	1	1	2	0	0	1	1	0	0	0	0	0	6	9	17	1	7	1	5	6	9
ASV_d5s_e4t_t92	0	1	0	0	3	1	0	37	0	0	0	0	4	3	3	0	0	0	1	0	1	0	0	0	0	0	0	0	0	0	0	0	0	0	0	0	0	0	0	0	0	0	0	0	0	0	0	0	0
ASV_d60_bpz_bvz	2	1	1	0	0	0	0	0	0	1	0	1	0	1	0	1	0	0	0	0	2	0	0	0	0	2	0	0	0	0	1	0	0	0	0	0	0	0	0	0	0	0	0	2	0	0	0	0	0
ASV_d6a_2zt_y2j	0	0	0	0	0	0	1	2	1	0	0	0	0	0	0	0	0	0	0	0	1	0	0	0	0	0	0	0	0	0	0	0	0	0	0	0	0	0	0	0	0	0	0	0	0	0	0	0	0
ASV_d6n_jm7_ol7	0	0	0	0	0	0	23	14	8	0	2	0	0	0	0	0	0	0	0	0	0	0	0	0	0	0	0	0	0	0	0	0	0	0	0	0	0	0	0	0	0	0	0	0	0	0	0	0	0
ASV_d6r_2tx_kab	0	0	0	0	1	0	0	0	0	0	0	0	0	0	0	0	0	0	0	0	0	0	0	0	0	0	0	0	0	0	0	1	0	0	1	0	0	0	0	0	0	0	0	1	0	1	0	0	0
ASV_d6z_g0r_g5v	1	0	2	0	0	0	0	0	0	7	12	7	0	0	0	1	0	2	0	0	0	0	0	0	0	2	0	1	0	0	0	0	0	0	0	1	1	0	0	0	3	2	12	3	8	4	5	9	17
ASV_d6z_txt_76g	2	1	1	12	5	15	0	1	0	1	3	5	6	2	1	0	1	0	0	0	1	0	0	0	0	0	0	0	0	2	0	1	0	0	0	0	0	0	0	0	0	0	1	0	0	0	0	0	2
ASV_d7f_aux_u3s	9	9	22	0	0	0	11	14	16	2	0	0	1	0	2	5	2	5	1	0	0	0	0	0	5	7	8	7	1	0	0	0	1	1	0	2	0	0	0	0	0	0	0	0	0	0	0	0	0
ASV_d7g_83g_zzr	0	0	0	0	0	0	0	1	0	0	0	0	0	0	0	0	0	0	0	0	0	0	0	0	0	0	0	0	0	0	0	0	0	0	0	0	0	0	0	0	0	0	0	0	0	0	0	0	0
ASV_d7y_oyj_8oc	0	0	0	0	0	0	6	8	7	0	0	0	0	0	0	0	0	0	0	0	1	0	0	0	0	0	0	0	0	0	0	0	0	0	0	6	0	0	0	0	0	0	0	0	0	0	0	0	0
ASV_d80_qdk_qhk	0	0	0	0	0	0	0	0	0	1	0	0	0	0	0	2	0	0	0	0	0	0	0	0	0	0	0	0	0	0	0	0	0	0	0	0	0	0	0	0	0	0	0	0	0	0	0	0	0
ASV_d85_yu4_o4g	0	0	0	0	0	0	0	2	1	0	0	0	0	1	1	0	0	0	0	1	1	0	0	0	0	0	0	0	0	0	0	0	0	0	0	0	0	0	0	0	0	0	0	0	1	0	0	0	0
ASV_d8q_am8_riu	0	1	0	0	0	0	0	0	0	0	0	0	0	0	0	0	0	0	0	0	0	0	0	0	0	0	0	0	0	0	0	0	0	0	0	0	0	0	0	0	0	0	0	0	0	0	0	1	0
ASV_d9g_7on_4c4	0	0	0	0	0	0	0	0	0	0	0	0	0	0	0	0	0	0	0	0	0	0	0	0	0	0	0	0	0	0	0	0	0	0	0	0	0	0	0	0	0	0	0	1	0	0	0	0	0
ASV_d9k_did_vzb	0	0	0	1	0	0	3	6	4	0	0	0	0	0	0	0	0	0	0	0	0	0	0	0	0	0	0	0	0	0	2	0	0	0	0	0	0	0	0	0	0	0	0	0	0	0	0	0	0
ASV_d9y_cxt_r2g	0	0	5	0	1	10	2	0	0	0	0	0	4	16	5	0	0	0	3	2	7	0	0	0	45	1	0	2	8	1	3	2	3	0	1	0	0	0	0	0	0	0	0	2	5	7	0	0	4
ASV_da8_cgc_7kx	0	0	0	0	0	0	2	0	0	0	0	0	4	2	3	0	0	0	2	1	0	0	0	0	0	0	0	0	0	0	0	0	0	0	0	1	0	0	0	0	0	0	0	0	0	0	0	0	0
ASV_dae_s53_5u3	0	0	2	0	0	0	0	4	0	0	0	0	7	6	4	0	0	0	1	0	3	0	0	0	0	0	0	0	0	0	0	1	3	1	2	0	0	0	0	0	0	0	0	4	4	5	0	0	0
ASV_db1_826_iem	0	1	1	1	3	4	2	2	0	0	2	0	1	0	1	0	0	0	1	0	0	0	0	0	1	0	0	0	0	0	1	0	0	0	0	0	0	0	0	0	0	0	0	0	0	0	0	0	2
ASV_db8_qcw_50o	3	3	5	1	0	0	5	5	5	3	2	0	3	1	0	2	0	11	1	0	1	0	0	2	3	1	1	1	0	0	0	0	0	0	0	0	0	1	0	0	0	0	0	0	1	2	0	0	0
ASV_dbc_ghb_y81	0	0	0	0	0	0	0	0	1	0	0	0	0	0	0	0	0	0	0	0	1	0	0	0	0	0	0	0	0	0	1	0	0	0	0	0	0	0	0	0	0	0	0	0	0	0	0	0	0
ASV_dbp_bmr_whh	0	0	0	1	0	0	12	7	7	0	0	0	0	0	0	2	0	0	0	0	0	0	0	0	0	0	0	0	0	0	0	0	1	2	1	1	0	0	0	0	0	0	0	0	0	0	0	0	0
ASV_dbz_oqv_no0	3	10	14	0	0	0	0	0	0	6	12	7	1	2	2	2	1	1	0	0	0	0	0	2	0	2	1	0	0	0	1	0	0	0	0	0	0	0	0	0	0	0	0	0	1	0	1	0	0
ASV_dc1_j5e_yoy	0	0	0	0	0	0	1	0	0	0	0	0	1	0	0	0	0	0	0	0	0	0	0	0	0	0	0	0	0	0	0	0	0	0	0	0	0	0	0	0	0	0	0	0	0	0	0	0	0
ASV_dc7_y9l_mn0	0	0	5	1	0	2	3	4	6	0	0	0	0	0	0	0	0	0	2	2	0	0	0	0	0	0	0	0	0	0	0	0	1	7	0	2	0	0	0	0	0	0	0	2	11	4	0	0	0
ASV_dcd_o7s_n8f	0	0	0	0	0	0	1	0	1	0	0	0	1	0	0	0	0	0	0	0	0	0	0	0	0	0	0	0	0	0	0	0	0	0	0	0	0	0	0	0	0	0	0	0	0	0	0	0	0
ASV_dcp_9w1_qgw	8	5	22	0	0	0	10	3	8	1	1	0	0	1	0	12	9	22	0	1	1	2	4	0	10	14	2	4	0	0	0	0	0	0	0	1	0	0	0	0	0	0	0	1	1	2	0	0	0
ASV_dd0_nft_vpy	0	0	0	28	7	18	0	1	1	2	2	0	1	3	1	0	0	0	0	0	1	0	0	1	0	0	0	0	0	0	0	0	0	0	0	0	0	0	0	0	0	0	1	1	0	2	1	0	0
ASV_dd2_5i5_y3c	0	0	0	0	0	0	0	0	0	0	0	0	1	0	0	0	0	0	0	0	0	0	0	0	0	0	0	0	0	0	0	0	0	0	0	1	0	0	0	0	0	0	0	0	0	0	0	0	0
ASV_ddl_3qw_2tg	0	0	1	1	2	7	72	70	79	2	2	0	168	65	38	2	0	0	20	4	19	0	4	0	0	0	0	0	0	14	6	6	23	36	8	26	0	1	1	0	0	0	0	14	33	24	0	4	0
ASV_ddy_zyj_wqb	0	0	0	0	0	0	1	1	1	0	0	0	0	0	0	0	0	0	0	0	1	0	0	1	0	0	0	0	0	0	0	0	0	0	0	0	0	0	0	0	0	0	0	0	0	0	0	0	1
ASV_dep_fy5_f97	0	0	0	0	0	0	0	0	1	0	0	0	0	0	0	0	0	0	0	0	0	0	0	0	0	0	0	0	0	0	0	0	0	0	0	0	0	0	0	0	0	0	0	0	0	0	0	0	0
ASV_dep_jag_54f	9	4	1	0	0	0	17	16	10	2	1	0	0	3	0	1	0	1	3	1	1	1	0	3	0	0	0	1	1	0	0	0	0	0	1	1	0	0	0	0	0	0	0	0	0	0	0	0	0
ASV_dez_yev_44h	0	0	0	0	0	0	0	0	0	0	0	0	1	0	0	0	0	0	0	0	0	0	0	0	0	0	0	0	0	0	0	0	0	0	0	0	0	0	0	0	0	0	0	0	0	0	0	0	0
ASV_df2_rjc_5rs	0	0	0	0	0	0	0	0	0	0	0	0	0	1	0	0	0	0	0	0	0	0	0	0	0	0	0	0	0	0	1	0	0	0	0	0	0	0	0	0	0	0	0	0	0	0	0	0	0
ASV_df6_8fw_n1v	0	0	0	0	0	0	0	0	0	0	0	0	0	0	0	0	0	0	0	0	0	0	0	0	0	0	0	0	0	0	0	0	0	0	0	0	0	0	0	0	0	0	0	0	0	0	0	0	0
ASV_df7_33w_8dv	0	0	0	0	2	1	3	1	4	0	0	1	0	2	1	0	0	0	0	0	1	0	0	0	0	0	0	0	0	1	1	0	3	0	1	1	0	0	0	0	0	0	0	1	0	1	0	0	0
ASV_dfw_5a4_pk8	3	6	5	3	0	2	1	4	3	2	6	3	1	0	1	4	1	1	0	0	1	0	0	3	0	1	4	1	1	1	1	1	0	1	0	0	0	0	0	0	0	3	2	1	4	0	1	1	5
ASV_dfx_3i4_91v	0	0	0	0	1	1	5	0	0	0	0	0	22	11	5	0	0	0	2	0	8	0	0	0	0	0	0	0	0	1	1	0	0	0	0	0	0	0	0	0	0	0	0	1	1	1	0	0	0
ASV_dfy_xi4_oof	0	0	0	0	0	0	1	5	4	0	0	0	0	0	0	0	0	0	1	0	0	0	0	0	0	0	0	0	0	0	0	0	0	1	0	1	0	0	0	0	0	0	0	0	0	0	0	0	0
ASV_dg5_zak_2uc	0	0	0	0	0	1	2	4	4	2	0	0	1	1	0	0	0	0	1	0	0	0	0	0	0	0	0	1	0	0	0	0	0	0	0	0	0	0	0	0	0	0	1	0	0	0	0	1	0
ASV_dgb_p7c_0e8	0	0	1	1	0	1	2	1	4	0	1	0	4	4	2	0	0	0	5	0	2	0	0	7	0	1	0	0	0	1	1	0	0	0	2	2	0	0	0	0	0	0	0	1	10	2	0	1	1
ASV_dgc_qtl_ezt	0	0	0	0	0	0	0	1	1	0	0	0	0	0	0	0	0	0	0	0	0	0	0	0	0	0	0	0	0	0	0	0	0	0	0	2	0	0	0	0	0	0	0	0	0	0	0	0	0
ASV_dgd_avx_5g9	0	0	0	0	0	0	6	9	23	0	0	0	0	0	0	0	0	0	1	0	0	0	0	0	0	0	0	0	0	0	0	0	0	0	0	0	0	0	0	0	0	0	0	0	0	0	0	0	0
ASV_dgg_mdb_b53	0	0	0	0	0	0	0	0	0	0	0	0	0	0	0	0	0	0	0	0	0	0	0	0	0	0	0	0	0	0	0	0	0	0	0	0	0	0	0	0	0	0	0	0	0	1	0	0	0
ASV_dgg_qxk_w83	0	0	2	0	0	0	2	1	2	0	0	0	0	0	0	3	2	5	0	0	1	0	0	0	0	0	1	4	2	0	0	0	0	2	1	0	0	0	0	0	0	0	0	0	1	0	0	0	0
ASV_dh0_7kg_qpr	0	0	0	13	6	6	5	5	4	0	0	0	4	4	0	0	0	0	0	0	1	0	0	0	0	1	0	0	0	3	4	0	3	0	0	3	0	0	0	0	0	0	0	0	2	0	0	0	0
ASV_dhj_rke_5qt	0	0	0	0	1	0	0	0	0	0	0	0	0	0	0	0	0	0	0	0	0	0	0	0	0	0	0	0	0	1	0	0	0	0	0	0	0	0	0	0	0	0	0	1	1	0	0	0	0
ASV_dhn_amy_2gl	0	0	0	0	1	0	0	0	0	0	0	0	1	0	0	0	0	0	0	0	0	0	0	0	0	0	0	0	0	0	0	0	0	0	0	0	0	0	0	0	0	0	0	0	0	0	0	0	0
ASV_dhy_4ja_9p4	0	0	0	0	0	1	0	0	0	0	0	0	0	0	1	0	0	0	0	0	0	0	0	0	0	0	0	0	0	0	0	0	0	0	0	0	0	0	0	0	0	0	0	0	0	0	0	0	0
ASV_die_3zg_lu9	2	2	4	1	14	44	1	1	0	3	5	3	7	8	1	3	3	2	0	1	0	1	0	1	0	0	0	3	1	3	0	1	1	1	0	0	0	0	0	0	0	0	0	0	0	1	0	0	0
ASV_dif_92o_b11	0	0	0	0	0	0	0	0	0	0	3	0	0	0	0	0	0	0	0	0	0	0	0	0	0	0	0	0	0	0	0	1	0	0	0	0	0	0	0	0	0	0	0	0	0	0	0	0	0
ASV_dig_oqs_d7p	2	0	0	0	0	0	0	0	0	0	0	0	0	0	0	0	0	0	0	0	0	0	3	0	0	0	0	0	0	0	0	0	0	0	0	0	0	0	0	0	0	0	0	0	0	0	0	0	0
ASV_dii_z27_0rc	0	0	0	2	0	1	0	0	0	0	1	2	0	1	0	1	0	0	0	0	0	0	0	1	1	0	0	0	0	0	0	0	0	0	0	0	0	0	0	0	0	0	0	0	0	0	0	0	0
ASV_dj4_4o4_k46	0	0	0	0	0	0	0	0	0	0	0	0	0	0	0	0	0	0	0	0	4	0	0	0	0	0	0	0	0	0	0	0	0	0	0	0	0	0	0	0	0	0	0	0	0	0	0	0	0
ASV_djb_w6h_r3d	0	1	0	0	0	0	5	0	3	3	0	0	2	3	1	3	2	3	1	0	5	1	8	0	4	4	0	0	1	0	0	0	0	1	0	1	0	0	0	0	0	0	0	3	0	2	0	0	0
ASV_djn_7ex_rht	0	0	0	0	0	0	1	0	0	0	0	0	0	0	0	0	0	0	0	0	0	0	0	0	0	0	0	0	0	0	0	0	0	0	0	0	0	0	0	0	0	0	0	0	0	0	0	0	0
ASV_dk8_ygc_hvo	0	1	0	0	0	0	0	0	0	0	0	0	0	0	0	0	2	0	0	0	0	0	0	1	2	0	0	1	0	0	0	0	0	2	0	2	0	0	0	0	0	0	0	0	0	1	0	0	0
ASV_dku_cv6_p51	0	0	0	0	0	0	0	0	0	0	0	0	0	0	0	0	0	0	0	0	0	0	0	0	0	0	0	0	0	0	0	0	0	0	0	0	0	0	0	0	0	0	0	0	0	0	0	0	0
ASV_dkz_cpc_lh3	0	1	0	2	3	4	4	5	3	0	0	0	0	2	0	0	0	0	0	0	0	0	0	0	0	0	0	0	0	0	0	0	0	0	0	0	0	0	0	0	0	0	0	1	0	0	0	0	0
ASV_dlb_gs7_0ob	0	0	0	0	0	0	4	4	6	0	0	0	0	0	0	0	0	0	0	0	1	0	0	0	0	0	0	0	0	0	0	0	0	0	0	0	0	0	0	0	0	0	0	0	0	0	0	0	0
ASV_dle_c4z_114	0	0	0	1	0	0	2	0	1	0	0	0	2	0	0	0	0	0	0	0	1	0	0	0	0	0	0	0	0	0	1	0	0	0	0	0	0	0	0	0	0	0	0	0	1	0	0	0	0
ASV_dli_aiu_ii6	5	1	0	0	0	0	1	0	0	0	0	0	0	2	0	0	0	0	0	0	0	0	0	0	0	0	0	0	0	1	0	0	0	0	0	0	0	0	0	0	0	1	0	0	1	0	0	0	0
ASV_dlp_zmy_foy	0	0	2	0	2	0	1	0	0	2	0	1	3	2	0	2	0	0	1	1	2	0	0	0	0	0	0	0	0	4	8	12	0	0	0	0	0	0	0	0	0	0	0	5	1	0	0	0	1
ASV_dly_xf7_ygj	0	0	0	0	0	0	3	1	1	0	0	0	0	0	0	0	0	0	0	0	0	0	0	0	0	0	0	0	0	0	0	0	0	0	0	0	0	0	0	0	0	0	0	0	0	0	0	0	0
ASV_dms_t3v_skj	0	0	0	0	0	0	1	2	1	0	0	0	0	0	0	0	0	0	0	0	0	0	0	0	0	0	0	0	0	0	0	0	0	0	0	0	0	0	0	0	0	0	0	0	0	0	0	0	0
ASV_dmx_0eh_i9f	1	0	0	10	6	7	2	0	0	0	0	0	0	3	2	0	0	0	0	0	1	0	0	0	0	0	0	0	0	5	2	4	0	0	0	0	0	0	0	0	0	0	0	0	0	1	0	0	0
ASV_dn6_w1a_k43	2	1	0	14	11	7	4	2	2	1	0	2	21	10	1	0	0	0	1	1	10	0	0	0	0	0	0	0	0	8	5	1	0	1	0	0	0	0	0	0	0	0	0	1	2	1	0	0	2
ASV_dnd_mwj_nx1	0	0	2	3	7	8	4	3	2	0	1	2	1	3	0	0	0	0	1	1	1	0	0	0	0	0	0	0	0	2	3	0	0	4	0	1	0	0	0	0	1	1	3	1	4	5	4	7	4
ASV_dno_tj2_fis	3	0	1	2	0	0	0	1	0	0	1	2	0	0	0	0	0	0	0	0	0	0	0	0	0	0	1	0	0	0	0	0	0	1	0	0	0	0	0	0	0	0	0	0	0	0	1	2	0
ASV_do4_u7n_a0l	1	1	0	4	0	1	0	0	0	0	0	0	0	0	0	0	0	0	1	0	0	0	0	0	0	0	0	0	0	2	0	0	0	0	0	0	0	0	0	0	0	0	0	0	0	0	0	0	0
ASV_doa_m3x_xcz	0	0	0	0	1	0	17	13	11	0	1	0	0	0	0	0	0	0	0	0	0	0	0	0	0	0	0	0	0	0	0	0	0	0	0	2	0	0	0	0	0	0	0	0	0	0	0	0	0
ASV_doh_jnr_s3n	0	1	1	3	1	0	0	0	0	0	0	2	0	3	1	0	0	0	1	1	0	0	0	1	0	0	0	0	0	1	1	0	0	0	0	0	0	0	1	0	0	0	0	1	1	0	0	0	1
ASV_doi_c1f_mda	0	0	0	0	0	0	0	0	0	0	0	0	1	0	0	0	0	0	1	0	1	0	0	0	0	0	0	0	0	0	2	0	1	2	0	0	0	0	0	0	0	0	0	1	1	0	0	0	0
ASV_dp3_tty_cuk	28	36	54	6	3	10	3	2	6	18	16	17	9	7	9	9	14	16	6	5	9	0	1	4	4	5	6	2	0	2	1	0	1	1	1	1	0	0	1	0	3	3	18	2	2	2	2	9	14
ASV_dpb_38b_jth	1	0	0	0	0	0	0	0	0	0	0	0	0	0	0	2	0	0	0	0	0	0	0	0	0	0	9	6	1	0	0	0	0	0	0	0	0	1	0	0	0	0	0	0	0	1	0	0	0
ASV_dpb_5my_o9h	2	0	1	8	1	1	0	0	0	0	1	0	3	2	0	0	0	0	0	0	0	0	0	0	0	0	0	1	0	0	0	1	0	0	0	0	0	0	0	0	0	0	0	0	1	0	0	1	1
ASV_dpf_xbw_ad0	0	0	0	0	0	0	0	0	0	0	0	0	0	0	0	0	0	0	0	0	0	0	0	0	0	0	0	0	0	0	0	0	0	0	0	0	0	0	0	0	0	0	0	0	0	0	0	0	0
ASV_dpm_xa1_now	1	1	0	0	0	0	0	1	0	0	0	0	0	0	0	2	0	3	0	0	0	0	0	0	0	0	0	3	0	0	0	0	0	1	0	1	0	0	0	0	0	0	0	2	3	1	0	0	0
ASV_dpx_40v_l1n	0	2	0	9	3	5	1	2	3	0	0	0	4	9	2	0	0	0	0	0	1	0	0	0	0	0	0	0	0	0	0	0	0	0	0	0	0	0	0	0	0	0	0	0	1	1	0	0	0
ASV_dqh_187_rrj	0	0	0	0	0	0	0	0	0	0	0	0	1	0	0	0	0	0	0	0	0	0	0	0	0	0	0	0	0	0	0	0	0	0	0	0	0	0	0	0	0	0	0	0	0	0	0	0	0
ASV_dr7_3g3_c4k	0	0	0	0	0	1	0	0	0	0	0	0	0	1	0	0	0	0	1	0	1	0	0	0	0	0	0	0	0	0	0	0	0	0	0	0	0	0	0	0	0	0	0	1	1	1	0	0	0
ASV_drd_sma_imu	0	0	1	2	0	0	5	2	5	0	0	0	14	8	7	0	0	0	3	1	7	0	0	0	0	0	0	0	0	1	3	1	1	5	4	0	0	0	0	0	0	0	0	3	4	5	0	0	2
ASV_dro_y7y_1oz	0	0	0	0	0	0	0	0	0	0	0	0	5	4	5	0	0	0	8	3	8	0	0	0	0	3	0	0	0	0	1	0	7	8	3	1	0	0	1	0	0	0	0	6	14	8	0	0	0
ASV_dt5_jhg_87j	0	0	0	0	0	0	14	10	6	0	0	0	0	0	0	0	0	0	0	0	0	0	0	0	0	0	0	0	0	0	0	0	0	0	0	0	0	0	0	0	0	0	0	0	0	0	0	0	0
ASV_dt6_4ca_s3m	0	0	0	0	0	0	5	9	2	0	0	0	0	1	0	0	0	0	0	0	1	0	0	0	0	0	0	0	0	0	0	0	1	5	0	0	0	0	0	0	0	0	0	0	0	0	0	0	0
ASV_dtk_omp_3pu	1	0	5	0	0	0	7	5	7	0	0	0	0	0	0	1	2	4	0	0	1	0	1	2	0	0	0	3	0	0	0	0	0	0	0	1	0	0	0	0	0	0	0	0	0	0	0	0	0
ASV_dtn_sc6_gaf	10	21	20	46	145	331	4	0	1	26	25	16	3	0	1	21	13	19	0	0	3	5	4	3	2	3	30	51	12	3	1	1	0	1	0	6	1	0	0	0	3	11	3	2	0	2	11	25	18
ASV_dtw_h70_61x	0	0	0	1	0	0	4	3	4	0	0	0	0	0	0	0	0	0	0	0	0	0	0	0	0	0	0	0	0	0	0	0	0	0	0	0	0	0	0	0	0	0	0	0	0	0	0	0	0
ASV_dtz_w02_52x	0	1	0	0	0	0	0	0	0	0	0	0	0	0	0	0	0	0	0	0	0	0	0	0	0	0	0	0	0	0	0	0	0	0	0	0	0	0	0	0	0	0	0	0	0	0	0	0	0
ASV_du0_3oz_99m	1	3	4	0	0	1	1	0	3	0	0	1	0	0	0	0	0	2	0	0	1	0	0	3	0	0	0	4	0	1	2	0	0	0	0	0	1	0	0	0	0	1	0	0	0	0	0	0	4
ASV_du9_5xp_xof	0	0	0	0	0	0	0	0	0	0	0	0	0	0	0	0	0	0	0	0	0	0	0	0	0	0	0	0	0	0	0	0	0	0	0	0	0	0	0	0	0	0	0	0	0	0	0	0	0
ASV_due_avs_3o6	0	0	0	0	0	0	0	0	0	0	0	0	0	0	0	0	0	0	0	0	0	0	0	0	0	0	0	0	0	30	1	1	0	0	0	0	0	0	0	0	0	0	0	3	4	1	0	0	0
ASV_dun_moy_kxa	0	0	0	0	0	0	0	1	0	0	0	0	0	0	0	0	0	0	0	0	0	0	0	0	0	0	0	1	0	0	0	1	0	0	0	0	0	0	0	0	0	0	0	0	0	0	0	0	0
ASV_duu_42v_11o	1	7	2	0	0	0	14	6	19	2	0	0	0	1	0	3	5	7	0	1	0	0	1	0	1	5	4	15	2	0	0	0	2	3	1	3	1	4	2	0	0	0	0	4	7	4	0	1	0
ASV_dv1_xb5_pqz	0	0	0	0	0	0	5	4	0	0	0	0	0	0	0	0	0	0	0	0	0	0	0	0	0	0	0	0	0	0	0	0	0	0	0	0	0	0	0	0	0	0	0	0	0	0	0	0	0
ASV_dv3_ncf_w0l	0	0	0	1	0	7	0	0	0	0	0	0	0	1	0	0	0	0	0	0	0	0	0	0	0	0	0	0	0	0	1	0	0	0	0	0	0	0	0	0	0	0	1	1	3	3	0	0	0
ASV_dv7_xgv_eq4	0	0	0	0	0	0	3	0	3	0	0	0	1	0	2	0	0	0	0	0	1	0	0	0	0	0	0	1	0	0	0	0	0	0	0	0	0	0	0	0	0	0	0	0	0	0	0	0	0
ASV_dvk_yfa_c7q	0	0	0	0	0	1	3	2	0	0	0	0	0	0	0	0	1	0	1	0	0	0	0	0	0	0	0	0	0	0	0	0	0	0	0	0	0	0	0	0	0	0	0	0	0	0	0	0	0
ASV_dvn_gh4_ote	0	1	0	0	0	0	0	0	0	0	2	0	0	0	0	0	0	0	0	0	0	0	0	0	0	0	0	0	0	0	0	0	0	0	0	0	0	0	0	0	0	0	0	0	0	0	1	0	0
ASV_dw4_vrf_8in	0	0	0	0	0	0	0	3	2	0	0	0	0	0	0	0	0	0	0	0	1	0	0	0	0	0	0	0	0	0	0	1	0	0	0	0	0	0	0	0	0	0	0	1	0	0	0	0	0
ASV_dx1_8mv_v7k	55	41	16	49	50	131	1	0	0	101	64	35	1	2	0	65	62	22	2	0	1	0	5	0	10	6	218	347	64	1	0	0	0	1	0	1	1	1	0	0	15	23	5	0	3	6	0	5	2
ASV_dxg_k6e_0bz	2	8	9	0	0	0	3	3	9	1	1	1	0	0	0	1	1	9	0	0	1	0	0	1	1	2	3	11	3	0	0	0	0	0	0	1	0	1	0	0	0	0	0	0	0	0	0	0	0
ASV_dxi_sgx_g4p	2	1	5	1	0	0	12	29	16	0	6	3	2	0	1	3	2	6	0	0	1	0	1	0	1	0	1	7	2	0	0	0	0	0	0	0	0	0	0	0	0	0	0	0	0	0	0	0	0
ASV_dxk_l0x_0ry	4	4	0	2	1	1	0	0	0	10	7	4	0	1	0	11	1	4	0	0	0	1	0	0	0	0	2	10	3	0	0	0	0	0	0	0	0	0	0	0	0	0	1	0	0	0	0	1	1
ASV_dxk_rdh_oqy	0	0	0	0	0	0	13	1	1	0	0	0	1	0	0	0	0	0	0	0	0	0	0	0	0	0	0	0	0	0	0	0	0	0	0	0	0	0	0	0	0	0	0	0	0	0	0	0	0
ASV_dy6_oql_99p	0	1	0	0	0	0	0	0	0	0	0	0	0	0	0	0	0	0	0	0	0	0	0	0	0	0	0	0	0	0	0	0	0	0	0	0	0	0	0	0	0	0	0	0	0	0	0	0	0
ASV_dyf_1g3_m1k	0	1	0	1	1	0	0	0	0	0	1	1	1	0	0	0	0	0	0	0	0	0	0	0	0	0	1	1	1	0	1	0	0	0	0	0	0	0	0	0	0	1	1	0	0	0	1	3	3
ASV_dyw_ndd_tqf	0	0	0	0	0	0	1	2	0	0	1	0	0	0	0	0	0	0	0	0	0	0	0	0	0	0	0	0	0	0	0	0	0	0	0	0	0	0	0	0	0	0	0	0	0	0	0	0	0
ASV_dyz_spo_brf	5	2	2	0	0	0	125	99	121	5	5	0	1	8	0	3	1	4	2	0	6	1	0	1	5	3	5	9	2	0	0	0	2	3	1	13	0	1	2	0	0	0	0	0	1	0	0	0	0
ASV_dz0_2gb_vlb	0	0	0	0	0	0	2	1	0	0	0	0	0	1	0	0	0	0	0	0	0	0	0	2	0	0	0	0	0	0	0	0	0	0	0	0	0	0	0	0	0	0	0	0	0	0	0	0	0
ASV_dz5_npk_h25	0	0	0	0	0	0	1	0	0	0	0	0	0	0	0	0	0	0	0	0	0	0	0	0	0	0	0	0	0	0	0	0	0	0	0	0	0	0	0	0	0	0	0	0	0	0	0	0	0
ASV_dz7_nlp_yti	0	0	0	0	0	0	0	0	0	0	0	0	0	0	0	2	0	0	0	0	0	0	1	0	0	0	0	0	0	0	0	0	0	0	0	0	0	0	0	0	0	0	0	0	0	0	0	0	0
ASV_dzl_717_6ps	0	0	0	0	0	0	1	2	2	0	0	0	2	1	0	0	0	0	0	2	0	0	0	0	0	0	0	0	0	0	0	0	0	0	1	0	0	0	0	0	0	0	0	0	2	0	0	0	0
ASV_dzt_jds_j2n	1	1	0	1	0	2	2	1	1	2	1	2	1	1	0	1	1	2	0	1	0	0	0	0	0	1	0	0	1	1	0	0	0	5	0	0	0	0	0	0	0	3	2	0	0	0	12	0	4
ASV_e02_k0c_iu4	0	0	0	0	0	0	0	0	0	0	0	0	0	0	0	0	0	0	0	0	0	0	0	0	0	0	0	1	0	0	0	0	0	0	0	0	0	0	0	0	0	0	0	0	0	0	0	0	0
ASV_e0v_bo0_kpe	0	0	0	0	0	0	1	0	0	0	0	0	0	0	0	0	0	0	0	0	0	0	0	0	0	0	0	0	0	0	0	0	0	0	0	0	0	0	0	0	0	0	0	0	0	0	0	0	0
ASV_e0z_r0n_l52	1	0	0	2	17	29	0	4	3	0	0	1	12	9	5	0	0	0	6	3	10	0	0	6	1	0	0	0	0	1	0	2	1	11	3	1	0	0	0	0	0	0	0	5	22	10	0	0	0
ASV_e14_5kj_b3o	0	0	0	0	0	0	0	0	0	0	0	0	1	0	0	0	0	0	0	0	4	0	0	0	0	0	0	0	0	1	0	0	0	1	1	0	0	0	0	0	0	0	0	1	1	0	0	0	0
ASV_e15_z31_r8d	0	0	0	0	0	0	3	0	4	0	1	0	1	1	0	0	0	1	1	0	2	0	0	0	0	0	0	1	0	0	0	0	1	0	0	0	0	0	0	0	0	0	0	2	1	0	0	1	0
ASV_e1j_3h0_kwk	1	4	1	12	5	4	4	1	4	13	13	9	3	2	0	2	6	4	1	0	1	0	0	5	1	0	0	2	1	1	0	0	0	0	0	1	0	0	0	0	0	0	1	1	1	0	1	0	0
ASV_e1j_7zq_mt4	0	0	0	0	0	0	2	3	0	0	0	0	2	0	1	1	0	1	0	0	0	0	0	1	2	0	4	4	0	0	0	0	0	1	0	6	0	0	0	0	0	0	0	2	0	0	0	0	0
ASV_e1q_0lo_wsq	0	0	0	0	46	104	0	0	0	0	0	0	5	2	0	0	0	0	0	0	0	0	0	0	0	0	0	0	0	25	9	13	0	0	0	0	0	0	0	0	0	0	1	2	2	3	0	0	0
ASV_e21_lxl_6ni	0	0	0	0	0	0	0	0	0	0	0	0	1	0	1	0	0	0	0	0	1	0	0	0	0	0	0	0	0	0	0	0	0	0	0	0	0	0	0	0	0	0	0	0	0	0	0	0	0
ASV_e2i_6z1_lxd	0	0	0	0	0	0	4	5	2	0	0	0	0	0	0	0	0	0	0	0	1	0	0	0	0	0	0	0	0	0	0	0	0	0	0	0	0	0	0	0	0	0	0	0	0	0	0	0	0
ASV_e3k_7dc_9en	0	1	0	0	1	3	1	0	0	0	1	1	0	0	0	0	0	0	0	0	0	0	0	0	0	0	1	0	0	3	2	1	0	0	0	0	0	0	0	0	0	0	0	1	0	1	0	3	0
ASV_e3v_mx2_07c	0	1	0	0	3	1	1	0	1	0	0	0	0	0	2	0	0	0	0	1	0	0	0	0	0	0	0	0	0	0	0	0	1	0	0	0	0	0	0	0	0	0	0	1	0	0	1	1	3
ASV_e3w_x95_emh	0	0	0	3	8	21	0	0	0	0	2	0	2	1	1	0	0	0	0	0	0	0	0	0	0	0	0	0	0	8	3	2	0	0	0	0	0	0	0	0	0	0	0	0	5	0	0	0	0
ASV_e4e_7az_us0	0	1	0	0	0	0	8	7	11	1	0	1	11	7	2	4	2	5	3	2	7	0	0	2	11	7	4	6	3	1	0	0	3	12	3	9	1	1	2	0	0	0	0	6	20	12	0	0	1
ASV_e4v_usr_b90	0	0	0	2	0	1	0	0	0	0	0	0	0	1	0	0	0	0	0	0	0	0	0	0	0	0	0	0	0	0	3	0	0	0	0	0	0	0	0	0	0	0	0	0	0	0	0	0	0
ASV_e4w_h30_2tn	0	0	0	2	1	1	0	0	0	0	0	0	0	2	0	0	0	0	0	0	0	0	0	0	0	0	0	2	0	1	0	0	0	0	0	0	0	0	0	0	0	0	0	0	0	0	0	1	0
ASV_e4x_5t8_ju6	0	0	0	0	0	0	0	0	0	0	0	0	0	1	1	0	0	0	1	1	2	0	0	0	0	0	0	0	0	4	2	0	3	2	0	0	0	0	0	0	0	0	0	3	2	2	0	0	1
ASV_e52_0ka_000	6	11	7	0	0	0	1	1	6	5	2	2	14	2	4	13	10	23	5	1	6	3	4	2	3	7	1	2	1	0	0	0	1	0	0	0	0	0	0	0	0	0	0	2	5	3	0	0	1
ASV_e53_mte_bhu	1	4	4	0	0	0	0	0	1	0	0	0	0	0	0	0	0	0	0	0	0	0	0	0	0	0	1	0	0	0	0	0	0	0	0	1	0	0	0	0	0	0	0	0	0	0	0	1	0
ASV_e5b_o7r_nzj	97	73	174	0	3	7	8	5	1	82	114	93	22	23	11	17	28	28	7	3	14	0	4	7	18	13	7	11	2	1	1	1	2	1	3	3	5	1	0	0	10	7	25	5	4	5	4	22	29
ASV_e5d_vdh_8v0	0	1	0	0	0	0	0	0	0	0	0	0	0	0	0	0	0	0	0	0	0	0	0	0	0	0	0	0	0	0	0	0	0	0	0	0	0	0	0	0	0	0	0	0	0	0	0	0	0
ASV_e5f_4oj_q6o	0	0	0	0	0	0	0	2	0	0	0	0	0	0	0	0	0	0	0	0	2	0	0	0	0	1	0	0	0	0	0	0	1	0	0	0	0	0	0	0	0	0	0	0	0	0	0	0	0
ASV_e5t_huh_6d8	0	6	3	0	0	0	0	2	1	2	0	1	0	0	0	3	2	9	0	0	3	0	4	0	0	2	0	0	0	0	0	0	0	0	0	0	0	2	0	0	1	0	0	0	1	0	0	0	2
ASV_e5w_ryu_ozk	1	0	0	0	0	0	0	0	0	0	0	0	0	0	0	0	0	0	0	0	0	0	0	0	0	0	0	0	0	0	0	0	0	0	0	0	0	0	0	0	0	0	0	0	0	1	0	0	0
ASV_e65_rae_klb	0	0	0	3	2	0	11	5	13	1	0	0	1	0	0	0	0	0	1	1	0	0	0	0	0	0	0	0	0	0	0	1	1	3	1	0	0	0	0	0	0	0	0	0	2	1	0	0	1
ASV_e66_i6p_ozf	0	0	0	1	0	0	1	0	0	0	0	0	0	0	0	0	0	0	0	0	0	0	0	0	0	0	0	0	0	0	0	0	0	0	0	0	0	0	0	0	0	0	0	0	0	0	0	0	0
ASV_e6b_297_0xo	0	1	3	0	0	0	4	2	5	1	1	0	0	0	2	0	3	5	6	1	11	1	2	0	16	2	0	1	0	0	1	1	2	6	1	4	0	0	0	0	0	0	0	3	6	7	0	0	0
ASV_e6e_cpb_h8h	0	0	0	0	0	0	0	1	2	0	0	0	1	0	0	0	0	0	0	0	0	0	0	0	0	0	0	0	0	1	0	0	1	1	1	0	0	0	0	0	0	0	0	0	1	0	0	0	0
ASV_e6r_0fq_a70	0	0	0	0	2	3	4	1	4	0	0	0	5	14	2	0	0	0	2	2	3	0	1	0	0	0	0	0	0	1	0	1	5	3	2	0	0	0	0	0	0	0	0	3	7	10	0	0	1
ASV_e6s_nod_i6d	0	0	0	0	0	0	0	0	0	0	0	0	0	1	0	0	0	0	0	0	0	0	0	0	0	0	0	0	0	0	0	0	0	0	0	0	0	0	0	0	0	0	0	0	0	0	0	0	0
ASV_e75_ndm_qnj	0	0	0	0	0	0	0	0	0	0	0	0	0	0	0	0	0	0	0	0	0	0	0	0	0	0	0	0	0	0	0	0	0	0	0	0	0	0	0	0	0	0	1	0	1	2	0	0	0
ASV_e7l_ap4_xer	4	3	19	6	1	5	3	5	4	8	4	5	3	3	1	2	5	8	0	3	2	0	1	1	0	0	0	3	0	1	1	1	1	1	0	1	0	0	0	0	0	0	5	1	2	2	0	1	0
ASV_e7p_luh_tbh	0	0	0	0	0	0	4	4	3	0	0	0	0	0	0	0	0	0	0	0	0	0	0	0	0	0	0	0	0	0	0	0	0	0	0	0	0	0	0	0	0	0	0	0	0	0	0	0	0
ASV_e80_4kr_3jt	0	0	0	0	0	0	0	0	0	0	0	0	0	1	0	0	0	0	0	0	0	0	0	0	0	0	0	0	0	0	0	0	1	0	0	0	0	0	0	0	0	0	0	0	0	0	0	0	0
ASV_e81_02k_3j0	0	0	0	0	0	0	1	0	0	0	0	0	0	0	0	0	0	0	0	0	0	0	0	0	0	0	0	0	0	0	0	0	0	0	0	0	0	0	0	0	0	0	0	0	0	0	0	0	0
ASV_e85_8zc_b41	0	0	0	0	0	0	1	0	0	0	0	0	0	0	0	2	0	0	0	0	0	0	0	0	0	0	0	0	0	0	0	0	0	0	0	1	0	0	0	0	0	0	0	0	0	0	0	0	0
ASV_e87_clt_c9f	2	15	2	0	0	0	1	0	1	1	1	3	1	2	5	8	13	6	1	0	7	0	0	2	0	8	2	8	3	0	0	1	0	0	1	3	0	0	0	0	0	1	1	2	4	4	1	2	0
ASV_e8e_cmx_700	6	2	0	3	0	0	2	0	0	0	1	0	0	1	1	0	0	0	0	0	0	0	0	0	0	2	0	0	0	0	0	0	0	0	0	0	0	0	0	0	0	0	0	0	0	0	0	0	0
ASV_e8r_g1k_nsj	0	0	0	0	0	0	0	0	1	0	0	0	0	0	0	0	0	0	0	0	0	0	0	0	0	0	0	0	0	0	0	0	0	0	0	0	0	0	0	0	0	0	0	0	0	0	0	0	0
ASV_e8r_s77_4i7	0	0	2	0	0	4	0	0	0	0	0	0	1	0	0	0	0	0	1	0	0	0	0	0	0	0	0	0	1	0	0	1	0	0	0	0	0	0	0	0	0	0	0	0	0	0	0	0	1
ASV_e8u_21o_uzb	0	1	0	0	0	0	0	0	0	1	0	0	0	1	0	0	1	1	0	0	1	0	0	0	0	0	2	2	0	0	0	0	0	0	0	1	1	0	0	0	0	0	0	2	1	0	0	0	0
ASV_e8v_ymx_m9b	0	0	0	1	4	0	0	0	0	0	0	1	21	22	9	1	0	0	0	0	0	0	0	0	0	0	0	4	0	4	6	4	0	0	0	0	0	0	0	0	0	0	0	2	0	2	0	0	0
ASV_e92_ufn_z0z	0	0	0	8	0	1	2	0	1	0	0	0	1	0	1	0	0	0	1	0	0	0	1	0	0	0	0	0	0	1	6	1	1	1	1	0	0	0	0	0	0	0	0	1	2	2	0	0	0
ASV_e9h_bdz_pql	3	2	0	0	0	0	3	2	2	0	0	0	0	0	0	1	0	0	1	0	2	0	0	1	0	0	0	1	0	0	0	1	0	1	1	0	1	0	0	0	0	0	0	1	0	0	0	0	0
ASV_e9i_1z3_n9u	0	5	4	0	0	0	9	11	3	1	0	0	1	3	0	1	0	0	0	0	1	0	0	0	1	1	0	0	0	0	0	0	1	0	0	0	0	0	0	0	0	0	0	0	3	1	0	0	0
ASV_e9u_ofc_uhi	0	0	0	2	0	0	3	6	1	0	0	0	0	0	0	1	0	0	0	0	0	0	0	0	0	0	0	0	0	0	1	1	0	0	0	0	0	0	0	0	0	0	0	0	0	0	0	0	0
ASV_ea1_l9r_imt	1	2	0	1	1	1	3	1	2	0	0	2	0	1	0	0	0	1	0	0	0	0	0	1	0	0	5	4	0	0	0	0	0	2	0	1	0	0	0	0	0	0	0	1	1	2	0	0	0
ASV_eag_nci_7xp	0	0	0	0	0	0	0	0	0	0	0	0	1	0	0	0	0	0	0	0	0	0	0	0	0	0	0	0	0	0	0	0	0	0	0	0	0	0	0	0	0	0	0	0	0	0	0	0	0
ASV_eai_0uq_izc	0	0	0	0	0	0	5	1	2	0	0	0	1	0	0	1	0	0	0	0	0	0	0	0	0	0	0	0	0	0	0	0	0	0	0	2	0	0	0	0	0	0	0	0	0	0	0	0	0
ASV_eai_jiz_mlb	1	1	0	1	0	0	6	3	7	0	0	0	4	1	2	1	0	0	1	0	3	0	0	1	0	0	0	0	0	1	1	0	1	5	1	1	0	0	0	0	0	0	0	3	13	13	0	0	0
ASV_eaq_bkr_xqd	0	0	0	0	0	0	0	0	0	0	0	0	0	0	0	0	0	0	0	0	0	0	0	0	0	0	0	0	0	0	0	0	0	0	0	0	0	0	0	0	0	0	0	0	0	0	0	1	0
ASV_eax_gd5_b3r	0	0	0	0	0	0	0	0	0	0	0	0	0	0	0	0	0	0	0	0	0	0	0	0	0	0	0	0	0	6	0	0	0	0	0	0	0	0	0	0	0	1	0	1	4	0	0	2	0
ASV_eay_xsj_rj7	0	0	0	0	2	4	6	5	3	0	0	0	1	0	0	0	0	0	0	1	0	0	0	0	0	0	0	0	0	1	0	0	1	0	0	0	0	0	0	0	0	0	0	0	0	0	0	0	0
ASV_eb3_663_yww	0	0	0	0	0	0	0	0	0	0	0	0	0	0	0	0	0	0	0	0	0	0	0	0	0	0	0	0	0	0	0	0	0	0	0	0	0	0	0	0	0	0	0	1	0	0	0	0	0
ASV_ebc_q1s_akw	0	0	1	0	0	0	0	5	1	0	0	0	0	0	0	0	0	0	0	0	0	0	0	0	0	0	0	0	0	0	0	0	0	0	0	0	0	0	0	0	0	0	0	0	0	0	0	0	0
ASV_ebr_0vy_1al	0	0	0	10	3	6	1	0	0	0	2	1	1	2	0	0	0	0	0	0	0	0	0	0	0	0	0	0	0	1	0	0	0	0	0	0	0	0	0	0	0	0	0	0	0	0	0	0	0
ASV_ebs_dv3_qik	0	0	0	0	0	0	0	0	0	1	0	0	0	0	0	0	0	0	0	0	0	0	0	0	0	0	0	0	0	0	1	0	0	0	0	0	0	0	0	0	0	0	0	0	0	0	0	0	0
ASV_ebw_4vq_1uh	0	0	2	5	49	124	0	0	0	1	0	0	5	9	1	0	0	0	0	1	0	0	0	0	0	0	0	0	0	30	20	7	1	0	0	0	0	0	0	0	0	2	0	3	1	3	0	3	5
ASV_ecf_gz3_vie	0	0	0	0	0	0	0	0	0	0	0	0	0	0	0	0	0	0	0	0	0	0	0	0	0	0	0	0	0	0	1	0	0	0	0	0	0	0	0	0	0	0	0	0	0	0	0	0	0
ASV_ecf_jfs_47q	0	0	0	0	2	1	0	0	0	0	0	0	1	0	0	0	0	0	0	0	0	0	0	0	0	0	0	0	0	0	0	0	0	0	0	0	0	0	0	0	0	0	0	0	0	0	0	0	0
ASV_ecw_t4e_cf0	2	0	2	1	0	2	0	0	0	0	1	0	0	0	0	0	0	1	0	0	1	0	0	0	0	0	0	0	0	5	5	0	0	0	0	0	0	0	0	0	0	1	2	2	1	1	0	1	1
ASV_ed3_8qu_o6n	0	0	6	5	0	3	0	1	0	1	0	0	0	1	1	0	0	0	0	0	1	0	0	0	0	1	1	0	0	1	3	1	0	0	0	0	0	0	0	0	0	0	0	0	0	1	0	0	0
ASV_edw_rst_cok	0	0	0	75	18	62	11	24	7	0	0	0	11	15	5	0	0	0	3	0	7	0	0	0	0	0	0	0	0	6	7	5	0	2	0	0	0	0	0	0	0	0	0	2	1	1	0	0	0
ASV_ee4_zkr_vr2	0	0	0	0	0	0	0	0	0	1	1	0	8	9	6	0	0	0	8	1	12	1	8	0	0	10	0	0	0	0	0	0	0	0	0	0	0	0	0	0	0	0	0	0	1	0	0	0	0
ASV_ee6_3cc_w3i	0	0	0	0	1	0	0	0	0	0	0	0	0	0	0	0	0	0	0	0	0	0	0	0	0	0	0	0	0	0	0	0	0	0	0	0	0	0	0	0	0	0	0	0	0	0	0	0	0
ASV_ee9_bsr_paj	0	0	0	0	0	0	2	6	2	0	0	0	0	0	0	0	0	0	0	0	0	0	0	0	0	0	0	0	0	0	0	0	0	0	0	0	0	0	0	0	0	0	0	0	1	0	0	0	0
ASV_eek_7n6_r00	0	0	0	0	0	0	1	2	1	0	0	0	0	0	0	0	0	0	0	0	0	0	0	0	0	0	0	0	0	0	0	0	0	0	0	0	0	0	0	0	0	0	0	0	0	0	0	0	0
ASV_eeo_104_wn1	0	0	0	0	0	0	0	0	0	0	0	0	0	0	0	0	0	0	0	0	0	0	0	0	0	0	0	0	0	0	0	0	0	0	0	1	0	0	0	0	0	0	0	0	0	0	0	0	0
ASV_eeq_xxb_thz	0	0	0	0	0	0	1	2	1	0	0	0	0	0	2	0	0	0	0	0	3	0	0	0	0	0	0	0	0	0	0	0	0	7	2	0	0	0	0	0	0	0	0	3	14	7	0	0	0
ASV_efg_1f6_o0y	0	0	0	0	0	0	0	0	0	0	1	0	0	0	0	0	0	0	0	0	0	0	0	0	0	0	0	0	0	0	0	0	0	0	0	0	0	0	0	0	0	1	0	0	0	0	5	1	1
ASV_efh_2kc_rux	0	0	0	1	0	1	0	0	1	1	0	0	0	0	0	0	0	0	0	0	0	0	0	0	0	0	0	0	0	0	0	0	0	0	0	0	0	0	0	0	0	0	1	0	1	1	0	0	0
ASV_efi_zpl_t0l	0	0	0	1	1	0	0	0	0	0	0	0	0	0	1	0	0	0	0	0	3	0	0	0	0	0	0	0	0	0	0	0	1	0	0	0	0	0	0	0	0	0	0	1	1	0	0	0	0
ASV_eg6_fto_b2v	0	1	0	0	0	0	0	0	0	0	0	0	0	0	0	0	0	0	0	0	0	0	0	0	0	0	0	0	0	0	0	0	0	0	0	0	0	0	0	0	0	0	0	0	0	0	0	0	0
ASV_egb_l85_k77	0	0	0	1	1	1	1	0	0	0	0	0	1	2	0	0	0	0	0	0	0	0	0	0	0	0	0	0	0	0	0	0	0	0	0	0	0	0	0	0	0	0	0	0	0	0	0	0	2
ASV_egc_a0t_7lt	2	5	0	6	1	4	1	1	0	3	4	1	0	0	0	0	0	0	0	0	0	0	0	0	0	0	0	0	0	2	4	0	0	0	0	0	0	0	0	0	0	0	1	0	0	0	4	31	9
ASV_egf_krx_2ez	0	0	0	0	0	0	0	0	1	0	0	0	0	0	0	0	0	0	0	0	0	0	0	0	0	0	0	0	0	0	0	0	0	2	0	0	0	0	0	0	0	0	0	0	1	0	0	0	0
ASV_egh_zqk_t64	0	0	0	0	0	0	0	0	0	0	0	0	0	0	1	0	0	0	0	0	0	0	0	0	0	0	0	0	0	0	0	0	0	0	0	0	0	0	0	0	0	0	0	0	0	0	0	0	0
ASV_eh7_9xv_ula	0	0	0	2	0	2	6	2	0	0	0	0	1	3	0	0	0	0	3	1	9	2	6	0	0	7	0	1	0	2	1	1	4	8	3	3	1	0	1	0	0	0	0	0	1	0	3	0	1
ASV_eh8_0uw_jyx	0	2	0	0	0	0	0	0	0	0	0	0	0	0	0	0	0	0	0	0	0	0	0	0	0	1	0	1	0	0	0	0	0	0	0	0	0	0	0	0	0	0	0	0	0	0	0	2	0
ASV_ehp_nfi_ghc	3	2	0	0	0	0	7	67	67	14	19	1	198	95	32	3	2	12	112	54	142	44	5	0	3	78	0	0	0	0	1	0	1	2	0	1	0	0	0	0	0	0	0	1	7	0	0	2	0
ASV_ei3_05t_x9k	0	0	0	0	0	0	1	2	0	0	0	0	1	1	2	0	0	0	5	1	4	0	0	0	0	1	0	0	0	0	1	0	3	16	4	0	0	0	0	0	0	0	0	18	23	16	0	0	1
ASV_eik_yki_xfe	0	0	0	0	0	0	0	0	0	0	0	0	0	0	1	0	0	0	1	0	1	0	2	0	0	0	0	0	0	2	2	0	0	1	0	0	0	0	0	0	0	0	0	0	1	1	0	0	0
ASV_eja_3f3_dzv	0	0	0	1	0	0	1	0	0	0	0	0	0	0	0	0	0	0	0	0	0	0	0	0	0	0	0	0	0	0	0	0	0	0	0	0	0	0	0	0	0	0	0	0	0	0	0	0	0
ASV_ejb_wb5_0uk	0	0	0	0	0	0	0	0	0	0	0	0	1	0	0	0	0	0	1	0	0	0	0	0	0	0	0	0	0	0	0	0	0	2	1	0	0	0	0	0	0	0	0	0	0	0	0	0	0
ASV_ejm_pzm_7fe	0	0	0	0	0	0	1	1	0	0	0	0	0	0	0	0	0	0	0	0	0	0	0	0	0	0	0	0	0	0	0	0	0	1	0	0	0	0	0	0	0	0	0	0	0	0	0	0	0
ASV_ejr_jxy_ckf	6	4	7	2	0	2	1	0	1	13	5	15	6	2	0	2	4	6	4	0	2	0	0	4	2	1	0	0	0	0	0	0	1	0	0	1	0	0	0	0	1	1	0	0	0	1	1	0	3
ASV_ejr_mpr_gi3	0	0	0	0	0	0	2	2	1	0	0	0	0	0	0	0	0	0	0	0	0	0	0	0	0	0	0	0	0	0	0	0	0	0	0	0	0	0	0	0	0	0	0	0	0	0	0	0	0
ASV_ejw_h9p_cqt	0	0	0	0	0	0	0	11	3	0	0	0	0	2	1	0	0	0	0	0	0	0	0	0	0	0	0	0	0	0	0	0	0	0	0	0	0	0	0	0	0	0	0	0	0	0	0	0	0
ASV_ek8_e3q_n1s	0	0	0	1	0	3	1	0	0	0	0	0	3	4	0	0	0	0	0	0	0	0	0	0	0	0	0	0	0	1	1	1	0	1	0	0	0	0	0	0	0	0	0	1	3	2	0	0	0
ASV_ekd_dju_f3r	0	0	0	0	0	0	1	3	1	0	0	0	1	0	0	0	0	0	0	0	0	0	0	0	0	0	0	0	0	0	0	0	0	0	0	0	0	0	0	0	0	0	0	0	0	1	0	0	0
ASV_eki_mho_893	0	0	0	0	1	4	1	0	0	0	0	0	8	8	2	0	0	1	4	0	4	0	0	0	0	0	0	2	0	2	2	1	2	5	0	0	0	0	0	0	0	0	0	4	3	4	0	0	0
ASV_ekk_62b_zgw	0	0	0	0	0	0	0	0	0	0	0	0	0	0	0	0	0	0	0	0	0	0	0	0	0	0	0	0	0	1	0	0	0	0	0	0	0	0	0	0	0	0	0	0	0	0	0	0	0
ASV_ekq_b51_egk	0	1	2	0	0	0	0	0	0	2	0	0	1	1	0	7	4	11	0	0	0	2	0	0	2	3	1	2	0	0	1	0	0	0	0	0	0	0	0	0	0	0	0	0	4	2	0	0	0
ASV_ekz_ggk_ghh	0	0	0	0	0	0	0	0	0	0	0	0	0	1	0	0	0	0	0	0	0	0	0	0	0	0	0	0	0	1	0	0	2	1	0	0	0	0	0	0	0	0	0	0	0	0	0	0	0
ASV_el1_k8h_gdt	0	0	0	0	0	0	3	7	6	2	1	0	1	1	0	0	1	1	0	0	2	0	0	0	0	1	0	2	0	0	0	0	0	0	0	2	0	0	0	0	0	0	0	0	0	0	0	0	0
ASV_el9_r8c_0px	0	0	0	0	0	0	3	2	3	0	0	0	0	0	0	0	0	0	0	0	0	0	0	0	0	0	0	0	0	0	0	0	0	0	0	0	0	0	0	0	0	0	0	0	0	0	0	0	0
[truncated: 2,248 more rows]
[truncated: 20 more columns]

## Sheet: ST3_Euk_ASV_tab
Supp. Table 03: 18S rRNA eukaryote amplicon sequence variants (ASVs)
ASV_ID	GS1A1	GS1A2	GS1A3	PC1A1	PC1A2	PC1A3	VC1A1	VC1A2	VC1A3	GS1B1	GS1B2	GS1B3	VC1B1	VC1B2	VC1B3	GS1C1	GS1C2	GS1C3	VC1C1	VC1C2	VC1C3	IG1C1	IG1C2	IG1C3	IG1C4	IG1C5	GS2A1	GS2A2	GS2A3	PC2A1	PC2A2	PC2A3	VC2A1	VC2A2	VC2A3	IG2A1	IG2A2	IG2A3	IG2A4	IG2A5	GS2B1	GS2B2	GS2B3	VC2B1	VC2B2	VC2B3	IG2B1	IG2B2	IG2B3
ASV_107_9xf	0	0	0	0	0	0	0	0	0	0	0	0	0	0	0	0	0	0	0	0	0	0	0	0	0	0	0	0	0	0	0	6	0	0	0	0	0	0	0	0	0	0	0	2	0	0	0	0	0
ASV_12s_4bm	0	0	0	0	33	13	90	254	7	29	0	0	97	86	63	0	0	0	106	3	69	0	15	0	0	0	0	0	0	168	44	154	25	80	23	0	0	0	0	0	0	0	173	388	2267	1090	0	0	0
ASV_13g_uxm	39	52	15	0	0	0	0	0	0	276	125	319	0	1	1	354	139	319	13	0	0	0	0	0	37	3	3	1	7	0	0	0	0	0	0	12	48	0	0	10	18	1	95	0	0	20	0	25	3
ASV_13j_hwo	0	0	0	0	0	0	0	0	0	0	0	0	0	5	0	0	0	0	0	1	0	0	0	0	0	0	0	0	0	0	0	0	4	20	0	0	0	0	0	0	0	0	0	0	0	0	0	0	5
ASV_15y_5y6	0	1	0	0	5	0	517	1177	158	0	0	0	76	18	34	0	0	0	137	15	108	0	0	0	0	0	0	0	1	1	47	28	38	128	14	0	0	0	0	0	0	0	44	64	224	80	0	0	0
ASV_16j_86l	0	0	0	0	0	82	0	0	3	0	0	0	1	0	0	0	0	0	0	4	40	0	0	0	0	0	0	0	0	10	8	7	4	0	0	0	0	0	0	0	0	0	0	5	0	0	0	0	0
ASV_179_o1y	0	0	0	0	0	0	0	0	0	0	0	0	0	0	0	0	0	0	0	0	0	0	0	0	0	0	0	0	0	0	22	1	0	0	0	0	0	0	0	0	0	1	0	0	0	0	0	0	0
ASV_17o_5nn	0	0	0	0	0	0	0	0	0	0	0	0	4	6	19	0	0	0	7	0	24	0	0	0	0	0	0	0	0	0	0	0	0	0	0	0	0	0	0	0	0	0	0	0	0	0	0	0	0
ASV_186_hzj	0	0	0	0	0	0	0	11	1	0	0	0	2	0	0	0	0	0	0	0	0	0	0	0	0	0	0	0	0	0	0	2	0	0	0	0	0	0	0	0	0	0	0	0	0	0	0	0	0
ASV_18d_297	0	0	0	0	0	0	31	67	2	0	0	0	0	0	0	0	0	0	0	0	0	0	0	0	0	0	0	0	0	0	0	0	0	0	0	0	0	0	0	0	0	0	0	3	0	0	0	0	0
ASV_1an_sn6	0	0	0	0	1	46	14	38	0	0	0	0	197	39	14	0	0	0	32	38	62	0	0	0	0	0	0	0	2	0	6	2	33	15	0	0	0	2	0	0	0	0	0	0	15	0	0	0	0
ASV_1c6_7qe	0	1	1	4	0	10	1	76	2	0	0	0	19	10	3	2	0	1	1	19	2	0	0	0	0	0	0	0	0	2	2	2	0	0	0	0	0	0	0	0	0	0	0	0	0	0	0	0	0
ASV_1d0_nwf	0	0	0	0	0	0	15	156	10	0	0	0	14	4	0	0	0	0	9	0	0	0	0	0	0	0	0	0	0	0	5	0	0	0	0	0	0	0	0	0	0	0	0	1	31	0	0	0	0
ASV_1do_265	0	0	0	10	0	8	3	1	3	1	1	0	2	4	6	0	0	0	1	1	18	0	0	0	0	0	0	0	0	7	0	0	0	3	1	0	0	0	0	0	0	0	1	4	57	6	0	0	0
ASV_1ei_lp1	0	0	0	0	0	0	0	0	0	2	0	0	0	0	8	0	0	0	0	0	0	0	0	0	0	0	0	0	0	0	0	0	0	0	0	0	0	0	0	0	0	0	0	0	0	0	0	0	0
ASV_1ex_jlu	0	0	0	0	0	0	0	0	0	0	0	0	0	1	0	0	0	0	0	8	0	0	0	0	0	0	0	0	0	0	0	0	0	0	0	0	0	0	0	0	0	0	0	0	0	0	0	0	0
ASV_1j7_7uh	0	0	0	0	0	0	0	0	0	0	0	0	13	4	0	0	0	0	14	25	12	0	0	0	0	0	0	0	0	21	72	135	7	2	1	0	0	0	0	0	0	0	0	0	1	0	0	0	0
ASV_1ja_0bc	0	0	0	0	0	0	2	0	0	0	0	0	0	0	0	0	0	0	0	0	0	0	0	0	0	0	0	0	0	0	0	0	0	0	0	0	0	0	0	0	0	0	0	0	0	0	0	0	0
ASV_1jm_rsu	0	0	0	0	0	0	5	31	5	0	0	0	0	0	0	0	0	0	0	0	0	0	0	0	0	0	0	0	0	0	0	0	0	0	0	0	0	0	0	0	0	0	0	0	0	0	0	0	0
ASV_1jv_g3x	0	2	0	0	0	0	0	0	0	0	0	0	0	0	0	0	0	0	0	0	0	0	0	0	0	0	0	0	0	0	0	0	0	0	0	0	0	0	0	0	0	1	0	0	0	0	0	0	0
ASV_1k3_n4r	0	0	0	0	0	0	20	88	14	0	0	0	0	0	1	0	0	0	0	0	0	0	0	0	0	0	0	0	0	0	0	0	0	0	1	0	0	0	0	0	0	0	0	0	0	0	0	0	0
ASV_1of_a9q	0	0	0	0	0	0	0	0	0	0	0	0	0	5	0	0	0	0	2	0	0	0	0	0	0	0	0	0	0	0	9	10	2	0	0	0	0	0	0	0	0	0	0	0	0	0	0	0	0
ASV_1os_pjh	0	0	0	53	0	0	0	46	0	0	0	0	0	0	0	0	0	0	0	0	0	0	0	0	0	0	0	0	0	5	7	18	0	0	0	0	0	0	0	0	0	0	0	0	151	0	0	0	0
ASV_1ow_cre	0	0	0	0	0	0	0	39	0	0	0	0	0	0	0	0	0	0	1	0	0	0	0	0	0	0	0	0	0	0	0	0	0	0	0	0	0	0	0	0	0	0	0	0	0	0	0	0	0
ASV_1qg_lli	0	0	0	0	0	0	0	0	0	0	0	0	8	4	8	0	4	0	16	31	20	0	0	0	0	0	0	0	0	0	0	0	1	0	0	0	0	0	0	0	0	0	0	0	0	2	0	0	0
ASV_1rw_hkg	0	0	0	0	0	0	8	0	0	0	0	0	3	1	9	0	0	0	11	3	0	0	0	0	0	0	0	0	0	13	9	5	5	10	5	0	0	0	0	0	0	0	0	1	1	0	0	0	0
ASV_1t5_t5k	0	0	0	0	0	0	0	0	0	0	0	0	0	0	0	0	0	0	9	2	103	0	0	0	0	0	0	0	0	0	0	0	0	0	0	0	0	0	0	0	0	0	0	0	325	0	0	0	0
ASV_1vj_k78	0	0	0	0	0	0	7	23	4	0	0	0	2	1	1	0	0	0	0	1	0	0	0	0	0	0	0	0	0	0	0	0	0	0	0	0	0	0	0	0	0	0	0	0	0	0	0	0	0
ASV_1vt_m9c	0	0	0	0	0	0	0	6	0	0	0	0	3	11	20	0	0	0	27	11	20	0	0	0	0	0	0	0	0	0	4	10	0	0	0	0	0	0	0	0	0	0	0	0	0	0	0	0	0
ASV_1w5_gm0	0	0	0	0	1	0	3	0	0	0	0	0	3	0	0	0	0	0	0	1	0	0	0	0	0	0	0	0	0	0	0	0	0	0	5	0	0	0	0	0	0	0	0	0	0	0	0	0	0
ASV_1wq_k9z	0	0	0	0	0	0	5	4	0	0	0	0	0	1	0	0	0	0	2	3	2	0	0	0	0	0	0	0	0	0	0	0	0	0	0	0	0	0	0	0	0	0	0	0	0	0	0	0	0
ASV_1xg_q4c	0	0	0	0	0	0	0	0	0	0	0	0	70	0	1	0	0	0	7	3	160	0	0	0	0	0	0	0	0	0	0	8	0	0	0	0	0	0	0	0	0	0	0	0	0	0	0	0	0
ASV_1xx_458	0	0	0	0	0	0	0	0	1	0	0	0	0	0	0	0	0	0	0	0	0	0	0	0	0	0	0	0	0	2	4	9	0	0	0	0	0	0	0	0	0	0	0	0	0	0	0	0	0
ASV_1xz_g88	0	0	0	0	0	0	0	39	0	0	0	0	12	2	0	0	0	0	9	2	0	0	0	0	0	0	0	0	0	0	0	0	0	0	0	0	0	0	0	0	0	0	0	0	0	0	0	0	0
ASV_1y3_9ed	0	0	0	0	0	0	0	0	0	0	0	0	0	0	0	0	0	0	0	0	0	0	0	0	0	0	0	0	0	4	3	13	0	0	0	0	0	0	0	0	0	0	1	5	0	0	0	0	0
ASV_207_031	0	0	0	0	0	0	100	339	39	0	0	0	8	1	20	19	1	9	37	9	23	0	0	0	0	3	10	45	61	1	0	0	181	105	46	5	1	9	13	0	0	0	0	12	69	43	0	0	0
ASV_21f_y7s	0	0	0	0	0	0	2	14	0	0	0	0	17	20	16	0	0	0	15	39	37	0	0	0	0	0	0	0	0	2	6	3	10	0	3	0	0	0	0	0	0	0	0	17	28	14	0	0	0
ASV_21j_e51	7	5	0	0	0	0	0	0	0	45	5	12	0	0	0	1	1	1	0	0	0	0	32	7	1	0	0	18	7	0	0	0	0	0	0	0	3	1	55	1	0	3	5	0	0	0	1	1	3
ASV_21z_yel	0	0	0	0	0	0	0	5	2	0	0	0	1	0	7	0	0	0	1	2	0	0	0	0	0	0	0	0	0	1	8	0	1	0	0	0	0	0	0	0	0	0	1	3	10	0	0	0	0
ASV_224_2jv	0	0	0	0	0	0	0	0	0	0	0	0	0	0	0	0	0	0	0	18	0	0	0	0	0	0	0	0	0	0	0	0	0	0	0	0	0	0	0	0	0	0	0	0	0	0	0	0	0
ASV_22s_72w	0	0	0	0	0	0	0	0	0	0	0	0	0	0	0	0	0	0	0	0	0	0	0	0	0	0	0	0	0	141	149	101	0	0	0	0	0	0	0	0	0	1	4	2	0	4	0	0	0
ASV_23j_rhp	0	0	0	0	0	0	0	0	0	0	0	0	5	0	0	0	0	0	7	2	55	0	0	0	0	0	0	0	0	0	0	0	0	0	0	0	0	0	0	0	0	0	0	0	0	0	0	0	0
ASV_24c_i3c	0	0	0	2	0	4	0	0	0	0	0	0	1	0	4	0	0	0	0	0	0	0	0	0	0	0	0	0	0	182	9	6	0	0	0	0	0	0	0	0	0	0	0	0	0	0	0	0	0
ASV_24d_7sl	12	0	0	0	0	0	0	3	0	0	0	0	24	7	2	0	0	0	9	17	4	0	0	0	0	0	0	0	0	21	15	2	0	0	4	0	0	0	0	0	0	0	0	0	3	0	0	0	0
ASV_258_j51	0	0	0	1	0	22	1	0	0	0	0	0	0	0	0	0	0	0	0	1	0	0	0	0	0	0	0	0	0	0	0	0	0	0	0	0	0	0	0	0	0	0	0	0	0	2	0	0	0
ASV_27s_vh1	0	0	0	0	0	0	0	5	0	0	0	0	0	0	0	0	0	0	0	0	0	0	0	0	0	0	0	0	0	0	0	0	0	0	0	0	0	0	0	0	0	0	0	0	0	0	0	0	0
ASV_288_2x6	0	1	0	5054	1353	3180	244	0	0	0	2	0	300	1199	126	0	0	0	24	10	2	0	0	0	0	0	0	0	0	1	0	0	0	3	0	0	0	0	0	0	0	0	1	0	0	9	0	0	0
ASV_28n_g9c	0	0	0	0	0	0	0	0	0	0	0	0	0	0	0	0	0	0	0	0	0	0	0	0	0	0	0	0	0	0	0	3	0	0	0	0	0	0	0	0	0	0	0	0	0	0	0	0	0
ASV_2b2_qqz	0	0	0	0	6	19	23	60	8	0	0	0	8	1	0	0	0	0	7	0	6	0	13	0	0	0	0	0	0	72	41	83	13	24	1	0	0	0	0	0	0	2	30	99	623	469	0	0	0
ASV_2bw_vsd	0	0	0	0	2	0	2	28	6	0	1	0	5	3	5	0	0	0	3	9	17	0	0	0	0	0	0	0	0	0	0	0	3	0	1	0	0	0	0	0	0	0	0	0	10	0	0	0	0
ASV_2cw_2t0	0	0	0	0	0	0	22	0	0	0	0	0	0	0	0	0	0	0	0	0	0	0	0	0	0	0	0	0	0	0	0	0	0	0	0	0	0	0	0	0	0	0	0	0	0	0	0	0	0
ASV_2dy_9eh	0	0	0	18	0	9	260	264	64	0	0	0	0	0	2	0	0	0	7	1	1	0	0	0	0	0	0	0	0	0	35	1	0	16	0	0	0	0	0	0	0	0	0	1	0	0	0	0	0
ASV_2dz_hz8	0	4	0	0	0	1	4	0	0	0	0	0	0	0	0	0	0	0	0	0	0	0	0	0	0	0	0	0	0	9	1	18	0	0	0	0	0	0	0	0	0	0	0	0	0	0	0	0	0
ASV_2ez_dye	19	1	0	0	0	0	32	12	0	0	0	0	1	0	8	0	0	0	13	13	4	0	0	0	0	0	0	1	2	2	0	8	27	59	6	0	0	0	1	0	0	0	0	11	7	3	0	0	0
ASV_2fr_hch	0	0	0	0	0	0	8	75	1	0	0	0	330	40	537	0	0	0	159	3	77	0	0	0	0	0	0	0	0	0	4	0	0	0	0	0	0	0	0	0	0	0	0	74	4	28	0	0	0
ASV_2k6_0hr	0	0	1	0	0	0	0	2	0	0	0	0	0	0	0	0	0	0	1	0	3	0	0	0	0	0	0	0	0	0	0	0	33	0	1	0	0	0	0	0	0	13	0	0	0	0	0	0	0
ASV_2ky_kh3	0	0	0	42	6	37	0	45	2	1	0	0	4	2	65	0	0	0	0	0	0	0	0	0	0	0	0	0	2	2	14	1	0	0	0	0	0	0	0	0	0	0	0	0	0	0	0	1	0
ASV_2kz_fd2	5	2	0	8	5	22	20	4	0	1	1	0	0	0	8	7	0	0	5	13	39	0	0	0	0	0	0	0	0	17	112	38	0	1	3	0	0	0	0	0	21	15	86	35	43	97	0	0	0
ASV_2nf_a3e	0	0	0	11	0	9	3	0	1	1	1	0	0	0	1	0	0	0	0	2	1	0	0	0	0	0	0	0	0	0	1	0	0	1	0	0	0	0	0	0	0	0	0	2	1	2	0	0	0
ASV_2o1_vpw	0	0	0	0	0	0	0	0	0	0	0	0	0	0	0	0	0	0	0	0	0	0	0	0	0	0	0	0	0	0	2	8	0	0	0	0	0	0	0	0	0	0	0	0	66	0	0	0	0
ASV_2oo_59z	6	2	4	9	4	2	7	38	6	0	1	0	10	6	22	0	0	0	5	19	41	0	0	0	0	0	0	1	1	50	121	22	8	3	0	0	0	0	1	0	9	21	62	17	69	38	0	0	0
ASV_2p8_ry4	0	0	0	6	1	12	0	1	0	0	0	0	1	0	0	0	0	0	0	2	0	0	0	0	0	0	0	0	0	0	0	0	0	0	0	0	0	0	0	0	0	0	0	0	0	1	0	0	0
ASV_2pf_9yc	0	0	0	0	0	0	0	0	0	0	0	0	0	0	1	0	7	0	0	10	0	0	0	0	0	0	0	0	0	0	0	0	0	0	0	0	0	0	0	0	0	0	0	0	0	0	0	0	0
ASV_2ro_3cs	0	0	0	0	0	0	21	104	10	0	0	0	58	4	8	0	0	0	6	3	12	0	0	0	0	0	0	0	0	0	0	0	0	6	0	0	0	0	0	0	0	0	0	0	0	0	0	0	0
ASV_2t4_u2g	0	0	0	0	0	0	6	3	0	0	0	0	2	1	4	0	0	0	1	3	0	0	0	0	0	0	0	0	0	0	0	0	11	3	1	0	0	0	0	0	0	0	0	1	40	9	0	0	0
ASV_2un_7oi	0	0	0	0	0	0	1	0	0	0	0	0	0	2	0	0	0	0	1	0	0	0	0	0	0	0	0	0	0	0	0	0	0	0	0	0	0	0	0	0	0	0	0	0	0	0	0	0	0
ASV_2vw_0f4	0	0	0	0	0	0	19	40	1	0	0	0	5	3	3	0	0	0	8	11	12	0	0	0	0	0	0	0	0	0	0	0	0	0	3	0	0	0	0	0	0	0	0	0	0	0	0	0	0
ASV_2x1_486	118	234	45	3	0	0	1	10	0	489	382	514	0	0	4	676	264	840	7	0	1	0	0	0	121	1	5	2	16	0	0	0	0	0	0	3	48	0	0	23	20	19	116	0	0	1	0	22	4
ASV_2x7_5i5	0	0	0	0	0	0	153	89	34	0	1	1	341	36	246	0	0	8	58	39	291	0	0	0	0	0	0	0	0	0	0	0	0	7	0	0	0	0	0	0	0	0	0	36	0	0	0	0	0
ASV_2xi_bhk	0	0	0	0	0	0	60	90	11	0	0	0	0	0	0	0	0	0	0	0	0	0	0	0	0	0	0	0	0	0	0	1	1	0	0	0	0	0	0	0	0	0	0	0	0	0	0	0	0
ASV_2xt_9ii	0	0	0	0	0	0	0	47	1	0	0	0	0	0	0	0	0	0	0	0	0	0	0	0	0	0	0	0	0	0	0	0	0	0	0	0	0	0	0	0	0	0	0	0	0	0	0	0	0
ASV_2y5_lhq	0	0	0	3	0	0	0	0	0	0	0	0	0	0	0	0	0	0	0	0	2	0	0	0	0	0	0	0	0	0	0	0	0	0	0	0	0	0	0	0	0	1	0	0	0	0	0	0	0
ASV_302_8yu	0	0	0	0	0	0	0	0	0	0	0	0	11	0	13	0	0	0	0	0	0	0	0	0	0	0	0	0	3	4	12	16	1	0	2	0	0	0	0	0	0	19	19	0	0	19	7	0	4
ASV_30x_uzq	0	0	0	0	0	0	0	0	0	0	0	0	0	0	0	0	0	0	0	0	0	0	0	0	0	0	0	0	0	0	1	1	0	0	0	0	0	0	0	0	0	0	0	0	0	0	0	0	0
ASV_36e_t17	0	0	1	47	13	22	374	797	90	0	7	0	11	66	158	0	0	0	73	77	52	0	0	0	0	0	0	0	0	14	44	61	14	44	28	0	0	0	0	0	0	0	0	39	132	39	0	0	0
ASV_3ah_ia5	0	0	0	0	0	0	16	95	5	0	0	0	0	0	0	0	0	0	0	0	0	0	0	0	0	0	0	0	0	1	4	0	0	0	0	0	0	0	0	0	0	0	0	0	0	0	0	0	0
ASV_3bk_ra8	0	0	0	0	0	0	2	8	0	0	0	0	0	0	0	0	0	0	0	0	0	0	0	0	0	0	0	0	0	0	0	0	0	0	0	0	0	0	0	0	0	0	0	0	0	0	0	0	0
ASV_3bl_sor	0	0	0	0	0	0	761	912	222	1	0	0	265	6	0	0	0	0	114	113	62	0	0	0	0	0	0	0	0	0	6	107	0	0	0	0	0	0	0	0	0	0	0	0	0	0	0	0	0
ASV_3bw_t7f	0	0	0	0	0	0	32	13	9	0	0	0	0	0	0	0	0	0	0	0	0	0	0	0	0	0	0	0	0	0	0	0	0	0	0	0	0	0	0	0	0	0	0	0	0	0	0	0	0
ASV_3ei_1p6	0	0	0	0	0	0	0	0	0	0	0	0	0	0	18	0	0	0	0	0	0	0	0	0	0	0	0	0	0	0	0	0	0	0	0	0	0	0	0	0	0	0	0	0	0	0	0	0	0
ASV_3em_kms	0	0	0	0	0	0	0	0	0	0	0	0	1	2	0	0	0	0	0	0	3	0	0	0	0	0	0	0	0	0	3	0	0	0	0	0	0	0	0	0	0	0	0	0	0	0	0	0	0
ASV_3fj_7xm	0	0	0	0	0	0	0	0	0	0	0	0	0	0	0	0	0	0	0	0	0	0	0	0	0	0	0	0	0	25	899	447	0	0	0	0	0	0	0	0	0	0	0	0	0	0	0	0	0
ASV_3gs_gc6	0	0	0	0	0	0	0	0	0	0	0	0	0	0	16	0	0	0	0	0	0	0	0	0	0	0	0	0	0	0	0	4	0	0	0	0	0	0	0	0	0	0	0	0	0	0	0	0	0
ASV_3hl_qs0	0	0	0	0	0	0	10	10	2	0	0	0	2	6	38	0	0	0	36	29	11	0	0	0	0	0	0	0	0	0	5	0	1	17	6	0	0	0	0	0	0	0	0	2	8	5	0	0	4
ASV_3i7_tew	0	0	0	0	0	0	0	0	0	0	0	0	41	0	0	0	0	0	0	1739	2	0	0	0	0	0	0	0	0	0	0	0	0	0	0	0	0	0	0	0	0	0	0	0	0	0	0	0	0
ASV_3id_iv0	0	0	0	0	0	0	0	0	0	0	0	0	0	0	0	0	0	0	0	16	0	0	0	0	0	0	0	0	0	0	0	0	0	0	0	0	0	0	0	0	0	0	0	0	0	0	0	0	0
ASV_3ig_91r	0	0	0	0	0	5	0	0	0	0	0	0	19	2	56	0	0	0	0	5	0	0	0	0	0	0	0	0	0	0	38	48	0	0	0	0	0	0	0	0	0	0	0	0	3	3	0	0	0
ASV_3io_d2p	3	0	0	0	0	0	38	4	1	0	3	1	66	21	44	0	0	7	16	54	77	0	0	0	0	0	0	0	0	283	92	42	5	5	1	0	0	0	0	0	0	27	16	9	44	20	0	0	0
ASV_3it_4w1	0	0	0	0	0	7	0	0	0	0	0	0	0	0	14	0	0	0	1	12	17	0	0	0	0	0	0	0	0	5	155	194	0	0	0	0	0	0	0	0	0	0	0	0	0	0	0	0	0
ASV_3n4_wdh	0	0	0	0	0	0	7	17	0	0	0	0	0	0	0	0	0	0	0	0	0	0	0	0	0	0	0	0	0	0	0	0	0	0	0	0	0	0	0	0	0	0	0	0	0	0	0	0	0
ASV_3nv_c98	0	0	0	0	0	0	4	30	0	0	0	0	4	1	2	0	0	0	0	3	0	0	0	0	0	0	0	0	0	1	1	0	0	0	0	0	0	0	0	0	0	0	0	0	0	0	0	0	0
ASV_3o4_44d	0	0	0	2	0	1	2	5	0	0	2	0	8	0	3	1	0	0	0	3	0	0	0	0	0	0	0	1	0	0	0	0	0	4	0	0	0	0	0	0	0	0	0	0	0	1	0	0	0
ASV_3pj_o2u	0	0	0	0	0	0	0	0	0	0	0	0	2	0	1	0	0	0	0	0	0	0	0	0	0	0	0	0	0	0	0	0	0	0	1	0	0	0	0	0	0	0	0	0	0	0	0	0	0
ASV_3q5_sh0	0	0	0	0	0	0	1	0	6	0	0	0	0	0	0	0	0	0	0	0	0	0	0	0	0	0	0	0	0	0	0	0	0	0	0	0	0	0	0	0	0	0	0	0	0	0	0	0	0
ASV_3qf_9uu	1	157	0	0	0	0	51	108	1	61	10	0	478	79	549	27	26	29	110	111	146	0	0	0	0	0	0	0	1	20	41	57	41	2	1	0	0	0	0	0	0	41	60	60	11	4	0	0	0
ASV_3th_zh0	0	0	0	0	0	8	13	4	0	0	0	0	0	2	1	0	0	0	2	1	0	0	0	0	0	0	0	0	0	0	5	10	0	0	0	0	0	0	0	0	0	1	0	0	27	0	0	0	0
ASV_3vo_5rw	0	0	0	0	0	0	0	0	0	0	0	0	0	0	18	0	0	0	0	0	0	0	0	0	0	0	0	0	0	0	0	0	0	0	0	0	0	0	0	0	0	0	0	0	0	0	0	0	0
ASV_3xb_9kv	0	0	0	0	0	0	0	0	0	0	0	0	6	0	0	0	0	0	0	0	0	0	0	0	0	0	0	0	0	0	0	0	0	3	0	0	0	0	0	0	0	0	0	0	0	0	0	0	0
ASV_3xg_myf	0	0	0	0	0	0	0	0	0	0	0	0	0	0	0	0	0	0	0	0	0	0	0	0	0	0	0	0	0	0	0	0	0	0	0	0	0	0	0	0	0	0	0	0	0	0	0	0	0
ASV_3yi_dzz	0	0	0	0	0	0	0	6	0	0	0	0	0	0	0	0	0	0	0	0	0	0	0	0	0	0	0	0	0	0	0	0	0	0	0	0	0	0	0	0	0	0	0	0	0	0	0	0	0
ASV_3zs_rih	1	3	0	0	0	0	1	11	1	1	11	3	334	26	83	3	1	0	48	64	26	5	1	0	0	0	1	1	2	25	18	7	0	0	0	1	0	1	6	0	0	0	0	0	0	0	0	0	0
ASV_40o_sdz	0	0	0	0	0	0	0	0	1	0	1	0	6	0	0	0	0	0	0	1	0	0	0	0	0	0	0	0	0	0	0	0	5	0	0	0	0	0	0	0	0	0	1	0	0	0	0	0	0
ASV_42v_1jd	0	0	0	0	0	0	0	0	0	0	0	0	0	0	0	0	0	0	0	0	0	0	0	0	0	0	0	0	0	0	0	0	4	2	0	0	0	0	0	0	0	0	0	0	36	2	0	0	0
ASV_431_m0q	0	0	0	0	0	0	5	14	0	0	0	0	1	6	0	0	0	0	8	13	20	0	0	0	0	0	0	0	1	0	0	0	11	22	7	0	0	0	0	0	0	0	0	0	20	0	0	0	0
ASV_459_760	1	0	0	0	0	0	53	66	9	0	0	0	0	0	4	0	0	0	0	0	1	0	0	0	0	0	0	0	0	0	0	0	0	0	0	0	0	0	0	0	0	0	0	0	0	0	0	0	0
ASV_45f_wb3	0	0	0	0	1	0	0	24	0	0	0	0	0	0	0	0	0	0	0	0	0	0	0	0	0	0	0	0	0	0	0	1	3	0	0	0	0	0	0	0	0	0	0	0	0	0	0	0	0
ASV_45h_bwx	26	155	1	689	157	782	50	128	15	285	53	20	494	135	428	11	3	21	144	143	172	0	0	0	0	0	0	1	5	97	332	261	18	25	22	0	0	0	1	0	3	58	33	99	274	254	1	0	0
ASV_45r_5in	0	0	0	0	0	0	0	9	0	0	0	0	0	1	0	0	0	0	0	0	0	0	0	0	0	0	0	0	0	0	0	0	0	0	0	0	0	0	0	0	0	0	0	0	0	0	0	0	0
ASV_474_sc4	0	2	1	23	6	12	35	24	9	6	0	0	6	8	29	0	0	0	4	16	2	0	0	0	0	0	0	0	0	18	24	15	0	4	0	0	0	0	0	0	0	0	0	0	9	0	0	0	0
ASV_4a7_xyo	0	0	0	10	0	0	0	0	0	0	0	0	0	0	0	0	0	0	0	0	0	0	0	0	0	0	0	0	0	7	2	3	0	0	0	0	0	0	0	0	0	0	0	0	0	4	0	0	0
ASV_4br_exd	0	0	0	0	0	0	2	0	0	0	0	0	0	0	0	0	0	0	0	0	1	0	0	0	0	0	0	0	0	0	0	0	0	2	0	0	0	0	0	0	0	0	0	0	0	0	0	0	0
ASV_4dl_uh7	0	0	0	0	1389	0	0	0	0	0	0	4	0	0	0	0	0	0	0	0	0	0	0	0	0	0	0	0	0	0	0	0	0	0	0	0	0	0	0	0	0	0	0	0	0	0	0	0	0
ASV_4dq_6zx	0	0	0	0	0	0	0	17	2	0	0	0	14	0	16	0	0	0	19	9	15	0	0	0	0	0	0	0	0	0	0	1	51	85	15	0	0	0	0	0	0	0	0	17	46	50	0	0	0
ASV_4e5_rn0	0	0	0	0	0	0	7	9	4	0	0	0	0	0	0	0	0	0	0	0	0	0	0	0	0	0	0	0	0	0	0	0	0	0	0	0	0	0	0	0	0	0	0	0	0	0	0	0	0
ASV_4ek_yqp	0	0	0	0	0	0	0	7	0	0	0	0	13	0	7	0	0	0	0	1	14	0	0	0	0	0	0	0	0	0	0	0	0	0	0	0	0	0	0	0	0	0	0	0	1	0	0	0	0
ASV_4fd_c1j	0	11	5	6	0	2	16	6	1	6	8	10	158	7	96	3	3	0	56	42	94	0	0	0	0	0	0	0	0	6	66	36	0	0	0	0	0	0	0	0	0	0	7	4	2	2	0	0	0
ASV_4jn_xt3	0	0	0	0	0	0	0	333	0	0	0	0	0	0	0	0	0	0	3	0	0	0	0	0	0	0	0	0	0	0	0	0	0	0	0	0	0	0	0	0	0	0	0	0	5	0	0	0	0
ASV_4my_hty	0	0	0	0	0	3	0	10	0	0	0	0	1	8	7	0	0	7	0	9	0	0	0	0	0	0	0	0	0	0	0	0	6	0	1	0	0	0	0	0	0	0	0	0	0	0	0	0	0
ASV_4pf_yy9	0	2	0	0	0	0	4	0	0	0	0	0	25	19	39	0	0	0	26	67	39	0	0	0	0	0	0	1	0	0	0	0	1	0	0	0	0	0	0	0	0	0	0	0	0	0	0	0	0
ASV_4pg_es9	0	0	0	0	0	0	96	267	21	0	0	0	1	12	0	0	0	0	13	12	9	0	0	0	0	0	0	0	0	0	0	38	0	0	0	0	0	0	0	0	0	0	0	0	0	0	0	0	0
ASV_4pi_qgj	0	0	0	17	0	3	21	23	10	1	13	0	15	1	9	2	0	0	20	3	4	0	0	0	0	0	0	0	0	0	3	0	1	1	0	0	0	0	0	0	0	0	4	2	9	0	0	0	0
ASV_4q7_e2k	0	0	0	12	5	0	0	0	0	0	0	0	36	30	0	0	0	0	3	0	2	0	0	0	0	0	0	0	0	35	85	92	3	10	0	0	0	0	0	0	0	0	0	0	0	2	0	0	0
ASV_4rq_itt	45	29	4	0	0	1	115	381	51	24	47	11	173	83	325	56	33	24	227	203	371	0	0	0	0	0	0	3	0	13	20	10	0	8	7	0	0	0	0	0	0	5	19	1	0	14	0	0	0
ASV_4u0_s6w	0	1	0	0	0	0	17	68	10	0	0	0	75	23	78	0	0	0	63	62	63	0	0	0	0	0	0	0	0	0	0	0	1	5	3	0	0	0	0	0	0	0	0	0	0	1	0	0	0
ASV_4w0_wl3	0	0	0	0	0	0	0	0	0	0	0	0	0	0	0	0	0	0	0	4	0	0	0	0	0	0	0	0	0	14	11	35	0	0	0	0	0	0	0	0	0	0	0	0	104	2	0	0	0
ASV_4wn_ysw	0	0	0	48	0	6	8	36	5	0	0	0	19	7	5	0	0	0	7	0	15	0	0	0	0	0	0	0	0	44	49	40	6	4	0	0	0	0	0	0	0	40	0	0	13	1	0	0	0
ASV_4y6_72f	0	0	0	0	0	0	36	26	8	0	0	0	0	0	2	0	0	0	0	0	6	0	0	0	0	0	0	0	0	0	0	0	0	0	0	0	0	0	0	0	0	0	0	0	0	0	0	0	0
ASV_4z1_842	0	0	0	0	0	0	0	0	0	0	0	0	0	0	0	0	0	0	0	0	0	0	0	0	0	0	0	0	0	0	0	0	1	0	0	0	0	0	0	0	0	0	0	0	1	0	0	0	0
ASV_4zk_fdh	0	0	0	0	0	0	0	117	2	0	0	0	0	0	0	0	0	0	0	0	0	0	0	0	0	0	0	0	0	0	0	0	0	0	0	0	0	0	0	0	0	0	0	0	0	0	0	0	0
ASV_4zt_lo0	0	0	0	2	0	7	10	12	7	0	0	0	152	16	106	0	0	0	61	88	84	0	0	0	0	0	0	0	0	12	28	5	85	89	27	0	0	0	0	0	0	0	0	23	79	72	0	0	0
ASV_50k_qtb	0	0	0	0	1	0	0	25	0	0	0	0	0	0	0	0	0	0	0	0	0	0	0	0	0	0	0	0	0	0	0	0	0	0	0	0	0	0	0	0	0	0	0	0	0	0	0	0	0
ASV_528_dkd	0	0	0	0	0	1	0	0	0	0	0	0	0	0	1	0	0	0	0	0	5	0	0	0	0	0	0	0	0	0	8	1	0	8	0	0	0	0	0	0	0	0	0	0	5	0	0	0	0
ASV_52u_ayz	0	0	0	0	0	0	27	122	0	1	0	0	60	4	18	0	5	0	97	111	65	0	0	0	0	0	0	1	3	0	0	0	65	94	37	1	0	0	0	0	0	0	0	34	189	36	0	0	0
ASV_52u_pi5	0	0	0	0	0	0	0	0	0	0	0	0	0	2	1	0	0	0	4	2	5	0	0	0	0	0	0	0	0	0	0	0	0	1	0	0	0	0	0	0	0	0	0	0	0	2	0	0	0
ASV_54q_r89	0	0	0	0	0	0	7	3	1	11	0	0	3	3	9	0	0	0	2	14	6	0	0	0	0	0	0	0	0	0	0	9	9	14	1	0	0	0	0	0	0	0	0	11	0	0	0	0	0
ASV_55j_z90	0	0	0	29	0	23	0	0	0	0	0	0	4	0	2	0	0	0	0	0	11	0	0	0	0	0	0	0	0	3	0	0	0	0	0	0	0	0	0	0	0	0	0	6	9	0	0	0	0
ASV_5ap_rtd	0	0	0	0	0	0	0	0	0	0	3	2	0	0	0	0	0	0	0	0	0	0	0	0	0	0	0	0	0	0	0	0	0	0	0	0	0	0	0	0	0	0	0	0	0	0	0	0	0
ASV_5bn_v6o	0	0	0	74	0	12	9	0	0	0	0	0	0	9	0	0	0	0	8	0	8	0	0	0	0	0	0	0	0	1	2	0	0	0	0	0	0	0	0	0	0	0	0	0	0	2	0	0	0
ASV_5cn_ko4	0	9	0	15	0	9	12	3	0	9	13	0	89	14	24	0	5	3	17	19	19	0	0	0	0	1	0	2	0	25	41	38	1	1	0	0	0	0	0	2	1	2	5	0	2	0	2	0	0
ASV_5cn_onn	0	0	0	1	36	38	0	0	0	0	0	0	0	0	1	0	0	0	0	9	0	0	0	0	0	0	0	0	0	0	0	0	0	0	0	0	0	0	0	0	0	0	0	0	0	0	0	0	0
ASV_5d0_49l	0	1	0	0	0	0	0	89	0	0	0	0	0	0	0	0	0	0	0	0	0	0	0	0	0	0	0	0	0	0	0	0	0	0	0	0	0	0	0	0	0	0	0	0	0	0	0	0	0
ASV_5en_bqw	0	0	0	0	0	0	0	0	0	0	0	0	0	19	12	0	0	0	302	4	126	0	0	0	0	0	0	0	0	0	0	0	0	0	0	0	0	0	0	0	0	0	0	0	0	0	0	0	0
ASV_5eu_97x	0	1	0	3	0	3	16	2	3	1	1	0	2	2	0	1	0	0	3	2	5	0	0	0	0	0	0	0	1	8	38	11	6	4	0	0	0	0	0	0	14	2	17	39	32	19	0	0	0
ASV_5fg_jdh	0	6	5	0	0	0	52	1	3	67	40	49	1110	295	850	2	15	16	177	198	149	0	0	0	0	0	0	0	3	185	154	137	1	13	2	0	0	0	0	0	1	6	33	6	104	6	0	0	5
ASV_5i1_n7e	0	1	0	0	0	0	2	3	9	2	0	0	58	10	33	0	0	0	14	28	37	0	0	0	0	0	0	0	1	22	49	58	0	1	0	0	0	0	0	0	0	0	1	2	28	0	0	0	0
ASV_5ig_6fa	0	0	0	0	0	0	0	0	0	0	0	0	0	1	0	0	0	0	15	0	4	0	0	0	0	0	0	0	0	0	0	0	0	0	0	0	0	0	0	0	0	0	0	0	0	0	0	0	0
ASV_5ju_hak	0	0	0	7	0	0	1	1	11	0	0	0	0	36	1	0	9	0	4	17	10	0	0	0	0	0	0	0	0	0	1	0	0	0	0	0	0	0	0	0	0	0	0	0	0	0	0	0	0
ASV_5kz_92m	0	0	0	0	0	0	0	0	0	0	0	0	3	1	15	0	0	0	0	0	0	0	0	0	0	0	0	0	0	8	21	0	0	0	0	0	0	0	0	0	0	0	0	1	0	0	0	0	0
ASV_5m4_0bz	0	6	3	15	0	0	3	2	0	0	2	6	10	14	18	13	0	1	4	12	26	0	0	0	0	0	0	0	0	5	0	5	0	0	0	0	0	0	0	0	0	0	11	0	0	2	0	0	0
ASV_5na_k6h	0	0	0	0	0	6	0	0	0	2	0	0	0	0	0	0	0	0	0	16	0	0	0	0	0	0	0	0	0	0	0	0	0	0	0	0	0	0	0	0	0	0	0	0	0	0	0	0	0
ASV_5or_5cz	24	0	0	0	0	0	0	1	0	0	0	0	26	1	3	0	0	0	0	2	2	0	0	0	0	0	0	0	2	3	7	7	1	0	0	0	0	0	0	0	0	0	0	1	2	0	0	0	0
ASV_5q7_0do	1	3	0	12	6	3	14	6	0	2	0	1	176	24	114	0	1	0	52	15	58	0	0	0	0	0	0	0	0	153	91	95	3	7	1	0	0	0	0	0	1	0	0	8	71	10	0	0	0
ASV_5qe_vt4	0	0	0	0	0	0	0	0	0	0	0	0	1	0	0	0	0	0	0	0	0	0	0	0	0	0	0	0	0	0	2	0	0	0	0	0	0	0	0	0	0	1	0	0	0	0	0	0	0
ASV_5qj_jbc	0	0	0	7	0	0	0	6	0	0	0	0	0	0	2	0	0	0	2	22	0	0	0	0	0	0	0	0	0	1	9	4	0	0	0	0	0	0	0	0	0	0	0	0	17	0	0	0	0
ASV_5r9_zfp	0	0	0	0	0	0	0	0	0	0	0	0	3	0	1	0	0	0	0	0	0	0	0	0	0	0	0	0	0	18	24	1	0	0	0	0	0	0	0	0	0	0	0	0	0	0	0	0	0
ASV_5s4_w50	0	0	0	0	0	35	0	3	1	0	0	0	3	1	1	0	0	0	4	8	11	0	0	0	0	0	0	0	0	1	0	1	8	6	0	0	0	0	0	0	0	0	3	3	1	1	0	0	0
ASV_5so_rso	0	0	0	31	0	0	0	0	0	0	0	0	0	0	0	0	0	0	0	0	0	0	0	0	0	0	0	0	0	0	0	0	0	0	0	0	0	0	0	0	0	0	0	0	0	0	0	0	0
ASV_5sp_ofm	0	0	0	0	0	0	20	22	0	0	0	0	1	0	0	0	0	0	1	3	0	0	0	0	0	0	0	0	0	9	1	5	9	9	0	0	0	0	0	0	0	0	0	0	0	0	0	0	0
ASV_5yo_5kf	0	0	0	0	0	0	112	75	5	0	0	0	161	45	190	0	0	0	87	63	38	0	0	0	0	0	0	0	0	31	369	378	0	5	3	0	0	0	0	0	0	0	0	0	2	0	0	0	0
ASV_5yy_jh4	0	0	0	3	3	0	0	0	0	0	0	0	19	0	0	0	0	0	0	0	0	0	0	0	0	0	0	0	0	2	0	6	2	2	0	0	0	0	0	0	0	0	0	0	2	0	0	0	0
ASV_5z1_6c8	0	0	0	6	17	22	5	1	4	1	1	0	25	11	15	0	0	0	4	2	5	0	0	0	0	0	0	0	0	26	33	74	5	18	2	0	0	0	0	0	0	3	2	3	62	3	0	0	0
ASV_60q_qzy	0	0	0	0	0	0	0	0	0	0	0	0	2	0	0	0	0	0	0	0	0	0	0	0	0	0	0	0	0	1	0	0	0	4	0	0	0	0	0	0	0	0	0	0	0	0	0	0	0
ASV_61a_g8m	0	0	0	0	0	0	3	39	0	0	0	0	1	0	0	0	0	0	0	0	0	0	0	0	0	0	0	0	0	0	0	1	0	0	0	0	0	0	0	0	0	0	0	0	0	0	0	0	0
ASV_62q_cka	0	0	0	0	0	0	0	4	0	0	0	0	0	0	0	0	0	0	0	0	0	0	0	0	0	0	0	0	0	0	0	0	0	0	0	0	0	0	0	0	0	0	0	0	0	0	0	0	0
ASV_633_a1p	0	0	0	0	0	0	0	0	0	3	0	4	38	6	19	0	226	0	0	16	0	0	0	0	0	0	0	0	0	0	0	0	0	0	207	0	0	0	0	0	0	0	0	0	0	0	0	0	0
ASV_64y_djg	0	0	0	10	6	6	0	0	8	1	0	0	0	0	0	0	0	0	0	4	1	0	0	0	0	0	0	0	0	0	36	1	3	11	8	0	0	0	0	0	0	1	0	1	3	19	0	0	0
ASV_65a_u9a	0	0	0	0	12	81	0	0	0	0	0	0	3	7	13	0	0	0	4	0	7	0	0	0	0	0	0	0	0	1	2	2	0	0	0	0	0	0	0	0	0	0	0	0	9	2	0	0	0
ASV_66d_pdg	0	0	0	0	0	0	0	0	0	0	0	0	0	7	0	0	0	0	54	0	35	0	0	0	0	0	0	0	0	0	0	0	0	0	0	0	0	0	0	0	0	0	0	0	0	0	0	0	0
ASV_66p_rpu	0	0	0	0	0	0	0	0	0	0	0	0	11	1	5	0	0	0	17	24	36	0	0	0	0	0	0	0	0	0	0	0	2	0	5	0	0	0	0	0	0	0	0	0	2	0	0	0	0
ASV_66q_qka	0	0	0	3	0	0	0	0	0	0	1	0	0	1	8	0	9	0	0	2	12	0	0	0	0	0	1	0	0	2	3	8	0	0	0	0	0	0	0	0	0	1	0	0	0	0	0	0	0
ASV_6at_g3s	0	0	0	0	0	0	12	11	5	0	0	0	3	0	0	0	0	0	10	0	6	0	0	0	0	0	0	0	0	0	0	0	3	6	1	0	0	0	0	0	0	0	0	1	10	0	0	0	0
ASV_6ep_0l2	9	0	0	0	0	0	18	6	9	0	0	0	59	12	48	2	0	13	215	135	238	0	0	0	0	0	0	0	0	0	0	0	38	8	3	0	0	0	0	0	0	0	0	7	30	52	0	0	0
ASV_6fw_46l	0	0	0	18	0	0	0	3	0	0	0	0	0	0	0	0	0	0	0	0	0	0	0	0	0	0	0	0	0	0	1	0	0	0	0	0	0	0	0	0	0	0	0	0	0	0	0	0	0
ASV_6hc_dub	0	0	0	0	0	0	105	399	41	0	0	0	55	24	53	0	0	0	25	18	73	0	0	0	0	0	0	0	0	10	68	101	3	6	10	0	0	0	0	0	0	0	0	7	4	1	0	0	0
ASV_6lb_q70	0	0	0	25	0	17	1	56	0	6	0	0	20	0	3	0	0	0	0	0	1	0	0	0	0	0	0	0	1	3	12	0	0	0	0	0	0	0	0	0	0	0	2	0	1	0	0	0	0
ASV_6lg_1ka	0	0	0	0	0	0	10	12	0	0	0	0	53	14	93	0	0	0	6	3	6	0	0	0	0	0	0	0	0	0	0	0	2	0	2	0	0	0	0	0	0	0	0	8	0	4	0	0	0
ASV_6ne_he2	0	2	0	0	0	0	9	7	0	4	0	0	0	0	0	10	0	0	22	0	38	0	0	0	0	0	0	0	0	0	0	0	0	0	0	0	0	0	0	0	0	0	0	0	0	0	0	0	0
ASV_6nl_jqu	0	0	0	0	0	0	1	3	0	3	0	0	0	1	0	0	0	32	0	2	0	0	0	0	0	0	0	2	5	0	0	0	0	0	0	0	0	0	1	0	0	3	0	0	0	0	0	0	0
ASV_6o0_aar	0	0	1	1	0	0	1	2	0	0	0	0	39	13	17	0	1	0	44	48	72	0	0	0	0	0	0	0	1	0	1	1	8	2	1	0	0	0	0	0	0	0	0	12	2	3	0	0	0
ASV_6qp_bah	0	0	0	0	0	0	6	5	0	0	0	0	15	2	12	0	0	0	11	30	8	0	0	0	0	0	0	0	0	8	6	6	7	20	4	0	0	0	0	0	0	0	0	4	2	2	0	0	0
ASV_6r8_asx	0	0	0	0	0	0	43	66	6	0	0	0	0	0	0	0	0	0	0	0	0	0	0	0	0	0	0	0	0	0	0	0	0	0	0	0	0	0	0	0	0	0	0	0	0	0	0	0	0
ASV_6s2_2bf	0	0	0	0	0	0	56	92	0	0	0	0	286	135	547	0	0	0	53	23	90	0	0	0	0	0	0	0	0	35	127	17	15	36	2	0	0	0	0	0	0	0	0	9	112	60	0	0	0
ASV_6sm_qur	0	0	0	0	0	0	0	0	0	0	0	0	8	0	0	0	0	0	0	4	0	0	0	0	0	0	0	0	0	0	0	0	5	1	0	0	0	0	0	0	0	0	0	0	6	0	0	0	0
ASV_6tq_hrt	0	0	0	0	0	0	0	1	0	0	0	0	0	0	0	0	0	0	0	0	11	0	0	0	0	0	0	0	0	0	2	0	0	0	0	0	0	0	0	0	0	0	0	2	0	0	0	0	0
ASV_6xs_bwn	0	0	0	0	0	0	0	0	0	0	0	0	0	0	5	0	0	0	0	6	2	0	0	0	0	0	0	0	0	8	0	0	0	0	0	0	0	0	0	0	0	0	0	0	0	0	0	0	0
ASV_6zo_zzh	0	0	0	0	0	0	1	22	3	0	0	0	3	6	0	0	0	0	0	14	11	0	0	0	0	0	0	0	0	5	3	20	0	6	12	0	0	0	0	0	0	0	0	0	0	0	0	0	0
ASV_6zu_u90	0	0	1	12	0	1	6	4	0	0	0	0	2	1	0	6	21	0	3	13	17	0	0	0	0	0	0	1	0	11	0	15	0	0	0	0	0	0	0	0	1	0	0	1	8	1	0	0	0
ASV_700_ce4	0	0	0	0	0	0	6	17	5	0	0	0	14	1	10	0	0	0	17	25	2	0	0	0	0	0	0	1	0	0	5	0	21	36	7	0	0	0	0	0	0	0	0	15	6	2	0	0	0
ASV_764_kg9	767	120	14	0	0	0	0	0	0	529	373	147	0	8	21	150	194	107	26	0	0	5	0	17	3	50	6	23	28	0	0	0	0	0	0	3	7	1	13	0	8	2	30	0	0	0	10	9	0
ASV_77s_w1p	0	0	0	0	6	19	66	11	0	0	1	0	1	0	0	0	0	0	13	0	1	0	0	0	0	0	0	0	0	0	0	0	4	25	13	0	0	0	0	0	0	0	0	14	10	6	0	0	0
ASV_79v_l6e	0	0	0	0	1	2	0	0	0	0	0	0	0	2	5	0	0	0	0	0	0	0	0	0	0	0	0	0	0	4	3	9	1	0	0	0	0	0	0	0	5	7	7	3	17	0	0	0	0
ASV_7ba_9mn	40	3	0	72	15	44	39	32	6	6	8	1	9	14	29	12	9	1	48	30	55	0	0	0	0	0	1	0	0	10	168	68	52	19	13	0	0	0	0	0	11	10	17	22	96	34	0	0	0
ASV_7bl_rrh	0	0	0	0	0	0	4	18	0	0	0	0	1	0	0	0	0	0	0	0	0	0	0	0	0	0	0	0	0	0	0	0	0	0	0	0	0	0	0	0	0	0	0	0	0	0	0	0	0
ASV_7eo_eok	0	0	0	0	0	0	0	0	0	0	0	0	0	0	0	0	0	0	0	0	0	0	0	0	0	0	0	0	0	0	0	1	0	0	0	0	0	0	0	0	0	0	0	0	0	0	0	0	0
ASV_7ff_7gh	0	0	0	0	0	3	6	30	19	0	0	0	21	1	38	0	0	0	3	19	51	0	0	0	0	0	0	0	0	3	4	1	0	2	0	0	0	1	0	0	0	0	0	0	3	0	0	0	0
ASV_7fv_f8i	154	32	6	0	0	0	138	722	28	21	6	2	417	254	567	15	12	0	496	194	525	0	0	0	0	0	0	0	0	0	0	0	199	109	69	0	11	0	0	0	0	1	7	101	642	59	0	0	0
ASV_7i5_0c0	0	0	0	0	0	0	5	2	8	0	0	0	0	0	0	0	0	0	0	0	0	0	0	0	0	0	0	0	0	0	0	0	0	0	0	0	0	0	0	0	0	0	0	0	0	0	0	0	0
ASV_7il_4vk	0	0	0	0	0	0	0	14	2	0	0	0	0	0	0	0	0	0	4	16	39	0	0	0	0	0	0	0	0	0	0	0	0	0	0	0	0	0	0	0	0	0	0	0	0	19	0	0	0
ASV_7lb_epf	0	0	0	0	0	0	0	0	0	0	0	0	0	0	0	0	0	0	0	0	0	0	0	0	0	0	0	0	0	0	0	0	0	0	0	0	0	0	0	0	0	0	0	0	10	0	0	0	0
ASV_7mc_bn4	0	10	0	0	0	3	5	0	1	0	0	1	2	11	0	0	4	0	4	8	2	0	0	0	0	0	0	0	0	11	42	18	2	2	4	0	0	0	0	0	1	4	6	6	3	0	0	0	2
ASV_7nh_f48	0	0	0	0	4	11	3	8	0	0	0	0	30	5	14	0	0	0	5	37	17	0	0	0	0	0	0	0	0	4	18	11	0	6	4	0	0	0	0	0	0	0	0	0	8	0	0	0	0
ASV_7qb_zmt	10	6	0	101	14	78	127	249	43	1	18	5	28	50	38	17	4	7	34	34	33	0	0	0	0	6	22	28	25	164	52	198	46	85	15	0	1	4	1	0	4	39	32	22	138	72	1	1	2
ASV_7rz_p9k	0	0	0	0	0	0	0	0	0	0	0	0	0	0	0	0	0	0	0	0	0	0	0	0	0	0	0	0	0	0	15	0	0	0	0	0	0	0	0	0	0	0	0	0	0	0	0	0	0
ASV_7t9_8dx	0	0	0	0	22	2	0	0	0	0	0	0	0	0	2	2	0	0	0	0	0	0	0	0	0	0	0	0	0	0	4	0	0	0	0	0	0	0	0	0	0	0	0	0	0	0	0	0	0
ASV_7wz_l38	0	0	0	0	0	0	5	0	0	0	0	0	1	0	7	0	0	0	1	2	2	0	0	0	0	0	0	0	0	0	0	2	3	10	2	0	0	0	0	0	0	0	0	0	1	1	0	0	0
ASV_7zz_2wu	0	0	0	0	0	0	0	0	0	0	0	0	33	2	32	0	0	0	64	150	69	0	0	0	0	0	0	0	0	2	0	0	16	42	4	0	0	0	0	0	0	0	0	60	14	26	0	0	0
ASV_80w_bzj	0	0	0	0	0	0	7	2	0	0	0	0	0	0	0	0	0	0	0	0	0	0	0	0	0	0	0	0	0	0	15	1	0	0	0	0	0	0	0	0	0	0	0	0	0	0	0	0	0
ASV_83i_df1	0	0	0	0	0	0	0	0	0	0	0	0	0	0	0	0	0	0	0	0	0	0	0	0	0	0	0	0	0	0	18	0	0	0	0	0	0	0	0	0	0	0	2	0	0	0	0	0	0
ASV_84e_mqt	4	2	0	0	0	0	16	26	0	0	0	1	4	3	3	0	0	0	4	1	7	0	4	0	0	0	0	1	0	1	1	0	0	0	0	0	0	0	0	0	0	0	0	0	0	0	0	0	0
ASV_86o_4y2	0	0	0	2	0	0	140	227	46	0	0	0	0	0	0	0	0	0	0	0	3	0	0	0	0	0	0	0	0	0	0	0	0	0	0	0	0	0	0	0	0	0	0	0	0	0	0	0	0
ASV_87p_lb4	0	0	0	0	0	0	0	0	0	0	0	0	0	0	0	0	0	0	0	0	12	0	0	0	0	0	0	0	0	0	0	0	0	13	0	0	0	0	0	0	2	0	0	0	0	0	0	0	0
ASV_87x_xh6	74	112	0	0	0	0	0	0	0	169	7	12	0	0	0	11	3	3	0	0	0	0	0	0	0	0	0	1	56	0	0	0	0	0	0	0	20	1	0	0	16	0	10	0	0	0	0	0	17
ASV_88d_i0n	0	0	0	0	0	0	0	0	0	0	0	0	176	43	120	0	0	0	70	82	17	0	0	0	0	0	0	0	0	0	0	3	0	0	0	0	0	0	0	0	0	0	0	0	0	0	0	0	0
ASV_8ae_a1p	0	0	0	0	0	14	0	0	0	0	0	0	0	0	0	0	0	0	0	0	0	0	0	0	0	0	0	0	0	0	0	0	0	0	0	0	0	0	0	0	0	0	0	0	0	0	0	0	0
ASV_8ek_lrm	0	0	0	0	0	0	0	0	0	0	0	0	30	2	3	0	0	0	0	17	0	0	0	0	0	0	0	0	0	0	0	0	0	0	0	0	0	0	0	0	0	0	0	0	0	0	0	0	0
ASV_8ep_tvc	0	0	0	0	0	0	16	36	19	0	0	0	6	0	0	0	0	0	4	0	0	0	0	0	0	0	0	0	0	0	5	0	0	0	0	0	0	0	0	0	0	0	0	0	0	0	0	0	0
ASV_8g4_mly	0	0	0	0	0	0	1	0	0	0	0	0	16	2	6	0	0	0	6	11	0	0	0	0	0	0	0	0	0	0	0	0	3	18	0	0	0	0	0	0	0	0	0	0	27	0	0	0	0
ASV_8gc_m4s	0	0	0	0	0	0	59	107	15	0	0	0	418	111	123	0	1	0	433	530	1103	0	0	0	0	0	0	0	0	0	0	0	0	0	2	0	0	0	0	0	0	0	0	3	2	0	0	0	0
ASV_8ha_kbp	0	0	0	0	0	0	3	4	0	0	0	0	0	0	0	0	0	0	0	0	0	0	0	0	0	0	0	0	0	0	1	20	0	0	0	0	0	0	0	0	0	0	0	0	0	0	0	0	0
ASV_8hw_mwz	0	0	0	0	0	0	0	0	0	0	0	0	0	0	0	0	0	0	0	214	0	0	0	0	0	0	0	0	0	100	104	37	0	0	0	0	0	0	0	0	0	0	0	0	0	0	0	0	0
ASV_8k0_n8v	0	0	0	0	0	0	10	18	9	0	0	0	32	9	76	0	0	0	75	38	140	0	0	0	0	0	0	1	3	31	127	84	10	31	8	0	0	0	1	0	0	0	0	25	23	54	0	0	0
ASV_8kk_i2q	0	0	0	0	0	0	0	0	0	0	0	0	0	0	0	0	0	0	0	0	0	0	0	0	0	0	0	0	0	0	0	0	2	3	0	0	0	0	0	0	0	0	0	1	0	0	0	0	0
ASV_8kv_agr	0	0	0	0	0	0	1	15	0	0	0	0	0	0	0	0	0	0	0	0	0	0	0	0	0	0	0	0	0	0	0	0	3	0	0	0	0	0	0	0	0	0	0	0	1	0	0	0	0
ASV_8lg_939	166	98	10	0	0	0	20	0	0	389	82	0	0	1	0	146	184	79	0	0	0	0	11	0	0	0	1	32	6	0	0	0	0	0	0	8	0	5	3	0	1	13	57	0	0	0	3	5	2
ASV_8o3_z41	6	102	0	0	0	0	0	2	0	0	0	0	8	5	14	0	0	0	92	77	19	0	0	0	0	0	0	0	0	0	0	0	0	0	6	0	0	0	0	0	0	0	0	0	1	0	0	0	0
ASV_8p2_p6i	0	0	0	0	2	0	199	458	28	0	0	0	497	690	1272	0	5	0	566	535	1804	0	0	0	0	0	0	2	0	0	0	0	263	33	10	0	0	0	0	0	0	0	0	781	2088	604	0	0	0
ASV_8qn_12r	0	0	0	11	8	21	0	1	0	0	0	0	24	2	3	0	0	0	22	12	40	0	0	0	0	0	0	0	0	14	22	5	4	1	6	0	0	0	0	0	0	0	0	0	10	8	0	0	0
ASV_8ry_1ck	0	0	0	0	0	0	0	0	0	0	0	0	2	0	9	0	0	0	0	0	2	0	0	0	0	0	0	0	0	0	0	0	0	0	0	0	0	0	0	0	0	0	0	0	0	0	0	0	0
ASV_8sd_4xg	0	0	0	0	0	0	1	0	0	0	0	0	19	4	26	0	0	0	5	0	3	0	0	0	0	0	0	0	0	0	3	8	2	2	3	0	0	0	0	0	0	0	0	3	98	13	0	0	0
ASV_8sg_wgs	0	0	0	0	0	0	0	0	0	0	0	0	55	9	22	0	0	0	0	0	6	0	0	0	0	0	0	0	0	0	0	0	0	0	0	0	0	0	0	0	0	0	0	0	0	0	0	0	0
ASV_8t0_whm	0	0	0	7	0	2	1	18	4	0	0	0	0	0	0	0	0	0	0	0	0	0	0	0	0	0	0	0	0	3	1	5	0	0	0	0	0	0	0	0	0	0	0	0	0	0	0	0	0
ASV_8tf_5cm	0	0	0	0	0	0	0	0	0	0	2	0	0	0	0	0	0	0	0	0	1	0	0	0	0	0	0	0	0	2	0	0	0	0	0	0	0	0	0	0	0	0	1	0	4	0	0	0	0
ASV_8tx_jd5	0	0	0	0	0	4	0	0	0	0	0	0	0	0	0	0	0	0	0	0	0	0	0	0	0	0	0	0	0	0	0	0	0	0	0	0	0	0	0	0	0	0	0	0	0	0	0	0	0
ASV_8u9_2u3	0	0	0	0	0	0	1	0	0	0	0	0	16	0	0	0	0	0	13	3	0	0	0	0	0	0	0	0	0	0	0	0	0	0	0	0	0	0	0	0	0	0	0	0	0	0	0	0	0
ASV_8uh_dx1	0	0	0	0	0	0	0	0	0	0	0	0	8	0	1	0	0	0	1	0	0	0	0	0	0	0	0	0	0	0	0	0	0	0	2	0	0	0	0	0	0	0	0	0	0	0	0	0	0
ASV_8uz_bv2	0	0	0	0	0	0	8	13	6	0	0	0	10	5	36	0	0	0	0	9	7	0	0	0	0	0	0	0	0	1	3	1	6	0	1	0	0	0	0	0	0	0	0	0	0	0	0	0	0
ASV_8w4_z7w	0	0	0	2	0	0	1	0	1	0	0	0	16	6	3	0	0	0	14	52	44	0	0	0	0	0	0	0	0	11	1	0	1	72	1	0	0	0	0	0	0	0	0	0	0	15	0	0	0
ASV_8x1_ni8	0	45	0	0	0	0	0	0	0	0	11	0	6400	1373	5107	1	14	40	719	675	620	0	0	0	0	0	0	0	0	0	0	3	126	93	16	0	0	0	0	0	0	0	0	99	45	28	0	0	0
ASV_8z2_30o	0	0	0	0	0	0	2	0	0	0	0	0	9	3	10	0	0	0	0	0	1	0	0	0	0	0	0	0	0	0	16	0	0	0	0	0	0	0	0	0	0	0	0	1	1	0	0	0	0
ASV_8z4_kbi	0	0	0	0	0	0	0	0	0	0	0	0	0	0	0	0	0	0	0	0	0	0	0	0	0	0	0	0	0	2	4	30	0	0	0	0	0	0	0	0	0	0	0	0	0	0	0	0	0
ASV_913_hez	3	0	0	0	1	0	2	0	0	0	0	0	0	4	1	0	0	0	0	16	2	0	0	0	0	0	0	0	0	20	1	12	6	10	1	0	0	0	0	0	0	0	0	5	86	0	0	0	0
ASV_91h_hpm	0	0	0	1	0	0	0	0	0	0	0	0	0	0	0	0	0	0	0	0	0	0	0	0	0	0	0	0	0	371	464	221	0	0	0	0	0	0	0	0	0	0	2	0	21	0	0	0	0
ASV_921_1g1	0	0	0	0	0	5	7	2	0	0	0	0	0	0	6	0	0	0	0	0	0	0	0	0	0	0	0	0	0	0	0	0	0	0	0	0	0	0	0	0	0	0	6	0	0	0	0	0	0
ASV_931_n8m	0	0	0	0	0	0	0	51	0	0	0	0	0	0	0	0	0	0	0	0	0	0	0	0	0	0	0	0	0	0	0	0	0	0	0	0	0	0	0	0	0	0	0	0	0	0	0	0	0
ASV_932_fw6	0	0	0	0	0	0	0	0	0	0	0	0	0	0	0	0	0	0	0	0	2	0	0	0	0	0	0	0	0	26	0	34	3	10	0	0	0	0	0	0	0	0	0	0	0	0	0	0	0
ASV_939_d70	0	0	0	0	0	0	0	0	0	0	0	0	0	0	0	0	0	0	0	0	0	0	0	0	0	0	0	0	0	36	113	125	0	0	0	0	0	0	0	0	0	0	0	0	0	0	0	0	0
ASV_96u_xr5	0	0	0	0	0	0	0	0	3	0	0	0	9	41	32	0	0	0	36	19	37	0	0	0	0	0	0	11	0	0	1	0	0	0	0	0	0	0	0	0	0	0	0	0	0	0	0	0	0
ASV_98v_ijc	0	0	0	0	0	0	0	0	0	0	0	0	0	0	0	0	0	0	0	0	0	0	0	0	0	0	0	0	0	7	23	0	0	3	0	0	0	0	0	0	1	0	0	1	0	1	0	0	0
ASV_99k_6db	0	0	0	0	0	0	5	1	0	0	0	0	0	0	0	0	0	0	0	0	0	0	0	0	0	0	0	0	0	0	0	0	0	0	0	0	0	0	0	0	0	0	0	0	0	0	0	0	0
ASV_99p_v36	0	0	0	0	0	0	7	4	0	0	0	0	17	0	13	0	0	0	1	21	2	0	0	0	0	0	0	0	0	0	0	0	0	1	0	0	0	0	0	0	0	0	0	7	14	0	0	0	0
ASV_9a8_cnn	0	0	0	1	5	0	5	3	1	0	0	0	73	12	37	0	0	0	20	21	38	0	0	0	0	0	0	0	0	2	0	0	18	51	12	0	0	0	0	0	0	0	0	8	64	34	0	0	0
ASV_9c8_1ex	0	0	0	0	0	0	19	288	16	0	0	0	11	0	0	0	0	0	0	0	0	0	0	0	0	0	0	0	0	0	0	0	0	0	0	0	0	0	0	0	0	0	0	8	34	0	0	0	0
ASV_9c9_kcq	0	3	0	0	0	0	0	0	0	9	0	0	0	0	0	0	0	0	0	0	0	0	0	0	3	0	0	0	0	0	0	0	0	0	0	0	0	0	0	0	0	0	0	0	0	0	0	0	0
ASV_9e1_kjl	0	0	0	13	1	5	0	0	0	0	0	0	7	1	8	0	0	0	18	5	8	0	0	0	0	0	0	0	0	31	32	59	11	18	1	0	0	0	0	0	0	0	0	0	0	0	0	0	0
ASV_9ez_yts	0	0	0	0	0	0	8	5	4	0	0	0	5	0	6	0	0	0	1	0	3	0	0	0	0	0	0	0	0	6	1	0	0	2	0	0	0	0	0	0	0	2	0	0	0	0	0	0	0
ASV_9h3_d3v	0	0	0	0	0	0	0	0	0	0	0	0	2	0	0	0	3	0	7	5	0	0	0	0	0	0	0	0	0	0	4	0	0	0	0	0	0	0	0	0	0	0	0	0	0	0	0	0	0
ASV_9hb_kdf	0	0	0	0	0	0	0	0	0	0	0	0	0	0	0	0	0	0	1	3	16	0	0	0	0	0	0	0	0	0	0	0	0	0	0	0	0	0	0	0	0	0	0	0	0	0	0	0	0
ASV_9hb_szn	0	0	0	0	0	0	101	144	27	0	0	0	7	0	0	0	0	0	2	0	0	0	0	0	0	0	0	0	0	0	2	0	0	0	2	0	0	0	0	0	0	0	0	0	1	0	0	0	0
ASV_9if_w2e	0	0	0	0	0	0	65	105	19	0	0	0	1	1	1	0	0	0	27	30	18	0	0	0	0	0	0	0	0	0	2	1	22	40	7	2	0	0	0	0	0	0	0	0	0	0	0	0	0
ASV_9jo_6h5	6	0	0	0	0	0	0	0	0	0	0	0	0	1	0	0	0	0	0	0	3	0	0	0	0	0	0	0	0	0	0	1	0	0	0	0	0	0	0	0	0	0	0	4	0	13	0	0	0
ASV_9kl_i0a	0	0	0	0	0	0	0	10	0	0	0	0	7	7	24	0	0	0	27	8	30	0	0	0	0	0	0	0	0	0	13	18	0	0	0	0	0	0	0	0	0	0	0	0	0	0	0	0	0
ASV_9lz_0in	0	0	0	0	0	0	0	0	0	0	0	0	0	0	0	0	0	0	0	0	0	0	0	0	0	0	0	0	0	0	0	1	0	0	0	0	0	0	0	0	0	0	0	0	0	3	0	0	0
ASV_9ml_d5q	0	0	0	0	0	0	4	23	0	0	0	0	406	42	47	0	0	0	13	47	45	0	0	0	0	0	0	0	0	22	48	54	0	13	4	0	0	0	0	0	0	0	0	17	113	16	0	0	0
ASV_9ps_0ws	0	0	0	0	0	4	41	114	3	0	0	0	21	0	0	0	0	0	0	1	0	0	0	0	0	0	0	0	0	0	0	0	0	9	1	0	0	0	0	0	0	0	0	0	1	0	0	0	0
ASV_9qc_nb0	0	0	0	0	6	6	0	0	0	0	0	0	0	0	1	0	0	0	0	0	0	0	0	0	0	0	0	0	0	0	1	0	0	0	0	0	0	0	0	0	0	0	0	0	0	0	0	0	0
ASV_9qi_f1n	0	0	0	0	0	0	12	53	7	0	8	0	0	8	5	0	0	0	14	8	6	0	0	0	0	0	0	0	0	0	0	0	0	0	0	0	0	0	0	0	0	0	0	0	0	0	0	0	0
ASV_9qv_xfl	0	0	0	0	6	0	0	8	0	0	0	0	2	0	2	0	0	0	0	2	3	0	0	0	0	0	0	0	0	8	28	20	3	63	9	0	0	0	0	0	0	0	0	0	0	0	0	0	0
ASV_9qw_20f	0	0	0	0	0	0	0	0	0	0	0	0	0	0	0	0	20	0	0	0	0	0	0	0	0	0	0	0	0	2	0	0	0	0	0	0	0	0	0	0	0	0	1	0	0	0	0	0	0
ASV_9r1_npz	0	0	0	0	2	5	63	8	6	0	0	0	0	0	0	4	0	0	1	0	2	0	0	0	0	0	0	0	0	26	5	28	7	0	0	0	0	0	0	0	0	0	0	1	0	0	0	0	0
ASV_9rw_uzw	0	0	0	0	0	1	3	27	0	0	0	0	12	11	2	0	0	0	17	7	24	0	0	0	0	0	0	0	0	0	0	0	19	15	6	0	0	0	0	0	0	0	0	0	0	0	0	0	0
ASV_9sy_5pe	0	1	0	11	3	3	0	1	2	0	0	0	23	35	70	0	0	2	9	0	2	0	0	0	0	0	0	0	0	77	40	25	7	0	2	0	0	0	0	0	0	0	0	3	91	49	0	0	0
ASV_9td_2c7	0	0	0	20	8	7	0	1	0	0	0	0	0	2	0	0	0	0	1	4	41	0	0	0	0	0	0	0	0	3	15	1	8	5	6	0	0	0	0	0	0	0	0	0	0	0	0	0	0
ASV_9xg_1pb	0	0	0	18	0	0	0	0	0	0	0	0	0	0	0	0	0	0	0	0	0	0	0	0	0	0	0	0	0	0	0	0	0	0	0	0	0	0	0	0	0	0	0	0	0	0	0	0	0
ASV_9y8_851	0	0	0	0	0	0	2	5	1	0	0	0	0	0	0	0	0	0	0	0	0	0	0	0	0	0	0	0	0	0	0	0	0	0	0	0	0	0	0	0	0	0	0	0	0	0	0	0	0
ASV_9yd_xfi	0	0	0	0	0	0	0	3	0	0	0	0	19	0	4	0	0	0	0	0	0	0	0	0	0	0	0	0	0	1	0	8	0	0	0	0	0	0	0	0	0	0	0	1	7	1	0	0	0
ASV_9ze_hfz	0	0	0	0	0	0	0	0	0	0	0	0	0	9	4	0	0	0	0	6	0	0	0	0	0	0	0	0	0	0	0	0	0	0	0	0	0	0	0	0	0	0	0	0	0	0	0	0	0
ASV_a0t_gj3	0	0	0	2	2	0	0	3	0	0	4	0	14	0	21	0	0	1	0	0	0	0	0	0	0	0	0	0	2	0	5	0	0	9	0	0	0	0	0	0	0	0	0	2	0	0	0	0	0
ASV_a1h_tnw	0	0	0	0	0	0	0	0	0	0	0	0	0	0	0	0	0	0	23	0	81	0	0	0	0	0	0	0	0	0	0	0	0	0	0	0	0	0	0	0	0	0	0	0	388	0	0	0	0
ASV_a2d_s8t	0	0	0	3	9	11	9	37	3	0	0	0	23	4	44	0	0	0	26	66	73	0	0	0	0	0	0	0	0	109	198	186	89	268	60	1	0	0	0	0	0	0	0	33	11	7	0	0	0
ASV_a3j_j2h	0	0	0	0	0	0	0	0	0	0	0	0	0	0	0	0	0	0	0	0	1	0	0	0	0	0	0	0	0	0	5	0	0	0	0	0	0	0	0	0	0	0	0	0	11	0	0	0	0
ASV_a3w_6lf	0	0	0	0	0	0	9	63	1	0	0	0	35	2	6	0	0	0	3	2	10	0	0	0	0	0	0	0	0	0	0	0	0	3	0	0	0	0	0	0	0	0	0	0	0	0	0	0	0
ASV_a4v_4bp	0	0	0	0	0	0	0	0	0	0	0	0	0	0	0	0	0	0	0	0	0	0	0	0	0	0	0	0	0	0	9	1	0	0	0	0	0	0	0	0	0	0	0	0	115	0	0	0	0
ASV_a4x_zjc	0	0	0	0	0	0	68	0	0	1	0	0	181	25	326	0	0	0	1	0	1	0	0	0	0	0	0	0	0	1	29	1	0	0	0	0	0	0	0	0	0	0	0	32	33	0	0	0	0
ASV_a5y_cq4	0	0	0	0	0	2	0	0	0	0	0	0	1	0	0	0	0	0	0	0	0	0	0	0	0	0	0	0	0	20	18	9	0	0	0	0	0	0	0	0	0	0	0	0	0	0	0	0	0
ASV_a7z_qwv	0	0	0	0	0	0	0	0	0	0	0	0	0	0	0	0	0	0	0	0	0	0	0	0	0	0	0	0	0	6	3	11	0	0	0	0	0	0	0	0	0	0	0	0	2	0	0	0	0
ASV_a8i_8fd	0	0	0	0	6	0	1	13	7	0	0	0	36	0	0	0	0	0	9	29	4	0	0	0	0	0	0	0	0	0	0	0	0	0	0	0	0	0	0	0	0	0	0	2	0	0	0	0	0
ASV_a91_i29	0	0	0	0	0	0	3	1	0	0	0	0	0	0	0	0	0	0	0	10	0	0	0	0	0	0	0	0	0	0	1	0	0	0	0	0	0	0	0	0	0	0	0	0	0	0	0	0	0
ASV_a9h_1do	0	0	0	0	0	0	0	0	0	0	0	0	32	19	2	0	0	0	27	22	0	0	0	0	0	0	0	0	0	0	0	0	10	96	0	0	0	0	0	0	0	0	0	4	0	0	0	0	0
ASV_a9q_j1t	0	0	0	0	0	0	8	12	3	0	0	0	3	5	1	0	0	2	14	17	27	0	0	0	0	0	0	0	0	0	0	0	18	21	9	0	0	0	0	0	0	0	0	0	0	0	0	0	0
ASV_abi_991	0	0	0	0	0	0	3	0	0	0	0	0	9	7	0	0	0	0	0	16	0	0	0	0	0	0	0	0	0	0	0	0	6	26	0	0	0	0	0	0	0	0	0	0	0	0	0	0	0
ASV_ac6_9ai	0	0	0	0	0	0	64	635	36	0	0	0	9	1	24	0	0	0	55	9	31	0	0	0	0	0	0	0	0	0	1	1	41	145	15	0	0	0	0	0	0	4	4	62	192	61	0	0	0
ASV_ac8_dzm	0	1	0	0	0	0	1	0	0	0	0	0	2	9	17	0	0	0	20	1	0	0	0	0	0	0	0	0	0	7	2	3	4	0	0	0	0	0	0	0	0	0	1	1	0	0	0	0	0
ASV_ads_8ve	0	0	0	0	0	0	67	18	2	0	0	0	143	22	149	16	1	0	17	27	19	0	0	0	0	0	0	0	0	46	69	65	15	30	17	0	0	0	0	0	0	0	0	7	13	9	0	0	0
ASV_aed_cld	0	0	0	0	0	0	5	1	0	0	0	0	5	5	10	0	0	0	6	15	2	0	0	0	0	0	0	0	0	2	0	7	56	134	35	0	0	0	0	0	0	0	0	0	0	1	0	0	0
ASV_aep_gsj	0	0	0	0	0	0	14	73	2	0	0	0	0	1	16	0	0	0	0	0	0	0	0	0	0	0	0	0	0	0	0	0	0	0	0	0	0	0	0	0	0	0	0	0	0	2	0	0	0
ASV_aft_0zx	0	0	0	0	0	0	0	0	0	0	0	0	0	25	0	0	0	0	0	0	0	0	0	0	0	0	0	0	0	0	7	4	0	0	0	0	0	0	0	0	0	0	0	0	0	0	0	0	0
ASV_agw_vpq	0	0	0	0	0	0	0	1	0	0	0	0	0	0	0	0	0	0	0	0	0	0	0	0	0	0	0	0	0	22	1	12	0	0	0	0	0	0	0	0	0	0	0	0	22	0	0	0	0
ASV_ahb_rcq	0	0	0	0	0	0	33	32	5	0	0	0	26	19	36	0	0	0	66	108	76	0	0	0	0	0	0	0	0	0	5	0	28	58	8	0	0	0	0	0	0	0	0	3	17	21	0	0	0
ASV_ai3_o3k	0	0	0	0	0	0	0	0	0	0	0	0	7	2	0	0	0	0	3	0	0	0	0	0	0	0	0	0	0	1	5	0	0	0	0	0	0	0	0	0	0	0	0	0	0	0	0	0	0
ASV_aif_i54	0	5	0	0	0	8	0	0	0	1	0	0	2	0	19	0	0	0	10	1	0	0	0	0	0	0	0	0	0	0	1	1	0	0	0	0	0	0	0	0	2	0	4	0	0	0	0	0	0
ASV_ajb_1l5	0	0	0	2	0	0	8	24	1	0	0	0	0	0	3	0	0	1	1	0	3	0	0	0	0	0	0	0	0	9	10	0	0	0	0	0	0	0	0	0	0	1	4	1	1	3	0	0	0
ASV_am7_cpb	0	0	0	0	0	0	0	0	0	0	0	0	7	0	105	0	0	0	0	0	30	0	0	0	0	0	0	0	0	0	0	0	0	0	0	0	0	0	0	0	0	0	0	0	0	0	0	0	0
ASV_amb_a6f	0	5	0	24	3	11	2	0	0	3	0	0	40	6	17	0	0	0	1	3	11	0	0	0	0	0	0	0	0	2	35	6	0	1	1	0	0	0	0	0	0	0	1	0	3	3	0	0	0
ASV_aog_8oi	0	0	0	0	0	0	69	0	0	0	0	0	174	459	462	0	0	0	3062	1199	1273	0	0	0	0	0	0	0	0	13	0	0	61	1505	420	0	0	0	0	0	0	0	0	35	183	34	0	0	0
ASV_ar1_c93	0	6	0	1	1	0	2	0	0	0	0	0	1	3	0	0	0	0	0	2	0	0	0	0	0	0	0	0	0	0	0	1	0	0	0	0	0	0	0	0	0	0	0	0	0	0	0	0	0
ASV_ark_mqb	0	0	0	0	0	0	2	0	4	0	0	0	16	0	0	0	0	0	0	0	0	0	0	0	0	0	0	0	0	0	0	0	0	0	0	0	0	0	0	0	0	0	0	0	0	0	0	0	0
ASV_aro_7g7	0	0	0	0	0	0	0	0	0	0	0	0	0	0	0	0	0	0	0	0	0	0	0	0	0	0	0	0	0	0	0	0	0	0	0	0	0	0	0	0	0	0	0	0	14	0	0	0	0
ASV_as1_0my	0	0	0	0	0	0	0	0	0	0	0	0	43	0	4	0	0	0	0	0	0	0	0	0	0	0	0	0	0	0	0	0	0	23	2	0	0	0	0	0	0	0	0	0	0	0	0	0	0
ASV_as2_x4l	2	0	0	0	3	0	0	0	0	0	0	0	0	0	0	0	0	0	0	0	0	0	0	0	0	0	0	0	0	0	2	0	0	0	0	0	0	0	0	0	0	0	0	0	0	3	0	0	0
ASV_ats_o3y	0	0	0	0	0	0	0	0	0	0	0	0	1	0	0	0	0	0	0	0	0	0	0	0	0	0	0	0	0	1	2	5	0	0	0	0	0	0	0	0	0	0	0	0	0	0	0	0	0
ASV_au7_pwp	0	0	9	0	0	0	0	0	0	0	0	0	23	0	177	0	0	0	0	0	120	0	0	0	0	0	0	0	0	0	0	0	0	0	0	0	0	0	0	0	0	0	0	0	26	0	0	0	0
ASV_avc_2bu	0	3	0	0	0	0	0	0	0	0	0	0	0	0	4	0	0	0	0	0	1	0	0	0	0	0	0	0	0	2	14	2	0	0	0	0	0	0	0	0	0	0	0	0	3	0	0	0	0
ASV_aw4_6bh	0	15	0	42	0	0	73	7	11	10	0	0	2	0	2	0	0	0	40	12	10	0	0	0	0	0	0	1	0	18	2	13	28	23	1	1	0	5	1	0	0	0	0	0	0	0	0	0	0
ASV_ayv_x5k	0	0	0	0	0	0	0	0	0	0	0	0	5	0	0	0	0	0	0	4	1	0	0	0	0	0	0	1	0	0	0	2	6	2	0	0	0	0	0	0	0	0	0	0	0	0	0	0	0
ASV_aza_8tz	0	0	0	0	0	0	1	3	0	0	0	0	2	0	0	0	0	0	4	2	1	0	0	0	0	0	0	0	0	0	0	0	0	0	0	0	0	0	0	0	0	0	0	0	0	0	0	0	0
ASV_b0q_p5h	0	0	0	0	0	0	21	69	0	1	1	0	88	22	111	28	4	5	76	44	41	0	0	0	0	0	0	0	0	37	122	76	8	47	8	0	0	0	0	0	0	10	16	69	31	56	0	0	0
ASV_b1y_axq	0	10	0	0	0	0	0	0	0	0	0	0	1	0	16	0	0	0	5	12	0	0	0	0	0	0	0	0	0	0	0	0	0	0	0	0	0	0	0	0	0	0	0	0	5	0	0	0	0
ASV_b21_voo	0	0	0	0	0	0	0	0	0	0	0	0	0	0	9	0	0	0	0	0	0	0	0	0	0	0	0	0	0	0	0	0	0	0	0	0	0	0	0	0	0	0	0	0	0	0	0	0	0
ASV_b29_sfz	0	0	0	0	0	0	38	0	0	0	0	0	338	33	211	0	0	0	2	121	48	0	0	0	0	0	0	0	0	0	0	0	0	3	1	0	0	0	0	0	0	0	0	3	15	0	0	0	0
ASV_b2e_mc5	0	0	0	0	0	0	22	113	15	0	0	0	0	0	0	0	1	0	0	0	0	0	0	0	0	0	0	0	0	0	0	0	0	0	0	0	0	0	0	0	0	0	0	0	0	0	0	0	0
ASV_b4e_ily	0	0	0	0	0	0	8	20	5	0	0	0	2	0	0	0	0	0	0	0	2	0	0	0	0	0	0	0	0	1	7	18	0	0	0	0	0	0	0	0	0	0	0	0	0	37	0	0	0
ASV_b4e_mm9	0	0	0	0	0	0	0	0	0	0	0	0	0	0	7	0	0	0	0	0	0	0	0	0	0	0	0	0	0	0	0	0	0	0	0	0	0	0	0	0	0	0	0	0	0	0	0	0	0
ASV_b4g_1bm	0	0	0	0	0	0	3	0	0	0	0	0	0	0	1	0	0	0	7	7	25	0	0	0	0	0	0	0	0	0	0	0	0	0	0	0	0	0	0	0	0	0	0	0	0	0	0	0	0
ASV_b4z_gbu	0	0	0	0	0	0	7	26	11	0	0	0	0	0	0	0	0	0	0	0	0	0	0	0	0	0	0	0	0	0	0	0	0	0	0	0	0	0	0	0	0	0	0	0	0	0	0	0	0
ASV_b63_avm	0	0	0	0	0	0	7	0	0	22	7	14	318	99	484	6	13	0	65	58	36	0	0	0	0	0	0	0	0	1	0	9	0	0	0	0	0	0	0	0	0	0	0	0	0	3	0	1	0
ASV_b89_8u9	0	0	0	142	52	5	0	0	0	0	0	0	4	0	1	0	0	0	0	0	0	0	0	0	0	0	0	0	0	0	0	0	0	0	0	0	0	0	0	0	0	0	0	0	0	0	0	0	0
ASV_be8_eca	0	6	0	0	0	0	0	0	0	0	0	0	0	0	0	0	0	0	0	0	1	0	0	0	0	0	0	0	0	0	0	0	0	0	0	0	0	0	0	0	0	0	0	19	0	0	0	0	0
ASV_bes_06d	0	0	0	0	0	0	2	11	0	0	0	0	4	0	0	0	0	0	0	0	0	0	0	0	0	0	0	0	0	0	0	0	0	0	0	0	0	0	0	0	0	0	0	0	0	0	0	0	0
ASV_bht_2t4	0	0	0	0	0	0	0	0	0	0	0	0	1	0	0	0	0	0	0	0	0	0	0	0	0	0	0	0	0	0	0	0	0	0	0	0	0	0	0	0	0	0	0	0	7	0	0	0	0
ASV_bi1_2tm	0	0	0	0	7	10	0	0	0	0	0	0	0	0	2	0	0	0	0	0	0	0	0	0	0	0	0	0	0	0	0	0	0	0	0	0	0	0	0	0	0	0	0	0	0	0	0	0	0
ASV_bi6_bmp	0	0	0	0	0	0	0	0	1	0	0	0	3	8	37	0	0	0	0	15	2	0	0	0	0	0	0	0	0	0	0	0	0	0	0	0	0	0	0	0	0	0	0	0	0	0	0	0	0
ASV_blo_g9l	0	0	0	0	0	0	0	0	0	0	0	0	0	0	7	0	0	0	0	0	0	0	0	0	0	0	0	0	0	1	2	4	0	0	1	0	0	0	0	0	0	0	0	0	0	0	0	0	0
ASV_bmd_bas	222	5105	0	0	0	0	44	835	17	0	0	3	1618	234	2348	0	0	0	3190	5349	1300	0	0	0	0	0	0	0	0	0	0	0	6	13	121	0	0	0	0	0	0	0	0	45	605	162	111	0	62
ASV_bo0_vvu	0	0	0	0	0	0	0	0	0	0	0	0	0	2	17	0	0	0	14	5	23	0	0	0	0	0	0	0	0	0	0	0	0	0	0	0	0	0	0	0	0	0	0	0	0	0	0	0	0
ASV_bvg_3o0	0	0	0	0	0	0	2	0	0	0	0	0	1	0	9	0	0	0	7	0	2	0	0	0	0	0	0	2	2	5	2	29	2	2	3	0	0	0	0	0	0	0	1	1	38	0	0	0	0
ASV_bvq_shi	0	0	0	0	0	0	1	0	1	0	0	0	2	0	0	0	0	0	1	4	0	0	0	0	0	0	0	0	0	0	0	0	2	1	0	0	0	0	0	0	0	0	0	0	0	0	0	0	0
ASV_bww_yel	26	0	1	101	68	130	31	129	8	21	26	3	32	14	119	5	22	9	24	19	31	0	0	0	0	3	0	2	2	37	55	7	4	5	2	0	0	0	0	0	6	3	13	12	15	25	0	0	6
ASV_byw_yrj	0	0	0	0	0	0	0	0	0	0	0	0	0	0	0	0	0	0	0	0	0	0	0	0	0	0	0	0	0	0	7	1	0	0	0	0	0	0	0	0	0	0	0	0	0	0	0	0	0
ASV_bzk_hqp	0	27	0	0	0	0	0	1	0	0	0	0	5	0	17	0	0	0	2	33	10	0	0	0	0	0	0	0	0	0	0	0	0	0	0	0	0	0	0	0	0	0	0	0	0	3	5	0	0
ASV_c12_sdb	0	0	0	0	0	0	0	13	0	0	0	0	0	0	0	0	0	0	0	0	0	0	0	0	0	0	0	0	0	0	0	0	0	0	0	0	0	0	0	0	0	0	0	0	0	0	0	0	0
ASV_c3e_ks3	0	0	0	0	0	0	0	146	0	0	0	0	0	0	0	0	0	0	0	0	0	0	0	0	0	0	0	0	0	0	0	0	0	0	0	0	0	0	0	0	0	0	0	0	0	0	0	0	0
ASV_c7q_2cg	0	0	0	0	0	0	17	57	0	0	0	0	0	5	0	0	0	0	5	0	2	0	0	0	0	0	0	0	0	0	0	0	0	0	0	0	0	0	0	0	0	0	0	0	0	0	0	0	0
ASV_c8p_mhc	0	0	0	0	0	0	1	4	0	0	0	0	0	0	0	0	0	0	3	2	1	0	0	0	0	0	0	0	0	0	1	2	0	0	0	0	0	0	0	0	0	0	0	0	0	0	0	0	0
ASV_c8r_q35	0	0	0	0	3	13	16	1	5	0	0	0	10	4	5	0	0	0	2	25	3	0	0	0	0	0	0	0	0	17	0	50	26	2	1	0	0	0	0	0	0	0	0	2	3	6	0	0	0
ASV_cd7_dpp	0	0	0	0	0	0	127	350	66	0	0	0	44	12	0	0	0	0	1	26	3	0	0	0	0	0	0	0	0	0	0	0	0	0	0	0	0	0	0	0	0	0	0	0	0	0	0	0	0
ASV_cfk_n26	0	0	0	0	0	0	0	0	0	0	0	0	13	4	9	0	0	0	7	8	11	0	0	0	0	0	0	0	0	7	4	0	26	33	5	0	0	0	0	0	0	0	0	10	8	14	0	0	0
ASV_cfp_vy7	0	0	0	0	0	0	0	0	0	0	0	0	1	7	0	0	0	0	1	1	0	0	0	0	0	0	0	0	0	0	0	0	7	20	0	0	0	0	0	0	0	0	0	0	0	0	0	0	3
ASV_cfs_4ou	0	0	0	0	0	0	0	6609	26	1	0	0	0	0	0	2	0	0	0	0	0	0	0	0	0	0	0	0	0	0	0	0	0	0	0	0	0	0	0	0	0	0	0	0	0	0	0	0	0
ASV_cjq_s6i	0	0	0	0	0	0	0	0	0	0	0	0	0	5	10	0	0	0	23	0	1	0	0	0	0	0	0	0	0	4	3	5	6	0	0	0	1	0	0	0	0	0	0	2	0	0	0	0	0
ASV_ck9_8il	0	0	0	28	0	1	0	12	0	0	0	0	0	0	0	0	0	0	2	0	0	0	0	0	0	0	0	0	0	3	0	2	0	0	0	0	0	0	0	0	0	0	1	0	33	0	0	0	0
ASV_cko_ww8	12	8	0	4	18	0	0	0	0	4	0	0	28	3	12	0	4	1	0	2	3	0	0	0	0	0	0	0	0	16	23	13	0	8	2	0	0	0	0	0	0	0	2	0	3	0	0	0	0
ASV_ckr_iy6	0	0	2	67	5	6	21	1	0	0	0	0	42	74	6	0	0	0	1	26	11	0	0	0	0	0	0	0	0	14	58	16	0	0	0	0	0	0	0	0	0	0	0	1	0	27	0	0	0
ASV_cmn_56h	0	0	0	0	0	0	5	1	8	0	0	0	10	2	59	0	0	0	46	50	27	0	0	0	0	0	0	0	0	0	0	1	21	77	18	0	0	0	0	0	0	0	0	13	14	8	1	0	0
ASV_cnw_fit	0	2	0	58	0	23	0	0	0	0	0	0	35	1	4	0	0	0	31	16	7	0	0	0	0	0	0	0	0	13	18	18	0	0	0	0	0	0	0	0	0	0	0	0	0	0	0	0	0
ASV_co4_622	0	0	0	0	0	0	18	13	6	0	0	0	0	0	0	0	0	0	0	17	1	0	0	0	0	0	0	0	0	0	0	14	0	0	0	0	0	0	0	0	0	0	0	0	0	0	0	0	0
ASV_cq5_lj3	0	0	0	0	0	0	26	55	0	0	0	0	174	44	122	0	0	0	38	24	58	0	0	0	0	0	0	0	0	0	9	3	1	0	40	0	8	0	0	0	0	0	0	0	0	0	0	0	0
ASV_cro_s69	0	0	0	0	0	0	3	0	0	0	0	0	15	6	21	0	0	0	0	0	3	0	0	0	0	0	0	0	0	3	7	2	0	0	0	0	0	0	0	0	0	0	0	0	0	0	0	0	0
ASV_crz_aor	0	0	0	0	0	0	0	0	0	0	0	0	31	1	0	0	0	0	0	0	1	0	0	0	0	0	0	0	0	3	8	3	0	0	0	0	0	0	0	0	0	0	2	0	0	0	0	0	0
ASV_cse_0vx	0	0	0	0	0	0	0	107	0	0	0	0	16	2	0	0	0	0	1	0	2	0	0	0	0	0	0	0	0	0	0	0	4	0	0	0	0	0	0	0	0	0	0	0	0	0	0	0	0
ASV_cu4_8rb	22	13	4	0	0	0	0	0	0	18	22	9	0	0	0	14	15	11	0	0	0	12	14	6	18	22	0	25	9	0	0	0	0	0	0	10	20	13	14	22	2	16	14	0	0	0	15	14	30
ASV_cue_d2g	2	40	1	0	0	0	10	1	18	13	32	5	368	106	379	61	8	12	142	102	222	0	0	0	0	0	0	1	4	9	7	7	1	4	0	0	0	1	0	0	0	0	35	8	42	8	0	0	1
ASV_cuo_9c6	0	0	0	0	0	0	13	0	5	0	0	0	159	166	72	0	0	0	98	215	4	0	0	0	0	0	0	0	0	0	0	0	109	826	4	0	0	0	0	0	0	0	0	40	26	5	0	0	0
ASV_d24_gdf	0	0	0	17	0	0	8	0	1	0	0	0	3	0	1	0	0	0	0	0	2	0	0	0	0	0	0	0	0	5	17	32	0	0	0	0	0	0	0	0	0	0	8	11	0	1	0	0	0
ASV_d35_k1m	0	0	0	0	0	0	10	84	0	0	0	0	5	4	4	0	6	0	3	3	34	0	0	0	0	0	0	0	0	0	0	0	0	11	0	0	0	0	0	0	0	0	0	1	34	3	0	0	0
ASV_d6m_5gq	4	0	1	0	0	0	0	0	1	0	0	5	511	51	98	0	0	2	19	41	77	0	0	0	0	0	0	0	0	80	113	69	0	0	0	0	0	0	0	0	0	0	4	0	1	0	0	0	0
ASV_d8c_kt7	0	0	0	0	0	0	15	6	4	0	0	1	0	0	0	0	0	0	0	0	0	0	0	0	0	0	0	0	0	0	0	0	0	0	0	0	0	0	0	0	0	0	1	1	0	0	0	0	0
ASV_d8w_ruw	29	27	2	0	0	0	0	0	0	38	31	21	0	0	0	14	14	26	0	0	1	7	25	7	28	17	0	21	14	0	0	0	0	0	0	19	31	11	17	21	4	22	45	0	0	0	19	34	38
ASV_d9f_p1h	0	0	0	0	0	0	0	14	0	0	0	0	32	0	0	0	0	0	15	0	2	0	0	0	0	0	0	0	0	0	0	0	0	0	0	0	0	0	0	0	0	0	0	0	0	0	0	0	0
ASV_d9u_bkw	0	0	0	0	0	0	13	72	2	0	0	0	0	0	0	0	0	0	0	0	0	0	0	0	0	0	0	0	0	0	0	0	0	0	0	0	0	0	0	0	0	0	0	0	0	0	0	0	0
ASV_da1_o0t	0	0	0	0	0	0	42	27	14	0	0	0	0	0	0	0	0	0	0	0	4	0	0	0	0	0	0	0	0	0	4	0	0	10	0	0	0	0	0	0	0	0	0	0	12	0	0	0	0
ASV_daz_g2k	0	0	0	0	0	0	93	175	21	0	0	0	0	0	23	0	0	0	13	9	62	0	0	0	0	0	0	0	0	0	1	0	14	14	4	0	3	0	0	0	0	0	0	16	52	54	0	0	0
ASV_db3_0y2	0	1	0	0	4	0	0	0	0	0	0	0	0	0	0	1	0	0	0	1	0	0	0	0	0	0	0	0	0	3	0	0	0	0	0	0	0	0	0	0	0	0	0	0	0	10	0	0	0
ASV_dcy_l05	0	0	0	49	0	0	0	0	0	0	0	0	6	0	6	0	1	0	3	4	17	0	0	0	0	0	0	0	0	2	2	0	14	19	0	0	0	0	0	0	0	0	0	19	3	10	0	0	0
ASV_dd9_a4n	0	0	0	0	0	0	66	99	1	0	0	0	2	0	0	0	0	0	21	0	12	0	0	0	0	0	0	0	0	0	0	0	0	0	0	0	0	0	0	0	0	0	0	0	23	0	0	0	0
ASV_dgj_eas	0	0	0	0	0	0	3	12	0	0	0	0	0	0	0	0	0	0	0	0	0	0	0	0	0	0	0	0	0	0	0	0	0	0	0	0	0	0	0	0	0	0	0	0	0	0	0	0	0
ASV_dgk_n39	0	0	0	0	0	0	0	3	0	0	0	0	8	1	18	0	0	0	0	1	0	0	0	0	0	0	0	0	0	1	10	15	0	0	0	0	0	0	0	0	0	0	0	0	0	0	0	0	0
ASV_dh2_zoe	0	0	0	0	0	0	0	0	0	0	1	0	0	0	0	0	0	0	0	0	0	0	0	0	0	0	0	0	0	0	0	0	0	2	0	0	4	0	0	0	0	2	0	1	0	0	0	0	0
ASV_dhk_5zq	0	0	0	0	0	0	0	0	0	0	0	0	0	0	0	0	0	0	0	6	0	0	0	0	0	0	0	0	0	0	0	0	0	0	0	0	0	0	0	0	0	0	0	0	0	0	0	0	0
ASV_djh_3m2	0	0	0	0	0	0	0	0	0	0	0	0	39	0	0	0	0	0	1	0	0	0	0	0	0	0	0	0	0	0	0	0	0	0	0	0	0	0	0	0	0	0	0	0	1	38	0	0	0
ASV_dky_due	0	1	0	0	0	0	8	1	0	0	0	0	11	4	54	0	0	0	13	1	6	0	0	0	0	0	0	0	0	0	0	4	0	0	0	0	0	0	0	0	0	0	0	0	0	0	0	0	0
ASV_dl6_ujr	0	0	0	0	0	0	0	0	0	0	0	0	0	0	0	0	0	0	0	15	2	0	0	0	0	0	0	0	0	0	0	0	0	0	0	0	0	0	0	0	0	0	0	0	0	0	0	0	0
ASV_dll_2jx	0	0	0	0	0	0	0	0	0	0	0	0	0	0	0	0	0	0	8	0	0	0	0	0	0	0	0	0	0	0	0	0	0	0	0	0	0	0	0	0	0	0	0	0	0	0	0	0	0
ASV_dph_6wf	0	0	0	0	8	1	1	0	0	0	0	0	3	1	0	0	0	0	2	4	13	0	0	0	0	0	0	0	0	3	2	0	0	0	0	0	0	0	0	0	0	0	0	2	77	21	0	0	0
ASV_dq0_0jy	0	0	0	0	0	0	0	6	1	0	0	0	18	7	14	0	6	0	50	26	24	0	0	0	0	0	0	0	0	6	7	0	1	0	0	0	0	0	0	0	0	0	1	10	41	10	0	0	0
ASV_dr1_jvb	0	0	0	0	0	0	0	0	0	0	0	0	1	1	0	0	0	0	52	38	37	0	0	0	0	0	0	0	0	0	0	0	4	0	0	0	0	0	0	0	0	0	0	1	7	0	0	0	0
ASV_dr5_r92	0	0	0	0	0	0	1	12	0	0	0	0	47	0	1	0	0	0	27	37	0	0	0	0	0	0	0	0	0	4	2	1	0	0	2	0	0	0	0	0	0	0	2	2	0	0	0	0	0
ASV_dr7_ce7	0	0	0	0	4	0	2	0	2	0	0	0	1	7	2	0	0	0	13	0	10	0	0	0	0	0	0	0	0	1	0	1	4	10	0	0	0	0	0	0	0	0	0	8	6	2	0	0	0
ASV_dsx_z45	0	4	0	27879	5414	2537	2	0	0	1	0	0	637	31	784	0	0	0	0	33	3	0	0	0	0	0	0	0	0	0	0	0	0	0	0	0	0	0	0	0	2	0	0	0	0	2	0	1	0
ASV_dt5_cx0	0	0	0	0	0	0	0	0	0	0	0	0	0	8	9	0	0	0	10	0	52	0	0	0	0	0	0	0	0	0	0	0	0	2	0	0	0	0	0	0	0	0	0	0	0	0	0	0	0
ASV_dui_g9m	0	0	0	2	1	7	85	119	39	0	0	0	0	0	3	0	0	0	0	0	1	0	0	0	0	0	0	0	0	2	11	0	0	0	0	0	0	0	0	0	0	0	0	0	0	0	0	0	0
ASV_dxm_iz9	16	83	0	15	4	26	3	3	0	21	13	11	77	21	135	31	0	0	13	13	42	0	0	0	0	0	0	1	0	14	12	39	18	1	0	0	0	0	0	0	4	4	39	28	13	33	0	0	0
ASV_e0w_off	0	0	0	0	0	0	0	0	0	0	0	0	1	0	0	0	0	0	2	0	6	0	0	0	0	0	0	0	0	0	0	0	1	0	0	0	0	0	0	0	0	0	0	0	0	0	0	0	0
ASV_e0y_z59	0	0	0	0	0	0	1	0	0	0	0	0	0	0	1	0	0	0	0	0	1	0	0	0	0	0	0	0	0	0	1	0	0	1	0	0	0	0	0	0	0	13	11	0	1	0	0	0	0
ASV_e1j_tff	0	0	0	0	0	0	0	0	0	0	0	0	1	0	0	0	0	0	0	0	0	0	0	0	0	0	0	0	0	2	3	2	0	0	0	0	0	0	0	0	0	0	0	0	0	0	0	0	0
ASV_e3k_hup	0	0	0	0	0	0	0	0	13	0	0	0	0	0	0	0	0	0	7	0	0	0	0	0	0	0	0	0	0	0	0	0	0	0	0	0	0	0	0	0	0	0	0	0	0	0	0	0	0
ASV_e40_0tm	0	0	0	0	0	0	0	0	0	0	0	0	0	0	0	0	0	0	8	0	9	0	0	0	0	0	0	0	0	0	0	0	1	16	4	0	0	0	0	0	0	0	0	0	0	2	0	0	0
ASV_e4y_zzx	0	0	0	0	0	0	0	0	0	0	0	0	2	1	0	0	0	0	0	81	0	0	0	0	0	0	0	0	0	0	0	0	0	0	0	0	0	0	0	0	0	0	0	0	1	0	0	0	0
ASV_e68_ku4	0	0	0	0	0	0	0	0	0	0	0	0	0	2	0	0	0	0	16	0	45	0	0	0	0	0	0	0	0	0	0	0	0	0	0	0	0	0	0	0	0	0	0	0	0	0	0	0	0
ASV_e6i_es1	0	0	0	6	0	15	0	0	0	0	5	0	0	0	0	0	0	0	1	0	0	0	0	0	0	0	0	0	0	4	1	8	1	0	1	0	0	0	0	0	0	0	0	0	2	0	0	0	0
ASV_e6r_0s9	0	0	0	0	0	0	12	0	0	0	0	0	0	0	0	0	0	0	0	0	3	0	0	0	0	0	0	0	0	0	0	0	0	0	0	0	0	0	0	0	0	0	0	0	0	0	0	0	0
ASV_e7o_e7v	0	0	0	0	0	0	0	11	0	0	0	0	0	0	0	0	0	0	0	0	0	0	0	0	0	0	0	0	0	0	0	0	0	0	0	0	0	0	0	0	0	0	0	0	0	0	0	0	0
ASV_e8g_qam	18	25	1	54	30	54	13	19	2	46	12	11	65	8	139	0	4	0	52	48	39	0	0	0	0	0	0	0	0	13	76	180	7	29	0	0	0	0	0	0	0	12	38	4	20	13	0	0	0
ASV_e8j_hsq	0	0	0	0	0	0	0	0	0	0	0	0	0	0	0	0	0	0	0	0	0	0	0	0	0	0	0	0	0	0	0	0	0	0	0	0	0	0	0	0	0	0	0	0	9	0	0	0	0
ASV_eah_mvy	11	8	0	0	0	15	0	0	0	0	0	0	13	0	0	27	0	0	22	0	0	0	0	0	0	0	0	0	0	742	28	10	0	0	0	0	0	0	0	0	0	0	0	2	0	0	0	0	0
ASV_ear_i21	0	0	0	0	0	0	0	28	0	0	0	0	0	0	0	0	0	0	0	0	0	0	0	0	0	0	0	0	0	0	0	0	0	0	0	0	0	0	0	0	0	0	0	0	0	0	0	0	0
ASV_ec6_uue	0	0	0	0	0	0	0	49	0	0	0	0	0	0	0	0	0	0	0	0	0	0	0	0	0	0	0	0	0	0	0	0	0	73	0	0	0	0	0	0	0	0	0	0	0	0	0	0	0
ASV_ecv_3jd	0	0	0	119	6	149	0	0	4	0	8	0	2	2	38	0	0	0	0	6	1	0	0	0	0	0	0	0	0	67	120	102	0	5	0	0	0	0	0	0	0	0	0	1	13	8	0	0	0
ASV_edu_tk5	0	0	0	0	0	0	16	24	2	0	0	0	13	1	17	0	0	0	1	0	10	0	0	0	0	0	0	0	0	1	0	8	0	3	3	0	0	0	0	0	0	0	0	2	0	0	0	0	0
ASV_edz_4bh	0	0	0	0	0	0	0	0	0	0	0	0	20	1	0	0	0	0	1	0	2	0	0	0	0	0	0	0	0	0	0	0	0	0	0	0	0	0	0	0	0	0	0	0	0	0	0	0	0
ASV_eff_dhp	0	0	0	0	0	0	0	3	8	0	1	0	33	15	19	7	3	0	2	18	12	0	0	0	0	0	0	0	0	4	17	0	0	0	0	0	0	0	0	0	0	0	0	1	0	7	0	0	0
ASV_egl_6nk	0	0	0	0	0	0	174	213	57	0	0	0	564	44	128	0	0	0	17	52	94	0	0	0	0	0	0	0	0	1	28	48	0	1	0	0	0	0	0	0	0	0	0	2	0	0	0	0	0
ASV_egp_n1j	0	0	0	0	0	0	5	108	5	0	0	0	0	3	0	0	0	0	0	0	3	0	0	0	0	0	0	0	0	0	0	0	0	0	0	0	0	0	0	0	0	0	0	0	0	0	0	0	0
ASV_ejk_yvw	0	0	0	0	0	0	0	0	0	0	0	0	0	0	0	0	0	0	3	0	0	0	0	0	0	0	0	0	0	0	0	0	3	0	0	0	0	0	0	0	0	0	0	0	0	0	0	0	0
ASV_eks_upd	0	0	0	4	2	0	0	0	0	0	0	0	1	0	2	0	0	0	0	0	4	0	0	0	0	0	0	0	0	11	7	17	1	0	0	0	0	0	0	0	0	0	1	0	0	0	0	0	0
ASV_ely_tzi	0	7	0	0	0	0	21	6	0	4	15	0	1	0	0	0	0	0	0	0	0	7	13	0	7	0	0	0	0	0	0	0	0	0	0	0	0	0	0	5	0	0	9	0	0	0	0	0	0
ASV_eme_q1t	0	0	0	0	0	0	0	0	0	0	0	0	2	0	0	0	0	0	0	0	0	0	0	0	0	0	0	0	0	36	5	5	0	0	0	0	0	0	0	0	0	0	0	0	1	2	0	0	0
ASV_enr_s49	0	0	0	0	0	0	0	15	1	0	0	0	3	0	0	0	0	0	0	4	16	0	0	0	0	0	0	0	0	7	100	43	1	3	0	0	0	0	0	0	0	0	0	0	0	0	0	0	0
ASV_enu_upg	0	0	0	0	0	0	11	0	0	0	0	0	0	0	0	0	0	0	0	0	0	0	0	0	0	0	0	0	0	0	0	0	0	0	0	0	0	0	0	0	0	0	0	0	0	0	0	0	0
ASV_eom_cai	0	0	0	0	0	0	45	79	0	0	0	0	0	6	0	0	0	0	0	0	0	0	0	0	0	0	0	0	0	0	2	0	0	0	0	0	0	0	0	0	0	0	0	0	0	0	0	0	0
ASV_ep2_5z1	0	0	0	0	0	1	0	0	0	0	0	0	0	0	1	0	0	0	0	0	0	0	0	0	0	0	0	0	0	7	0	0	0	0	0	0	0	0	0	0	0	0	0	0	13	1	0	0	0
ASV_erf_6wq	0	0	0	0	0	0	0	0	0	0	0	0	0	0	0	0	0	0	0	0	0	0	0	0	0	0	0	0	0	12	8	15	0	0	0	0	0	0	0	0	0	0	0	0	0	0	0	0	0
ASV_esq_wn9	0	0	0	0	0	0	0	0	0	0	0	0	1	0	0	0	0	0	0	7	0	0	0	0	0	0	0	0	0	0	0	0	0	0	0	0	0	0	0	0	0	0	0	0	0	0	0	0	0
ASV_eth_fem	2	0	0	0	0	0	0	42	0	0	0	0	3	1	0	0	0	0	34	5	6	0	0	0	0	0	0	0	0	0	0	0	0	0	0	0	0	0	0	0	0	0	0	0	0	0	0	0	0
ASV_evp_zjq	0	0	0	0	3	0	26	19	14	0	0	0	1	1	5	0	0	0	0	1	4	0	0	0	0	0	0	0	0	0	0	0	1	0	0	0	0	0	0	0	0	0	0	0	0	0	0	0	0
ASV_exr_1rn	0	0	0	0	0	0	38	16	1	0	0	0	4	1	4	0	0	0	38	7	8	0	0	0	0	0	0	0	2	0	0	0	10	15	1	0	0	0	0	0	0	0	0	4	3	14	0	0	0
ASV_ey4_kxm	0	0	0	0	0	0	2	3	4	0	0	0	0	0	1	0	0	0	16	0	9	0	0	0	0	0	0	0	0	0	0	0	0	8	2	0	0	0	0	0	0	0	0	0	11	2	0	0	0
ASV_ezv_7vp	0	0	0	6	0	0	206	240	98	89	1	0	3941	566	1853	121	0	44	221	309	519	0	0	0	0	0	0	0	0	85	657	646	24	58	0	0	0	0	0	0	0	0	0	33	71	52	0	0	0
ASV_ezw_put	0	0	0	10	1	0	0	4	0	0	0	0	3	3	0	0	0	0	0	0	0	0	0	0	0	0	0	0	0	0	7	0	0	0	0	0	0	0	0	0	0	0	0	0	0	0	0	0	0
ASV_f19_1d4	0	7	0	0	0	0	5	0	0	0	0	0	27	15	46	0	0	0	50	40	79	0	0	0	0	0	0	0	0	0	2	0	14	23	0	0	0	0	0	0	0	0	0	2	22	0	0	0	0
ASV_f2o_y4z	0	0	0	0	6	1	116	139	20	0	0	0	71	17	91	0	0	0	18	7	53	0	0	0	0	0	0	0	0	1	3	5	10	4	0	0	0	0	0	0	0	1	8	0	49	1	0	0	0
ASV_f31_0on	0	0	0	0	0	0	45	59	11	0	0	0	0	0	0	0	0	0	0	1	0	0	0	0	0	0	0	0	0	0	0	0	0	0	0	0	0	0	0	0	0	0	0	0	0	0	0	0	0
ASV_f36_24w	0	0	0	22	0	1	22	37	0	0	0	0	0	4	5	0	0	0	0	2	37	0	0	0	0	0	0	0	0	0	17	6	0	10	0	0	0	0	0	0	0	0	0	0	1	0	0	0	0
ASV_f3z_fvz	0	0	0	0	0	0	0	0	0	0	0	0	1	0	0	0	0	0	0	0	7	0	0	0	0	0	0	0	0	0	0	0	0	0	0	0	0	0	0	0	0	0	0	0	0	0	0	0	0
ASV_f59_xlb	0	0	0	0	0	0	0	0	0	0	0	0	0	0	3	0	0	0	0	0	0	0	0	0	0	0	0	0	0	0	0	0	0	0	0	0	0	0	0	0	0	0	0	0	0	0	0	0	0
ASV_f7d_lga	0	0	0	1	0	0	3	14	1	1	0	0	10	0	3	2	0	0	22	0	8	0	0	0	0	0	0	0	0	4	3	14	0	0	0	0	0	0	0	0	0	1	3	0	0	0	0	0	0
ASV_f90_eh6	0	0	0	0	0	0	3	0	0	0	0	0	125	92	244	0	0	0	32	16	25	0	0	0	0	0	0	0	0	0	0	0	0	0	0	0	0	0	0	0	0	0	0	0	0	0	0	0	0
ASV_f9u_mer	0	0	0	0	0	0	0	0	0	0	0	0	48	0	18	0	0	0	0	0	0	0	0	0	0	0	0	0	0	0	4	0	0	0	0	0	0	0	0	0	0	0	0	0	0	0	0	0	0
ASV_fb4_vjr	527	579	78	0	0	0	0	1	2	520	620	424	0	0	0	213	458	546	1	3	0	257	384	157	473	580	2	570	427	0	0	0	0	0	1	543	760	206	575	552	36	408	515	1	0	0	557	683	546
ASV_fgc_yge	0	0	1	0	1	0	6	0	0	0	0	0	0	0	0	6	0	0	17	1	14	0	0	0	0	0	0	0	0	0	0	0	0	0	0	0	0	0	0	0	0	0	0	0	0	1	0	0	0
ASV_fhw_vh8	0	0	0	0	0	0	88	104	50	0	2	0	10	1	31	0	0	0	15	18	13	0	0	0	0	0	0	0	0	0	0	0	30	21	5	0	0	0	0	0	0	0	0	50	242	21	0	0	0
ASV_fi7_z4d	0	0	0	0	0	0	0	29	4	0	0	0	23	30	25	0	0	0	20	43	30	0	0	0	0	0	0	0	0	9	3	10	0	24	4	0	0	0	0	0	0	0	0	6	20	10	0	0	0
ASV_fia_oa5	1	0	0	1	0	2	0	0	0	0	0	0	5	6	28	0	0	1	22	13	10	0	0	0	0	0	0	0	0	4	3	10	0	3	1	0	0	0	0	0	0	0	3	15	8	0	0	0	0
ASV_fii_kvk	0	0	0	19	0	0	0	0	0	0	0	0	0	0	0	0	0	0	0	0	0	0	0	0	0	0	0	0	0	0	0	0	0	0	0	0	0	0	0	0	0	0	0	0	0	0	0	0	0
ASV_fja_8p5	0	0	0	4338	109	1418	175	0	0	0	0	0	147	42	30	0	0	0	36	20	0	0	0	0	0	0	0	0	0	0	0	0	0	0	0	0	0	0	0	0	0	0	0	0	0	0	0	0	0
ASV_fk8_9ot	28	0	0	0	0	0	9	1	1	1	3	0	147	25	13	3	4	0	6	17	21	0	0	0	0	0	0	0	1	13	19	19	0	0	5	0	0	2	2	0	0	0	0	4	9	0	0	0	0
ASV_fm5_ge4	0	16	0	0	0	0	1	12	4	0	0	0	0	0	0	0	0	0	0	0	6	0	0	0	0	0	0	0	0	0	0	0	0	0	0	0	0	0	0	0	0	0	0	0	0	0	0	0	0
ASV_fm7_pnx	0	0	0	0	0	0	0	2	0	0	0	0	0	0	0	0	0	0	0	0	0	0	0	0	0	0	0	0	0	0	0	0	0	0	0	0	0	0	0	0	0	0	0	0	0	0	0	0	0
ASV_fng_bkg	0	0	0	0	0	0	0	0	0	0	0	0	2	0	0	0	0	0	0	0	0	0	0	0	0	0	0	0	0	0	2	6	0	0	0	0	0	0	0	0	0	0	0	0	22	0	0	0	0
ASV_fqs_pp2	2	0	0	0	0	0	52	107	12	0	0	0	0	0	0	0	0	0	0	0	0	0	0	0	0	0	0	0	0	0	0	0	0	0	0	0	0	0	0	0	0	0	0	0	0	0	0	0	0
ASV_fr0_pon	14	18	2	0	0	0	0	0	0	27	12	9	0	0	0	11	8	14	0	0	0	8	11	5	14	10	0	20	8	0	0	0	0	0	0	12	15	5	19	13	2	20	32	0	0	0	14	16	24
ASV_fs2_hbd	0	0	0	0	0	0	0	0	0	0	0	0	0	0	0	0	0	0	0	0	0	0	0	0	0	0	0	0	0	10	22	398	0	0	0	0	0	0	0	0	0	0	0	0	10	33	0	0	0
ASV_ftn_cq1	0	0	0	0	0	0	0	0	0	0	0	0	0	0	0	0	0	0	0	0	0	0	0	0	0	0	0	0	0	0	3	1	0	0	0	0	0	0	0	0	0	0	0	0	5	0	0	0	0
ASV_fue_a2w	0	0	0	0	0	0	22	22	1	0	0	0	9	3	0	0	0	0	0	0	0	0	0	0	0	0	0	0	0	0	0	0	0	0	0	0	0	0	0	0	0	0	0	1	0	0	0	0	0
ASV_fun_q5f	0	0	0	0	0	0	0	0	0	0	0	0	298	7	31	0	0	0	0	18	0	0	0	0	0	0	0	0	12	0	0	0	0	0	0	0	0	0	0	0	0	0	0	0	0	0	0	0	0
ASV_fvx_94j	0	0	0	0	0	0	0	0	22	0	0	0	554	115	322	0	0	0	62	30	55	0	0	0	0	0	0	0	0	0	0	0	2	18	10	0	0	0	0	0	0	0	0	0	0	0	0	0	0
ASV_fwf_dbf	0	0	0	27	0	0	0	0	0	0	0	0	0	0	0	0	0	0	0	0	0	0	0	0	0	0	0	0	0	0	1	1	0	0	0	0	0	0	0	0	0	0	0	0	1	0	0	0	0
ASV_fx2_da5	0	0	0	0	0	0	4	8	0	0	0	0	12	0	0	0	0	0	0	0	0	0	0	0	0	0	0	0	0	0	0	0	0	0	0	0	0	0	0	0	0	0	0	0	0	0	0	0	0
ASV_fz5_7z3	0	0	0	0	0	0	0	0	0	0	0	0	0	0	0	0	0	0	0	0	0	0	0	0	0	0	0	0	0	0	107	0	0	0	0	0	0	0	0	0	0	0	0	0	0	0	0	0	0
ASV_fzp_6pt	0	0	0	12	1	0	3	0	3	0	0	0	2	0	2	0	0	0	6	0	0	0	0	0	0	0	0	0	0	0	15	19	0	2	2	0	0	0	0	0	0	0	0	0	0	0	0	0	0
ASV_g05_5sf	0	0	0	0	0	0	105	75	48	0	2	0	4	3	0	1	0	4	0	1	8	0	0	0	0	0	0	1	0	0	0	0	0	0	0	0	0	0	0	0	0	0	0	0	0	0	0	0	0
ASV_g0c_x84	0	0	0	0	0	0	0	0	0	0	0	0	12	0	9	0	0	0	0	6	4	0	0	0	0	0	0	0	0	0	0	1	0	0	0	0	0	0	0	0	0	0	0	0	5	0	0	0	0
ASV_g1p_ywy	0	0	0	0	0	0	0	0	0	0	0	0	9	10	2	0	0	0	4	3	4	0	0	0	0	0	0	0	0	9	6	3	0	4	0	0	0	0	0	0	0	0	0	0	0	0	0	0	0
ASV_g65_h19	0	0	0	0	0	0	0	0	0	0	0	0	0	0	8	0	0	0	3	3	3	0	0	0	0	0	0	0	0	0	0	0	0	3	4	0	0	0	0	0	0	0	0	0	0	0	0	0	0
ASV_g6e_e6l	0	0	0	0	0	0	11	15	3	0	0	0	10	2	0	0	0	0	3	0	0	0	0	0	0	0	0	0	0	0	0	0	0	0	0	0	0	0	0	0	0	0	0	0	0	0	0	0	0
ASV_g81_4gv	0	4	0	69	47	38	2	1	4	11	0	0	20	29	23	0	2	0	14	10	3	0	0	0	0	0	0	0	0	21	116	50	9	12	2	0	0	0	0	0	0	0	0	5	14	2	9	0	0
ASV_gar_cho	0	0	0	0	0	0	0	0	0	0	0	0	0	0	0	0	0	0	0	0	9	0	0	0	0	0	0	0	0	0	0	0	0	0	0	0	0	0	0	0	0	0	0	0	0	0	0	0	0
ASV_gau_d0p	0	3	0	1	0	14	1	17	2	0	0	0	7	1	12	0	1	0	6	12	0	0	0	0	0	0	0	0	0	1	2	3	7	8	2	0	0	0	0	0	0	0	2	0	0	1	0	0	0
ASV_ge2_d1k	0	0	0	0	0	0	0	0	0	0	0	0	0	0	0	0	0	0	0	0	0	0	0	0	0	0	0	0	0	0	3	11	0	0	0	0	0	0	0	0	0	0	0	0	0	0	0	0	0
ASV_ge6_rds	0	0	0	0	0	0	0	8	9	0	0	0	3	5	2	0	0	0	0	1	5	0	0	0	0	0	0	0	0	0	0	0	0	0	0	0	0	0	0	0	0	0	0	0	0	0	0	0	0
ASV_ggn_mzz	0	3	0	0	0	0	5	21	0	0	0	0	11	1	0	0	0	0	0	4	15	0	0	0	0	0	0	0	0	0	12	2	4	1	1	0	0	0	0	0	0	0	0	0	0	0	0	0	0
ASV_glj_nd8	0	0	0	0	9	0	0	0	0	0	0	0	0	0	0	0	0	0	0	0	0	0	0	0	0	0	0	0	0	0	0	0	0	0	0	0	0	0	0	0	0	0	0	0	0	0	0	0	0
ASV_gse_baq	0	0	0	0	0	0	27	6	14	0	0	0	3	0	1	0	0	0	24	3	10	0	0	0	0	0	0	0	0	0	0	0	8	1	2	0	0	0	0	0	0	0	0	1	53	0	0	0	0
ASV_gsm_bb6	0	0	0	0	0	0	13	9	3	0	0	0	0	0	10	0	0	0	9	3	27	0	0	0	0	0	0	0	0	3	9	9	38	19	19	1	0	0	2	0	0	0	0	6	80	24	0	0	0
ASV_guu_rbr	3	0	0	0	0	10	0	16	0	0	13	0	1	0	1	0	5	0	0	0	12	0	0	0	0	0	0	0	0	3	43	3	0	0	0	0	0	0	0	0	0	0	1	11	0	3	0	0	0
ASV_gws_kg8	0	0	0	0	0	0	0	0	0	0	0	0	2	0	7	0	0	0	0	0	1	0	0	0	0	0	0	0	0	1	0	0	0	0	1	0	0	0	0	0	0	0	0	0	0	0	0	0	0
ASV_gxu_610	0	0	0	0	0	0	0	0	0	0	0	0	2	1	0	0	0	0	0	0	0	0	0	0	0	0	0	0	0	0	0	0	0	0	0	0	0	0	0	0	0	0	0	0	0	0	0	0	0
ASV_gy4_a7p	0	0	0	0	0	0	0	0	0	0	0	0	0	0	0	0	0	0	0	0	0	0	0	0	0	0	0	0	0	0	0	1	0	0	0	0	0	0	0	0	0	0	0	0	0	0	0	0	0
ASV_gzp_b22	0	0	0	0	0	0	0	0	1	0	0	0	4	4	11	0	0	0	0	7	1	0	0	0	0	0	0	0	0	0	0	2	1	0	0	0	0	0	0	0	0	0	0	1	0	0	0	0	0
ASV_gzz_vck	0	0	0	0	0	0	9	181	5	0	0	0	0	0	0	0	0	0	0	0	0	0	0	0	0	0	0	0	0	0	0	2	0	0	0	0	0	0	0	0	0	0	0	0	0	0	0	0	0
ASV_h1y_fij	0	0	0	0	0	0	3	34	0	0	0	0	0	0	0	0	0	0	0	0	0	0	0	0	0	0	0	0	0	0	0	0	0	0	0	0	0	0	0	0	0	0	0	0	0	0	0	0	0
ASV_h2q_75t	0	0	0	1	1	1	1	12	0	0	0	0	72	37	40	0	0	0	113	192	123	0	0	0	0	0	0	0	0	9	19	7	12	10	2	0	0	0	0	0	0	0	0	21	70	59	0	0	0
ASV_h39_5sd	11	47	1	0	0	0	0	0	0	93	5	93	21	38	77	1	33	0	46	29	78	0	0	0	0	0	0	0	0	0	0	0	0	0	0	0	0	0	0	0	0	0	0	0	0	0	0	0	0
ASV_h4q_497	0	0	0	0	0	0	0	0	0	0	0	0	1	1	8	0	0	0	0	0	1	0	0	0	0	0	0	0	0	0	0	0	0	0	0	0	0	0	0	0	0	0	0	0	0	0	0	0	0
ASV_h4s_ki2	0	0	0	0	0	0	0	0	1	0	0	0	3	2	7	0	0	0	0	0	4	0	0	0	0	0	0	0	0	0	0	0	0	0	0	0	0	0	0	0	0	0	0	0	0	0	0	0	0
ASV_h50_k0r	0	0	1	2	0	0	2	0	0	0	0	0	1	1	0	1	0	0	0	1	4	0	0	0	0	0	0	0	0	5	10	12	7	4	1	0	0	0	0	0	8	6	12	62	24	21	0	0	0
ASV_h67_t8a	0	0	0	0	0	0	1	5	1	0	0	0	7	0	0	0	0	0	0	0	0	0	0	0	0	0	0	0	0	0	0	0	0	0	0	0	0	0	0	0	0	0	0	0	0	0	0	0	0
ASV_h7g_nar	29	0	0	52	53	195	0	3	5	1	0	0	28	28	53	0	0	0	13	10	28	0	0	0	0	0	0	0	0	95	13	18	2	4	0	0	0	0	0	0	2	0	1	0	23	11	0	0	0
ASV_h85_9qd	0	0	0	0	0	0	7	8	0	0	0	0	1	0	9	0	0	0	10	4	0	0	0	0	0	0	0	0	0	0	0	0	8	0	0	0	0	0	0	0	0	0	0	0	24	0	0	0	0
ASV_h87_lxp	0	0	0	0	0	0	4	0	0	0	0	0	34	29	6	0	0	0	8	45	0	0	0	0	0	0	0	0	0	0	0	0	66	94	0	0	0	0	0	0	0	0	0	3	1	0	0	0	0
ASV_h8c_6yn	0	0	0	0	0	0	0	0	0	0	0	0	17	5	21	0	0	0	15	7	9	0	0	0	0	0	0	0	0	1	0	0	0	0	0	0	0	0	0	0	0	0	0	1	56	0	0	0	0
ASV_h9y_gpf	0	0	0	15	2	1	30	1	5	0	0	1	27	13	5	0	0	0	2	3	32	0	0	0	0	0	0	0	0	3	17	22	0	0	2	0	0	0	0	0	0	0	1	0	0	10	0	0	0
ASV_hbm_mmf	0	0	0	0	0	0	1	3	1	0	0	0	0	0	0	0	0	0	4	0	2	0	0	0	0	0	0	0	0	0	0	0	3	2	3	0	0	0	0	0	0	0	0	0	31	0	0	0	0
ASV_hf7_eo2	0	0	0	0	0	0	1	0	1	10	1	1	46	8	48	2	5	0	13	11	12	0	0	0	0	0	1	0	0	64	55	31	17	9	3	0	0	0	0	0	1	4	10	34	36	44	0	0	0
ASV_hfh_se6	0	0	0	0	0	0	10	66	1	0	0	0	0	0	0	0	0	0	0	0	0	0	0	0	0	0	0	0	0	0	0	0	0	0	0	0	0	0	0	0	0	0	0	0	0	0	0	0	0
ASV_hfz_z9m	0	5	0	1	4	0	23	80	7	11	1	1	46	2	3	0	2	1	19	5	10	0	0	7	0	0	0	17	1	16	0	4	12	3	0	0	0	0	1	0	0	0	12	3	84	3	4	10	0
ASV_hjy_m11	0	0	0	0	0	0	0	0	0	0	0	0	0	0	0	0	0	0	0	0	0	0	0	0	0	0	0	0	0	0	0	0	0	0	0	0	0	0	0	0	0	0	0	0	0	0	0	0	0
ASV_hmc_0dk	0	0	0	0	0	0	1	0	0	0	0	0	79	24	30	0	0	0	99	104	125	0	0	0	0	0	0	0	0	0	0	0	15	3	10	0	0	0	0	0	0	0	0	4	11	21	0	0	0
ASV_hmz_wfa	0	0	0	0	0	0	118	156	3	0	0	0	23	7	5	0	0	0	0	0	60	0	0	0	0	0	0	0	0	0	0	0	0	0	0	0	0	0	0	0	0	0	0	0	0	0	0	0	0
ASV_hna_d01	0	0	0	0	0	0	76	222	20	0	0	0	11	10	0	0	0	0	1	0	1	0	0	0	0	0	0	0	0	2	1	0	0	0	0	0	0	0	0	0	0	0	0	0	11	0	0	0	0
ASV_hnh_y2q	0	0	0	3	0	0	0	0	0	0	1	0	0	0	1	0	0	0	0	0	0	0	0	0	0	0	0	0	0	8	88	16	1	0	0	0	0	0	0	0	0	0	0	0	0	0	0	0	0
ASV_hnz_14k	0	0	0	0	0	0	102	129	3	0	0	0	52	0	0	0	0	0	0	0	0	0	0	0	0	0	0	0	0	0	0	0	0	0	0	0	0	0	0	0	0	0	0	0	0	0	0	0	0
ASV_ho5_175	0	0	0	0	0	0	3	0	33	0	0	0	0	1	11	0	0	0	0	0	0	0	0	0	0	0	0	0	0	0	0	0	0	0	0	0	0	0	0	0	0	0	0	3	0	0	0	0	0
ASV_ho6_csa	0	0	0	7	20	3	2	0	0	0	0	0	2	2	3	0	0	0	0	2	1	0	0	0	0	0	0	0	0	4	4	0	0	0	0	0	0	0	0	0	0	0	0	0	0	0	0	0	0
ASV_hom_eq3	0	0	0	0	0	0	10	4	0	0	0	0	20	43	145	0	0	0	17	18	15	0	0	0	0	0	0	0	0	24	25	59	8	48	17	0	0	0	0	0	0	0	0	8	37	0	0	0	0
ASV_hpo_nc3	0	0	0	0	0	0	0	0	0	0	0	0	0	0	0	0	0	0	0	0	0	0	0	0	0	0	0	0	0	0	1	5	0	0	0	0	0	0	0	0	0	0	0	0	0	0	0	0	0
ASV_hra_91w	0	11	0	3	0	1	1	0	0	0	1	0	24	1	0	2	0	2	0	1	2	0	0	0	0	0	0	0	0	0	3	4	0	0	0	0	0	0	0	0	0	0	0	2	2	0	0	0	0
ASV_hs1_luk	0	0	0	3	0	1	33	11	3	0	0	0	0	0	0	0	0	0	0	0	0	0	0	0	0	0	0	0	0	6	2	56	0	0	0	0	0	0	0	0	0	0	0	0	0	0	0	0	0
ASV_hus_s00	0	0	0	0	0	0	0	10	0	0	0	0	51	12	14	0	0	0	0	13	11	0	0	0	0	0	0	0	0	0	0	0	4	0	4	0	0	0	0	0	0	0	0	0	0	25	0	0	0
ASV_hut_4c9	0	5	0	173	8	88	41	67	32	3	12	3	25	10	44	32	1	13	21	41	36	0	0	0	0	0	0	1	2	24	161	92	2	3	1	0	0	0	0	0	1	3	10	2	3	10	0	0	0
ASV_hvl_4d7	0	0	0	0	0	1	81	314	44	0	0	0	22	5	0	0	0	0	6	0	1	0	0	0	0	0	0	0	0	1	9	0	0	0	2	0	0	0	0	0	0	0	0	10	0	0	0	0	0
ASV_hwj_i6c	0	0	0	0	0	0	34	0	0	0	0	0	0	0	0	0	0	0	0	0	0	0	0	0	0	0	0	0	0	0	0	0	0	0	0	0	0	0	0	0	0	0	0	0	0	0	0	0	0
ASV_hyj_rpy	0	0	0	0	0	0	4	13	7	0	0	0	0	0	2	0	0	0	0	1	0	0	0	0	0	0	0	0	0	0	0	0	6	6	2	0	0	0	0	0	0	0	0	0	0	0	0	0	0
ASV_hz5_kos	0	0	0	0	0	0	260	1186	166	0	1	0	63	17	63	0	0	0	74	21	112	0	0	0	0	0	0	4	0	12	25	9	162	340	47	0	0	0	0	0	3	7	1	90	430	112	0	0	0
ASV_hzt_2o4	0	0	0	0	0	1	0	0	0	20	12	0	45	18	18	0	0	0	0	0	1	0	0	0	0	0	0	0	0	86	181	105	7	1	0	0	12	0	0	0	1	4	21	29	94	48	0	0	0
ASV_i03_s5m	0	0	0	0	0	0	85	225	19	0	0	0	0	1	0	0	0	0	0	0	1	0	0	0	0	0	0	0	0	0	2	0	0	0	0	0	0	0	0	0	0	0	0	1	0	0	0	0	0
ASV_i2y_ixv	0	0	0	0	0	0	30	111	9	6	0	0	0	0	0	0	0	0	0	0	0	0	0	0	0	0	0	0	0	0	0	0	0	0	0	0	0	0	0	0	0	0	0	0	0	0	0	0	0
ASV_i2z_6cm	0	0	0	0	0	0	0	0	0	0	0	0	0	11	0	0	0	0	0	0	0	0	0	0	0	0	0	0	0	0	0	0	0	0	0	0	0	0	0	0	0	0	0	0	0	0	0	0	0
ASV_i7x_1hu	0	0	0	0	0	0	0	0	0	0	0	2	0	0	0	0	0	0	0	123	0	0	0	0	0	0	0	0	0	0	0	0	0	0	0	0	0	0	0	0	0	0	0	0	0	0	0	0	0
ASV_i8r_1ep	0	0	0	90	53	27	10	1	1	1	0	0	21	17	156	0	0	1	7	6	44	0	0	0	0	0	0	1	0	14	41	0	0	2	0	0	0	0	0	0	0	1	1	5	17	44	0	0	0
ASV_i8w_x2k	0	0	0	0	1	0	0	1	2	0	0	0	2	7	16	0	0	0	1	3	23	0	0	0	0	0	0	0	0	0	2	0	0	0	0	0	0	0	0	0	0	0	0	0	0	0	0	0	0
ASV_iak_svb	0	0	2	1	49	143	19	4	0	0	0	0	524	134	557	0	5	0	501	555	730	0	0	0	36	0	0	9	2	90	314	98	137	156	27	0	0	0	0	0	0	0	0	283	795	340	0	0	0
ASV_ieo_8ms	0	0	0	0	0	0	0	0	0	0	0	0	0	0	1	0	0	0	0	8	2	0	0	0	0	0	0	0	0	0	0	0	0	0	0	0	0	0	0	0	0	0	0	0	0	0	0	0	0
ASV_igf_4ag	0	0	0	0	0	0	0	278	1	0	0	0	0	0	4	0	0	0	0	0	0	0	0	0	0	0	0	0	0	0	0	0	0	0	0	0	0	0	0	0	0	0	0	0	3	0	0	0	0
ASV_ild_r3l	0	0	0	0	0	0	0	0	0	0	0	0	0	0	3	0	0	0	0	0	0	0	0	0	0	0	0	0	0	0	0	0	0	1	0	0	0	0	0	0	0	0	0	0	0	0	0	0	0
ASV_in5_x2v	0	0	0	48	14	20	9	3	7	0	11	3	7	5	0	0	3	5	1	6	9	0	0	0	0	0	2	1	0	4	8	12	0	0	0	0	0	0	0	0	0	0	0	0	0	1	0	1	0
ASV_inr_c1o	0	0	0	0	0	0	0	0	0	0	0	0	25	25	0	0	0	0	1313	0	1	0	0	0	0	0	0	0	0	0	0	0	0	0	0	0	0	0	0	0	0	0	0	0	1	1	0	0	0
ASV_iq1_dkw	0	2	6	0	0	5	5	0	1	0	0	0	8	3	8	1	2	0	18	18	28	0	0	0	0	0	0	0	0	14	33	11	1	0	0	0	1	0	0	0	0	1	3	0	31	4	0	0	0
ASV_ir0_crf	331	342	27	0	1	0	0	0	0	286	370	295	0	0	0	149	285	357	0	0	1	176	263	70	240	347	1	322	236	0	0	1	0	0	0	322	406	130	363	361	27	246	381	0	0	0	366	474	269
ASV_ir8_zmc	0	1	0	0	4	0	17	1	4	0	0	0	68	28	216	0	5	0	40	66	24	0	0	0	0	0	0	0	0	48	119	88	72	61	25	0	0	0	0	0	0	0	1	1	1	7	0	1	0
ASV_is3_gdy	29	29	14	260	57	245	68	107	49	23	24	1	629	453	1652	13	72	29	708	637	898	0	0	0	0	0	5	0	13	296	727	691	73	292	27	0	0	0	3	0	30	14	33	303	783	155	0	0	0
ASV_it8_yy8	0	0	0	0	0	0	0	0	0	0	0	0	4	1	0	0	0	0	0	0	6	0	0	0	0	0	0	0	0	0	4	0	2	1	0	0	0	0	0	0	0	0	0	0	0	0	0	0	0
ASV_iuh_5yz	1	0	0	0	0	0	1	9	0	2	0	0	11	2	0	0	0	0	0	0	1	0	0	0	0	0	0	0	0	0	0	0	0	5	3	0	0	0	0	0	0	0	0	0	60	0	0	0	0
ASV_ixy_ccy	0	0	0	4	1	1	0	0	0	0	0	0	0	1	4	0	0	0	0	6	10	0	0	0	0	0	0	0	0	9	0	0	6	2	1	0	0	0	0	0	0	0	0	0	0	0	0	0	0
ASV_izb_tcd	25	4	0	0	0	0	28	18	1	1	2	1	248	67	297	7	7	0	49	55	134	0	0	0	0	0	0	0	4	30	114	49	22	27	4	0	1	0	0	0	0	0	27	14	26	40	0	0	0
ASV_izg_o2a	0	0	0	0	0	0	769	779	313	0	2	0	20	32	115	4	3	9	172	108	313	0	0	0	0	0	0	1	1	0	0	0	488	693	170	0	0	0	0	0	0	0	0	5	1	1	0	0	0
ASV_j0x_x54	0	0	0	0	0	0	0	6	13	3	0	0	34	133	192	0	0	0	0	107	21	0	0	0	0	0	0	0	0	0	0	31	0	0	0	0	0	0	0	0	0	0	0	0	0	0	0	0	0
ASV_j1m_sqp	0	0	0	0	0	0	11	24	1	0	0	0	8	0	0	0	0	0	0	0	0	0	0	0	0	0	0	0	0	0	0	0	1	0	0	0	0	0	0	0	0	0	0	0	0	3	0	0	0
ASV_j4i_nyt	0	0	0	0	0	0	0	0	0	0	0	0	0	0	3	0	0	0	0	0	0	0	0	0	0	0	0	0	0	0	0	0	0	4	0	0	0	0	0	0	0	0	0	0	0	0	0	0	0
ASV_j5w_kca	0	0	0	0	0	0	1	0	3	0	0	0	1	2	0	0	0	0	0	0	0	0	0	0	0	0	0	0	0	0	0	0	0	2	2	0	0	0	0	0	0	2	0	0	0	0	0	0	0
ASV_j6p_0wp	0	8	0	0	0	0	0	0	0	1	0	0	0	81	68	0	0	0	0	178	68	0	0	0	0	0	0	0	0	0	0	0	13	65	20	0	0	0	0	0	0	0	31	363	112	68	0	0	0
ASV_j7q_4rc	0	0	0	0	0	0	3	2	0	0	0	0	3	1	1	0	0	0	1	1	0	0	0	0	0	0	0	0	0	0	0	0	0	0	0	0	0	0	0	0	0	0	0	1	3	1	0	0	0
ASV_j84_13c	0	0	0	0	0	0	34	189	28	1	0	0	0	0	0	0	0	0	1	0	2	0	0	0	0	0	0	0	0	0	0	0	0	0	0	0	0	0	0	0	0	0	0	0	0	0	0	0	0
ASV_j8g_l78	0	0	0	0	0	0	0	0	0	0	0	0	0	0	0	0	0	0	0	0	0	0	0	0	0	0	0	0	0	0	0	2	0	0	0	0	0	0	0	0	0	0	0	0	0	0	0	0	0
ASV_j8q_wuw	0	0	0	0	0	0	0	0	0	0	0	0	2	1	0	0	0	0	0	5	0	0	0	0	0	0	0	0	0	0	0	0	0	0	0	0	0	0	0	0	0	0	0	0	0	0	0	0	0
ASV_jdb_z7m	0	0	0	0	0	0	0	0	0	0	0	0	0	0	0	0	0	0	0	0	0	0	0	0	0	0	0	0	0	0	0	0	0	0	0	0	0	0	0	0	0	0	0	1	0	0	0	0	0
ASV_je8_jgw	0	0	0	0	0	0	15	0	0	0	0	0	11	0	13	0	0	0	2	0	18	0	0	0	0	0	0	0	0	0	0	0	0	0	0	0	0	0	0	0	0	0	0	0	0	0	0	0	0
ASV_jf2_370	7	0	0	0	0	0	974	2100	321	1	1	7	312	238	787	0	4	0	808	995	1586	0	0	0	0	0	0	0	0	0	0	10	212	265	107	0	0	0	0	0	0	0	11	211	493	372	0	0	0
ASV_jfd_dia	0	0	0	0	0	0	26	48	3	0	0	0	15	2	7	0	0	1	29	61	19	5	0	0	0	0	0	1	0	0	0	0	39	28	6	0	0	0	0	0	0	0	0	0	2	0	0	0	0
ASV_jfj_yaf	0	0	0	35	0	26	0	10	4	0	0	0	19	2	22	0	0	0	0	0	8	0	0	0	0	0	0	0	0	44	31	32	1	0	0	0	0	0	0	0	0	0	1	0	0	21	0	0	0
ASV_jg2_vlc	0	0	0	0	0	0	0	0	0	0	0	0	2	1	2	0	0	0	2	0	0	0	0	0	0	0	0	0	0	0	0	0	0	0	0	0	0	0	0	0	0	0	0	0	0	0	0	0	0
ASV_jhy_tib	0	1	0	0	0	0	0	0	0	0	0	0	1	0	2	0	0	0	0	1	0	0	0	0	0	0	0	0	0	0	10	2	0	5	0	0	0	0	0	0	0	0	0	0	0	0	0	0	0
ASV_jld_rkl	0	0	0	0	0	0	26	0	1	0	0	0	29	8	19	0	1	0	103	116	118	0	0	0	0	0	0	0	0	0	0	0	0	2	0	0	0	0	0	0	0	0	0	0	0	0	0	0	0
ASV_jlg_axq	0	0	0	0	0	0	0	0	0	0	0	0	0	0	0	0	0	0	0	0	0	0	0	0	0	0	0	0	0	0	0	0	4	0	0	0	0	0	0	0	0	0	0	0	9	1	0	0	0
ASV_jlh_v5b	0	0	0	0	0	0	0	0	0	0	2	0	1	0	4	0	0	0	5	4	9	0	0	0	0	0	0	0	0	0	0	0	0	0	1	0	0	0	0	0	0	0	0	0	1	3	0	0	0
ASV_jlt_4qr	0	0	0	0	0	0	11	0	0	0	0	0	9	0	17	0	1	0	25	0	11	0	0	0	0	0	0	0	1	0	16	2	0	0	0	0	0	0	2	0	0	0	0	0	18	4	0	0	0
ASV_jm0_b8r	0	0	0	0	0	0	0	0	0	0	0	0	0	0	0	0	0	0	0	0	0	0	0	0	0	0	0	0	0	0	7	6	0	0	0	0	0	0	0	0	0	0	0	0	0	0	0	0	0
ASV_jml_fon	0	0	0	2	0	0	12	0	0	0	0	0	4	0	1	0	0	0	1	1	0	0	0	0	0	0	0	0	0	26	19	7	0	0	0	0	0	0	0	0	0	0	4	0	0	2	0	0	0
ASV_jni_dj2	0	0	0	0	0	0	0	0	0	0	0	0	0	0	0	0	0	0	0	0	0	0	0	0	0	0	0	0	0	259	139	64	0	0	0	0	0	0	0	0	0	0	25	5	14	1	0	0	0
ASV_jqd_guk	0	0	0	3	0	3	8	0	1	0	0	0	0	0	0	0	1	0	0	1	2	0	0	0	0	0	0	0	0	2	14	4	3	0	0	0	0	0	0	0	5	6	7	11	13	16	0	0	0
ASV_jx3_q3e	0	0	0	0	0	0	6	0	0	0	0	0	0	0	0	0	0	0	1	5	0	0	0	0	0	0	0	0	0	0	0	0	0	0	0	0	0	0	0	0	0	0	0	0	0	0	0	0	0
ASV_jy2_a5u	0	0	0	2	0	20	0	0	0	0	0	0	0	0	0	0	0	0	0	0	9	0	0	0	0	1	0	0	0	13	39	0	0	1	0	0	0	0	0	0	0	0	6	18	0	0	0	0	0
ASV_jyg_3af	0	0	0	1	7	1	0	0	0	4	0	0	11	0	1	0	0	0	0	1	0	0	0	0	0	0	0	0	0	26	55	23	0	0	0	0	0	0	0	0	0	0	0	12	50	6	0	0	0
ASV_jyh_hij	0	0	0	0	0	0	7	27	10	0	0	0	0	0	0	0	0	0	0	0	0	0	0	0	0	0	0	0	0	0	0	0	0	0	0	0	0	0	0	0	0	0	0	0	0	0	0	0	0
ASV_jzc_tpq	0	0	0	0	0	0	7	1	0	0	0	0	1	1	9	0	0	0	12	4	1	0	0	0	0	0	0	0	0	71	17	20	4	7	0	0	0	0	0	0	0	0	0	0	0	0	0	0	0
ASV_jzl_rh4	0	0	0	1	0	0	0	0	2	0	0	0	1	1	0	0	0	0	2	0	0	0	0	0	0	0	0	0	0	0	0	0	1	1	2	0	0	0	0	0	0	0	0	16	48	7	0	0	0
ASV_k36_k9n	0	0	4	0	0	16	23	5	1	0	0	0	2	0	0	0	0	0	2	0	3	0	0	0	0	0	0	0	0	4	7	14	3	8	1	0	0	0	0	0	6	6	5	21	13	41	0	0	0
ASV_k4t_vpd	0	0	0	1	2	1	17	59	8	0	0	0	0	1	2	0	0	1	24	2	16	0	0	0	0	0	0	0	0	0	13	9	12	13	4	0	0	0	0	0	0	0	0	2	6	15	0	0	0
ASV_k53_bpb	0	0	0	0	0	0	0	0	0	0	0	0	0	1	0	0	0	0	0	5	0	0	0	0	0	0	0	0	0	0	0	0	0	0	0	0	0	0	0	0	0	0	0	0	0	0	0	0	0
ASV_k67_izy	2	0	0	0	0	0	9	1	3	0	0	0	0	0	2	0	0	0	0	0	6	0	0	0	0	0	0	1	0	0	0	3	0	10	1	0	0	0	0	0	0	0	0	0	0	0	0	0	0
ASV_k6d_k9m	0	0	0	0	0	0	9	0	0	0	0	0	13	11	0	0	0	0	0	13	0	0	0	0	0	0	0	0	0	0	0	0	8	41	0	0	0	0	0	0	0	0	0	0	1	0	0	0	0
ASV_k7w_75e	0	0	0	5	1	0	2	9	0	0	0	0	1	5	0	0	0	0	0	0	0	0	0	0	0	0	0	0	0	0	4	2	0	0	0	0	0	0	0	0	0	0	0	0	0	0	0	0	0
ASV_kab_3at	0	0	0	0	0	0	0	0	0	0	0	0	0	0	0	0	0	0	0	0	0	0	0	0	0	0	0	0	0	0	0	9	0	0	0	0	0	0	0	0	0	0	0	0	0	0	0	0	0
ASV_kd7_kih	0	0	0	7	29	128	0	0	0	0	0	0	30	6	0	0	0	0	0	0	18	0	0	0	0	0	0	0	0	131	66	123	0	0	0	0	0	0	0	0	0	0	3	92	5	35	0	0	0
ASV_ke1_key	0	8	0	0	0	0	0	0	0	0	0	0	8	5	22	0	0	0	4	5	32	0	0	0	0	0	0	0	0	4	0	0	2	3	9	0	0	0	0	0	0	0	0	11	51	0	0	0	0
ASV_kex_nmr	0	4	0	0	0	0	13	62	28	0	0	0	26	2	37	1	0	2	14	13	52	0	0	0	0	0	0	0	0	0	1	0	0	0	0	0	0	0	0	0	0	0	0	0	0	0	0	0	0
ASV_kft_c0x	130	50	0	0	0	0	929	1809	265	0	8	0	232	75	150	42	7	7	424	287	427	0	0	0	0	0	4	15	60	0	3	1	175	203	72	18	1	11	7	0	0	0	0	0	0	0	0	0	0
ASV_kh2_hno	0	1	0	0	2	0	28	4	4	0	0	0	4	0	8	0	0	0	1	3	6	0	0	0	0	0	0	0	0	10	1	1	0	0	0	0	0	0	0	0	0	0	0	0	0	0	0	0	0
ASV_kh8_gss	0	2	0	1	0	69	0	0	0	0	0	0	0	0	22	0	0	0	0	0	0	0	0	0	0	0	0	0	0	35	18	76	0	0	0	0	0	0	0	0	0	0	1	6	0	0	0	0	0
ASV_kig_blm	0	0	0	0	0	0	0	0	0	0	0	0	0	1	0	0	0	0	0	0	0	0	0	0	0	0	0	0	0	0	0	0	0	0	0	0	0	0	0	0	0	0	0	0	0	0	0	0	0
ASV_kix_zzh	0	0	0	0	0	0	1	11	5	0	0	0	0	1	0	0	0	0	0	0	0	0	0	0	0	0	0	0	0	0	5	8	0	0	0	0	0	0	0	0	0	0	0	0	0	0	0	0	0
ASV_kjq_nk5	0	0	0	0	0	0	0	0	0	0	0	0	0	0	0	0	0	0	0	0	0	0	0	0	0	0	0	0	0	19	0	0	0	0	0	0	0	0	0	0	0	0	11	0	0	0	0	0	0
ASV_kl4_3p1	0	0	0	1	16	7	1	11	5	0	7	0	1	0	7	0	0	0	1	0	1	0	0	0	0	0	0	0	0	0	0	0	0	1	0	0	0	0	0	0	0	0	1	0	0	22	0	0	0
ASV_km7_tgn	0	0	0	0	0	0	40	185	12	0	0	0	24	2	0	0	0	0	2	1	7	0	0	0	0	0	0	0	0	2	0	0	0	0	0	0	0	0	0	0	0	0	0	2	0	0	0	0	0
ASV_kmk_vdb	0	0	0	0	0	0	0	78	21	0	0	0	0	0	0	0	0	0	0	0	0	0	0	0	0	0	0	0	0	0	0	0	0	0	0	0	0	0	0	0	0	0	0	0	0	0	0	0	0
ASV_kpm_wxn	0	0	0	1	0	0	7	1	3	0	0	0	4	0	0	0	0	0	0	8	0	0	0	0	0	0	0	0	0	0	0	0	1	0	2	0	0	0	0	0	0	0	0	0	0	0	0	0	0
ASV_kps_jrq	0	0	0	14	1	0	0	40	0	0	0	0	3	3	45	0	0	0	0	0	0	0	0	0	0	0	0	0	0	18	8	40	0	0	0	0	0	0	0	0	0	0	0	0	2	0	0	0	0
ASV_kq7_hgf	0	0	0	0	0	0	8	22	0	0	0	0	2	2	12	0	0	0	0	16	67	0	0	0	0	0	0	0	0	0	0	0	0	1	0	0	0	0	0	0	0	0	0	0	0	0	0	0	0
ASV_krg_7oz	0	0	0	0	0	0	0	0	0	0	0	0	4	0	0	0	0	0	0	0	0	0	0	0	0	0	0	0	0	0	0	0	0	0	0	0	0	0	0	0	0	0	0	0	4	0	0	0	0
ASV_krz_sx8	0	0	0	14	0	2	0	0	0	0	0	0	0	1	0	0	0	0	0	11	0	0	0	0	0	0	0	0	0	0	7	1	0	0	0	0	0	0	0	0	0	0	3	0	0	0	0	0	0
ASV_ksx_s73	0	0	0	0	0	0	41	163	31	0	0	0	37	1	0	0	0	0	6	1	1	0	0	0	0	0	0	0	0	0	2	0	0	0	2	0	0	0	0	0	0	0	0	5	0	0	0	0	0
ASV_ktq_2yp	0	0	0	0	0	0	6	10	2	0	0	0	0	0	0	2	3	0	0	0	6	0	0	0	0	0	0	0	0	0	0	0	0	0	0	0	0	0	0	0	0	0	0	0	0	0	0	0	0
ASV_ku6_jq5	0	0	0	0	0	0	0	0	0	0	0	0	0	0	0	0	0	0	0	0	0	0	0	0	0	0	0	0	0	8	71	93	0	0	0	0	0	0	0	0	0	0	0	0	0	0	0	0	0
ASV_kux_4q1	0	0	0	0	0	0	0	5	2	0	0	0	0	0	0	0	0	0	0	0	0	0	0	0	0	0	0	0	0	0	0	0	0	0	0	0	0	0	0	0	0	0	0	0	0	0	0	0	0
ASV_kuz_rro	0	0	0	0	0	0	46	4	2	0	0	0	0	0	0	0	0	0	0	0	0	0	0	0	0	0	0	0	0	0	0	0	0	0	0	0	0	0	0	0	0	0	0	0	0	0	0	0	0
ASV_kv4_5a0	0	0	0	0	0	0	88	128	26	4	0	0	13	3	0	0	0	0	0	0	13	0	0	0	0	0	0	0	0	1	5	0	0	0	1	0	0	0	0	0	0	0	0	8	0	0	0	0	0
ASV_kwg_82r	0	0	0	0	0	0	0	0	0	0	0	0	0	1	0	0	0	0	0	2	0	0	0	0	0	0	0	0	0	2	1	12	0	0	0	0	0	0	0	0	0	9	0	0	0	2	0	0	0
ASV_kwp_meg	0	0	0	0	0	0	0	0	0	24	0	0	7	0	0	0	0	0	0	0	1	0	0	0	0	0	0	0	0	6	0	0	8	1	0	0	0	0	0	0	0	0	0	6	3	10	0	0	0
ASV_kxo_pht	0	0	0	0	0	0	0	13	0	0	0	0	0	0	0	0	0	0	0	0	0	0	0	0	0	0	0	0	0	0	0	0	0	0	0	0	0	0	0	0	0	0	0	0	0	0	0	0	0
ASV_kxv_1u2	0	2	0	12	2	0	10	27	0	0	0	0	0	0	0	0	0	0	5	0	2	0	0	0	0	0	0	0	0	0	0	4	0	0	0	0	0	0	0	0	0	1	23	0	0	1	0	0	0
ASV_kya_ujy	0	0	0	0	0	0	0	0	10	0	0	0	52	14	63	0	0	0	6	14	11	0	0	0	0	0	0	0	0	0	4	1	0	2	0	0	0	0	0	0	0	0	0	0	0	0	0	0	0
ASV_kyw_1j4	0	0	0	0	0	0	19	47	0	0	0	0	9	1	5	0	0	0	0	1	0	0	0	0	0	0	0	0	0	0	0	0	0	0	0	0	0	0	0	0	0	0	0	0	0	0	0	0	0
ASV_kzg_53d	0	0	0	0	0	0	6	2	10	0	0	0	0	1	16	0	0	0	11	1	0	0	0	0	0	0	0	0	0	0	0	6	4	5	0	0	0	0	0	0	0	0	0	0	0	0	0	0	0
ASV_kzj_fwl	0	0	1	0	0	0	0	0	0	0	0	0	26	3	3	0	0	0	5	10	22	0	0	0	0	0	0	0	0	0	2	0	4	0	2	0	0	0	0	0	0	0	0	0	0	3	0	0	0
ASV_kzt_4lf	0	0	0	0	0	0	0	0	0	0	0	0	0	0	1	0	0	0	0	0	0	0	0	0	0	0	0	0	0	0	0	0	0	0	0	0	0	0	0	0	0	0	0	0	0	0	0	0	0
ASV_l1g_tcw	0	0	0	0	0	0	26	62	0	0	0	0	9	0	0	0	0	0	0	0	0	0	0	0	0	0	0	0	0	0	0	0	0	0	0	0	0	0	0	0	0	0	0	1	0	0	0	0	0
ASV_l2c_glm	0	0	0	0	0	0	0	0	0	0	0	0	0	0	3	0	0	0	0	0	0	0	0	0	0	0	0	0	0	0	0	0	0	0	0	0	0	0	0	0	0	0	0	0	0	0	0	0	0
ASV_l2m_z51	0	0	0	0	0	0	0	0	0	0	0	0	23	6	39	0	0	0	1	6	0	0	0	0	0	0	0	0	1	0	0	4	0	0	0	0	0	0	0	0	0	0	0	2	1	0	0	0	0
ASV_l3p_h6f	0	0	0	0	0	0	48	57	17	0	0	0	0	0	0	0	0	0	8	1	0	0	0	0	0	0	0	0	0	0	0	0	0	0	0	0	0	0	0	0	0	0	0	0	0	0	0	0	0
ASV_l3t_320	0	0	0	0	0	0	0	0	0	0	0	0	0	6	1	0	0	0	0	7	1	0	0	0	0	0	0	0	0	1	0	2	0	9	0	0	0	0	0	0	0	0	2	1	0	0	0	0	0
ASV_l80_0ij	0	0	0	69	0	2	0	0	1	0	0	0	0	0	1	0	0	0	0	7	0	0	0	0	0	0	0	0	0	23	4	1	0	0	0	0	0	0	0	0	0	0	2	0	3	0	0	0	0
ASV_l8c_iva	18	14	1	0	0	0	14	46	8	4	9	4	233	71	230	23	31	4	46	70	177	0	0	3	0	0	0	0	2	2	31	17	6	8	4	0	0	0	0	0	0	0	10	1	114	29	0	0	0
ASV_l8z_yl7	0	0	0	0	0	0	0	0	0	0	0	0	0	0	0	0	0	0	0	0	0	0	0	0	0	0	0	0	0	0	0	0	0	0	0	0	0	0	0	0	0	0	0	0	0	22	0	0	0
ASV_l97_gld	0	3	0	0	5	8	37	27	10	1	0	11	181	101	184	4	4	6	57	92	96	0	0	0	0	0	0	0	1	131	48	71	0	0	2	0	0	0	0	0	0	0	26	35	80	18	0	0	0
ASV_lc7_izu	1	0	0	0	0	67	116	224	41	1	0	0	97	29	58	0	3	0	67	53	54	0	0	0	0	0	0	0	0	33	216	208	2	5	5	0	0	0	2	0	0	0	0	1	18	12	0	0	0
ASV_lfa_qpz	0	12	0	4	8	98	293	622	79	0	0	0	37	36	39	2	14	11	261	86	147	0	0	0	0	0	0	4	0	9	27	133	172	281	81	1	0	0	1	4	0	3	33	101	128	140	0	0	0
ASV_lhm_1zh	0	0	0	0	0	170	0	0	0	0	0	0	0	0	0	0	0	0	0	0	0	0	0	0	0	0	0	0	0	0	0	0	0	0	0	0	0	0	0	0	0	0	0	0	0	0	0	0	0
ASV_lhw_r9v	0	0	0	0	33	72	0	0	0	0	0	0	0	0	0	0	0	0	0	0	0	0	0	0	0	0	0	0	0	0	0	0	0	0	0	0	0	0	0	0	0	0	0	0	0	0	0	0	0
ASV_liv_oia	0	0	0	2	0	12	0	0	0	0	0	0	1	0	0	5	0	0	0	0	0	0	0	0	0	0	0	0	0	3	3	10	0	0	1	0	0	0	0	0	0	10	1	9	2	12	1	0	0
ASV_lmp_nk4	0	0	0	0	0	0	32	53	6	0	0	0	12	1	0	0	0	0	6	0	0	0	0	0	0	0	0	0	0	1	0	0	0	0	0	0	0	0	0	0	0	0	0	30	0	0	0	0	0
ASV_lmq_tqh	0	0	0	0	0	0	740	3271	360	1	4	2	457	4	5	0	0	16	65	28	62	0	0	0	0	0	1	0	0	0	9	109	18	19	0	0	0	0	0	0	0	0	0	118	354	373	0	0	0
ASV_lpq_ucr	0	0	0	0	0	0	1	4	0	0	1	0	1	0	1	0	0	0	2	0	1	0	0	0	0	0	0	0	0	0	0	16	0	0	0	0	0	0	0	0	0	0	0	0	1	0	0	0	0
ASV_lpr_93i	0	0	0	0	0	0	0	0	0	0	0	0	0	2	1	0	2	0	0	0	4	0	0	0	0	0	0	0	1	0	0	0	3	0	0	0	0	0	0	0	0	0	0	0	1	5	0	0	0
ASV_lq4_fe0	0	0	0	0	0	0	0	0	0	0	0	0	6	0	0	0	0	0	0	0	0	0	0	0	0	0	0	0	0	0	0	0	0	0	0	0	0	0	0	0	0	0	0	0	0	0	0	0	1
ASV_ls2_gwa	0	0	0	0	3	4	17	2	2	0	0	0	23	7	49	0	0	0	4	10	9	0	0	0	0	0	0	0	0	0	0	0	0	4	0	0	0	0	0	0	0	0	0	0	16	0	0	0	0
ASV_lt2_oh6	0	0	0	0	0	0	46	72	5	0	0	0	11	0	3	0	0	0	0	0	0	0	0	0	0	0	0	0	2	0	0	0	0	0	0	0	0	0	0	0	0	0	0	0	0	0	0	0	0
ASV_lvr_nny	0	0	0	0	0	0	0	28	0	0	0	0	2	5	28	0	0	0	2	8	81	0	0	0	0	0	0	0	0	0	1	2	0	0	0	0	0	0	0	0	0	0	0	0	0	0	0	0	0
ASV_lw0_oy9	0	0	0	0	0	0	1	9	2	0	0	0	0	0	0	0	0	0	0	0	0	0	0	0	0	0	0	0	0	0	0	0	0	0	0	0	0	0	0	0	0	0	0	0	0	0	0	0	0
ASV_lx9_mxa	0	0	0	0	0	0	0	0	0	0	0	0	0	0	127	0	0	0	0	0	0	0	0	0	0	0	0	0	0	100	143	41	0	0	0	0	0	0	0	0	0	0	52	10	26	9	0	0	0
ASV_ly1_nlf	0	0	0	0	0	0	0	0	0	0	0	0	2	0	0	0	0	0	2	0	0	0	0	0	0	0	0	0	0	0	1	0	0	0	0	0	0	0	0	0	0	0	0	0	0	0	0	0	0
ASV_lyl_phm	0	0	0	0	0	0	0	0	0	0	0	0	0	0	0	0	0	0	0	0	0	0	0	0	0	0	0	0	0	0	0	0	0	0	0	0	0	0	0	0	0	2	0	0	0	0	0	0	0
ASV_m06_6qs	0	0	0	0	0	0	126	353	75	0	2	0	8	0	46	0	0	0	4	0	16	0	0	0	0	0	0	0	0	11	1	7	5	10	0	0	0	0	0	0	0	0	0	39	105	53	0	0	0
ASV_m07_izw	8	3	2	0	0	0	0	1	0	22	28	6	30	8	6	4	4	2	29	17	53	0	0	0	0	3	0	0	0	13	24	14	0	0	0	0	1	0	0	0	1	11	42	1	7	3	1	1	2
ASV_m1w_75e	0	0	0	0	0	0	0	0	0	0	0	0	0	0	0	0	0	0	0	4	0	0	0	0	0	0	0	0	0	0	0	0	0	0	0	0	0	0	0	0	0	0	0	0	0	0	0	0	0
ASV_m2m_tz8	0	0	0	0	0	0	177	0	0	0	0	0	0	12	9	0	0	0	0	0	0	0	0	0	0	0	0	0	0	0	0	0	0	0	0	0	0	0	0	0	0	0	0	0	0	0	0	0	0
ASV_m39_qcp	0	0	0	10	7	48	1	1	0	27	20	17	10	20	57	8	3	11	15	62	76	0	0	0	0	0	0	0	0	7	0	3	1	0	0	0	0	0	0	0	0	1	4	0	8	0	0	0	0
ASV_m3f_v86	0	0	0	0	0	0	0	0	0	0	2	0	45	27	48	0	0	0	99	47	57	0	0	0	0	0	0	0	0	0	0	0	48	25	15	0	0	0	0	0	0	0	0	9	7	35	0	0	0
ASV_m5h_kdd	0	0	0	0	0	0	1	0	0	0	0	0	2	3	2	0	0	0	8	5	20	0	0	0	0	0	0	0	0	0	0	0	0	0	0	0	0	0	0	0	0	0	0	14	0	0	0	0	0
ASV_m72_pdt	0	0	0	0	0	0	3	3	0	0	0	0	0	0	4	0	0	0	7	1	8	0	0	0	0	0	0	0	0	0	0	0	0	2	3	0	0	0	0	0	0	0	0	0	5	4	0	0	0
ASV_m8u_x36	0	0	0	0	0	0	0	0	0	0	0	0	27	11	13	0	0	0	0	11	0	0	0	0	0	0	0	0	0	101	156	177	5	7	0	0	0	0	0	0	0	0	0	0	0	0	0	0	0
ASV_m8w_5gl	7	3	1	135	1504	5956	59	39	6	13	17	4	68	19	38	3	0	0	14	10	13	0	0	0	0	0	1	2	0	28	35	50	19	4	2	0	0	0	0	0	2	1	44	75	376	98	0	0	0
ASV_m9d_l8w	2	1	0	402	167	473	2	1	0	7	0	0	6	30	17	0	0	0	22	6	7	0	0	0	0	0	0	0	2	23	71	14	0	0	0	0	0	0	0	0	0	1	3	4	7	22	0	1	0
ASV_m9r_nk8	0	0	0	0	0	0	87	203	19	0	0	1	0	0	0	0	0	0	0	1	0	0	0	0	0	0	0	0	0	0	0	0	0	0	0	0	0	0	0	0	0	0	0	0	0	0	0	0	0
ASV_ma0_30j	0	0	0	5	0	0	0	0	0	0	0	0	29	4	75	0	0	0	7	18	22	0	0	0	0	0	0	0	0	1	5	16	1	0	1	0	0	0	0	0	0	0	0	0	0	1	0	0	0
ASV_ma2_ubq	0	0	0	0	2	0	0	0	0	0	0	0	4	0	0	0	0	0	0	0	15	0	0	0	0	0	0	0	0	22	0	5	0	0	0	0	0	0	0	0	0	0	0	0	0	0	0	0	0
ASV_mag_g9w	0	0	0	0	0	0	20	45	3	0	0	0	0	0	5	0	0	1	7	11	0	0	0	0	0	0	0	0	0	0	0	0	0	5	1	0	0	0	0	0	0	0	0	0	0	0	0	0	0
ASV_mbo_upj	0	27	0	0	0	0	0	0	0	0	0	0	0	0	0	0	0	0	0	0	0	0	0	0	0	0	0	0	0	0	0	0	0	0	0	0	0	0	0	0	0	0	0	0	0	2	0	0	0
ASV_mc0_d06	0	0	0	0	0	0	1	0	0	0	0	0	9	26	6	0	0	0	68	78	59	0	0	0	0	0	0	0	0	4	5	7	7	5	2	0	0	0	0	0	0	0	0	9	6	2	0	0	0
ASV_mck_0qp	0	0	0	0	0	0	0	0	0	0	0	0	21	0	24	0	1	0	0	0	4	0	0	0	0	0	0	0	0	0	0	0	0	0	0	0	0	0	0	0	0	0	0	8	1	7	0	0	0
ASV_meb_ws5	0	0	0	0	0	0	0	0	0	0	0	0	0	0	8	0	0	0	0	0	0	0	0	0	0	0	0	0	0	27	264	3	0	0	0	0	0	0	0	0	0	0	0	3	0	0	0	0	0
ASV_mf3_oy9	0	0	0	0	0	0	0	0	0	0	0	0	0	0	0	0	0	0	1	5	0	0	0	0	0	0	0	0	0	0	0	1	0	0	0	0	0	0	0	0	0	0	3	0	0	0	0	0	0
ASV_mf9_5v9	36	75	4	0	0	0	104	84	88	24	25	5	634	281	874	76	71	49	547	418	851	0	0	0	0	0	0	21	5	126	116	122	136	74	35	0	0	0	0	0	18	69	46	211	567	531	0	0	0
ASV_mfb_r4c	0	0	0	0	0	0	0	0	0	0	0	0	5	0	27	0	0	0	0	7	3	0	0	0	0	0	0	0	0	0	0	0	0	0	0	0	0	0	0	0	0	0	0	0	0	0	0	0	0
ASV_mhe_cx8	1	0	0	0	0	0	63	11	7	0	0	1	1083	194	750	0	0	0	158	199	212	0	0	0	0	0	0	0	0	203	200	81	160	128	49	0	0	0	0	0	0	0	0	28	66	6	0	0	0
ASV_mid_zow	0	0	0	0	0	0	0	2	1	0	0	0	0	0	0	0	0	0	1	0	0	0	0	0	0	0	0	0	0	1	1	7	0	0	0	0	0	0	0	0	0	0	0	0	0	2	0	0	0
ASV_mj2_grz	0	0	0	0	0	0	0	0	0	1	0	0	0	0	1	0	0	0	0	0	0	0	0	0	0	0	0	0	0	0	0	0	0	0	0	0	0	0	0	0	0	0	9	0	0	0	0	0	0
ASV_mna_g7g	0	0	0	0	0	0	0	8	0	0	0	0	0	0	0	0	0	0	3	3	1	0	0	0	0	0	0	0	0	0	2	0	0	0	0	0	0	0	0	0	0	0	0	0	0	0	0	0	0
ASV_mo2_bhf	0	0	0	0	0	0	0	0	0	0	0	0	36	0	1	0	0	0	0	0	0	0	0	0	0	0	0	0	0	0	0	0	6	3	6	0	0	0	0	0	0	0	0	1	10	0	0	0	0
ASV_mpd_rkp	0	0	0	3	0	0	5	0	0	0	0	0	3	1	5	0	0	0	13	0	3	0	0	0	0	0	0	0	0	0	0	0	0	0	0	0	0	0	0	0	0	0	0	0	0	0	0	0	0
ASV_mps_nhi	0	0	0	0	0	0	18	89	20	0	0	0	25	28	47	0	0	0	91	28	8	0	0	0	0	0	0	0	0	0	0	0	13	25	8	0	0	0	0	0	0	0	0	0	0	3	0	0	0
ASV_mq4_e3i	0	0	0	0	0	0	0	24	0	0	0	0	0	0	0	0	0	0	0	0	0	0	0	0	0	0	0	0	0	0	0	0	0	0	0	0	0	0	0	0	0	0	0	0	0	0	0	0	0
ASV_mry_xri	0	0	0	21	4	4	0	0	0	0	0	0	5	3	1	0	0	0	0	0	0	0	0	0	0	0	0	0	0	0	3	0	0	0	0	0	0	0	0	0	0	9	0	0	13	0	0	0	0
ASV_msy_8c0	0	0	0	0	0	0	0	0	0	0	0	0	7	0	0	0	0	0	2	0	0	0	0	0	0	0	0	0	0	0	0	1	0	0	0	0	0	0	0	0	0	0	0	0	0	0	0	0	0
ASV_mtw_bil	0	0	0	0	0	0	13	25	1	0	0	0	0	0	0	0	0	0	0	0	0	0	0	0	0	0	0	0	0	0	0	0	0	0	0	0	0	0	0	0	0	0	0	0	0	0	0	0	0
ASV_mu8_gge	0	0	0	56	0	0	0	0	0	1	0	0	2	0	0	0	2	0	4	0	0	0	0	0	0	0	0	0	0	0	0	0	0	0	0	0	0	0	0	0	0	0	0	0	0	0	0	0	0
ASV_mul_aj8	0	0	0	0	0	0	0	1	3	0	0	0	0	0	0	0	0	0	0	0	0	0	0	0	0	0	0	0	0	0	0	6	0	0	0	0	0	0	0	0	0	0	0	0	0	0	0	0	0
ASV_mv0_4a7	0	27	0	0	9	37	10	0	0	24	0	0	116	33	146	15	0	0	0	0	29	0	0	0	0	0	0	0	0	6	1	14	0	0	0	0	0	0	0	0	0	0	0	48	1	0	0	0	0
ASV_my8_c7v	9	1	0	0	0	0	7	11	0	2	5	0	2	1	4	0	2	0	8	10	29	0	0	0	0	0	0	0	0	2	2	0	0	0	0	0	0	0	0	0	0	0	1	0	10	0	0	0	0
ASV_mzo_n96	0	0	0	2	0	11	0	0	0	0	0	0	4	0	11	0	0	0	0	2	0	0	0	0	0	0	0	0	0	2	3	6	4	7	0	0	0	0	0	0	0	0	0	3	10	1	0	0	0
ASV_mzx_s1p	0	0	0	0	0	0	2	16	6	0	0	0	0	0	0	0	0	0	0	0	0	0	0	0	0	0	0	0	0	0	0	0	0	0	0	0	0	0	0	0	0	0	0	0	3	0	0	0	0
ASV_n0p_qfi	0	0	0	0	0	0	0	0	0	0	0	0	0	2	1	0	0	0	0	0	3	0	0	0	0	0	0	1	0	0	1	0	0	0	0	0	0	0	0	0	0	0	0	0	0	0	0	0	0
ASV_n2j_7sy	0	0	0	0	0	0	2	0	0	0	0	0	10	0	0	0	0	0	0	84	0	0	0	0	0	0	0	0	0	0	0	0	0	0	0	0	0	0	0	0	0	0	0	0	0	0	0	0	0
ASV_n4b_6on	0	0	0	0	0	0	0	0	0	0	0	0	0	0	0	0	0	0	0	0	0	0	0	0	0	0	0	0	0	0	0	0	27	0	0	0	0	0	0	0	0	0	0	0	0	0	0	0	0
ASV_n5y_62a	0	0	0	0	0	0	0	0	2	0	1	0	5	4	30	0	0	0	0	0	12	0	0	0	0	0	0	0	0	0	0	0	0	0	0	0	0	0	0	0	0	0	0	1	0	0	0	0	0
ASV_n65_5ks	0	5	0	0	0	0	0	0	0	0	6	0	99	15	4	1	0	1	7	48	1	0	0	0	0	4	0	0	0	0	0	0	0	0	0	0	0	0	0	0	0	13	0	0	62	1	0	0	0
ASV_n68_hg8	0	0	0	0	0	0	9	0	0	0	0	0	0	0	7	0	0	0	0	0	0	0	0	0	0	0	0	0	0	3	0	0	0	0	0	0	0	0	0	0	0	0	0	0	0	0	0	0	0
ASV_n7t_vi5	0	0	0	0	0	2	0	19	4	0	0	0	6	17	35	0	0	0	0	2	0	0	0	0	0	0	0	0	2	3	1	0	0	0	0	0	0	0	0	0	0	1	9	0	0	3	0	0	0
ASV_n8d_hhz	0	0	0	11	0	6	23	25	15	0	0	0	12	0	1	0	0	0	3	4	3	0	0	0	0	0	0	0	0	7	5	20	0	1	0	0	0	0	0	0	0	0	0	13	1	1	0	0	0
ASV_n8k_y3k	0	0	0	0	0	0	0	0	0	0	0	0	110	107	248	0	0	0	136	112	141	0	0	0	0	0	0	0	0	0	0	0	24	50	7	0	0	0	0	0	0	0	0	48	127	80	0	0	0
ASV_n8r_d0x	0	0	0	0	0	0	0	0	0	0	0	0	0	0	0	0	0	0	0	19	0	0	0	0	0	0	0	0	0	0	0	0	0	0	0	0	0	0	0	0	0	0	0	0	0	0	0	0	0
ASV_ncm_nxs	0	0	0	30	0	1	0	1	0	0	0	0	0	0	11	0	0	0	0	0	0	0	0	0	0	0	0	0	0	1	7	5	0	0	0	0	0	0	0	0	0	0	0	0	0	12	0	0	0
ASV_nfk_p5m	0	0	0	0	0	0	0	0	0	0	0	0	130	20	80	0	0	0	21	21	1	0	0	0	0	0	0	0	0	24	0	40	0	0	0	0	0	0	0	0	0	0	0	0	0	0	0	0	0
ASV_ngs_xlh	8	0	2	2	0	2	1	0	3	0	0	0	1	0	1	0	4	0	2	1	7	0	0	0	0	0	0	0	0	2	28	23	3	6	1	0	0	0	0	0	3	6	5	21	18	48	0	0	0
ASV_nh3_7qh	0	1	0	0	0	0	29	30	2	0	0	0	23	5	12	0	2	0	23	54	29	0	0	0	0	0	0	0	0	5	1	0	18	20	11	0	0	0	0	0	0	0	0	13	111	44	0	0	0
ASV_nh5_aif	0	0	0	0	0	0	5	0	0	0	0	0	0	0	0	0	0	1	0	2	1	0	0	0	0	0	0	0	0	0	0	0	1	0	0	0	0	0	0	0	0	0	0	0	2	1	0	0	0
ASV_nh9_393	0	0	0	0	0	0	187	88	27	0	0	0	0	0	0	0	0	0	0	0	0	0	0	0	0	0	0	0	0	1	0	1	0	0	0	0	0	0	0	0	0	0	0	0	0	0	0	0	0
ASV_nhh_0qy	0	0	0	0	0	0	9	19	3	0	0	0	7	0	3	0	0	0	1	0	0	0	0	0	0	0	0	0	0	0	0	0	0	0	0	0	0	0	0	0	0	0	0	0	0	0	0	0	0
ASV_njt_bh9	0	0	0	0	0	0	0	0	0	0	0	0	0	0	2	0	0	0	0	0	0	0	0	0	0	0	0	0	0	0	0	0	0	0	0	0	0	0	0	0	0	0	0	0	0	0	0	0	0
ASV_njv_858	0	8	2	0	0	0	0	0	0	5	1	3	73	11	49	4	1	0	20	24	25	0	0	0	0	0	0	0	0	1	0	1	0	0	0	0	0	0	0	0	0	0	0	0	1	5	0	0	0
ASV_nlq_i7t	0	0	0	0	0	0	0	0	0	0	0	0	0	0	3	0	0	0	0	0	0	0	0	0	0	0	0	0	0	0	0	0	0	0	0	0	0	0	0	0	0	0	0	0	0	0	0	0	0
ASV_nof_4zc	0	0	0	0	0	0	0	0	0	31	0	0	0	0	0	0	0	0	0	0	0	0	0	1	0	0	0	0	0	0	0	0	0	0	0	0	0	0	0	0	0	0	0	0	0	0	0	0	0
ASV_nqk_9tw	0	0	0	0	0	0	24	29	5	0	0	0	1	0	0	0	0	0	0	0	0	0	0	0	0	0	0	3	0	0	2	1	0	0	0	0	0	0	0	0	0	0	0	0	0	0	0	0	0
ASV_ns6_lax	0	0	0	0	0	0	0	0	0	0	0	0	0	0	0	0	0	0	0	17	0	0	0	0	0	0	0	0	0	0	0	0	0	0	0	0	0	0	0	0	0	0	0	0	0	0	0	0	0
ASV_nsd_xwl	0	0	0	28	0	0	15	40	0	0	0	0	0	0	0	0	0	0	0	0	4	0	0	0	0	0	0	0	0	10	6	23	0	0	0	0	0	0	0	0	0	0	0	0	9	0	0	0	0
ASV_nsl_k9c	0	0	0	4	2	0	1	13	3	1	0	0	20	0	2	0	0	0	2	0	0	0	0	0	0	0	0	0	0	2	0	0	0	0	0	0	0	0	0	0	0	0	6	5	3	0	0	0	0
ASV_ntl_bcg	0	0	0	0	0	0	1	24	4	0	0	0	47	3	12	0	0	0	14	13	46	0	0	0	0	0	0	0	0	0	0	0	129	117	26	0	0	0	0	0	0	0	0	34	112	85	0	0	0
ASV_ntx_qdw	0	0	0	0	0	0	0	0	0	0	0	0	0	0	0	0	0	0	0	0	1	0	0	0	0	0	0	0	0	35	48	30	0	0	0	0	0	0	0	0	1	5	3	0	0	0	0	0	0
ASV_nu2_1c6	6	0	0	0	0	0	0	0	0	0	0	0	24	47	21	0	61	0	46	28	37	0	0	0	0	51	0	0	0	0	0	0	0	0	0	0	0	0	0	0	1	0	0	0	0	0	0	0	0
ASV_nub_35j	0	0	0	0	0	0	0	0	0	0	0	0	4	3	0	0	0	0	0	0	0	0	0	0	0	0	0	0	0	0	0	0	0	0	0	0	0	0	0	0	0	0	0	0	5	0	0	0	0
ASV_nux_73x	0	0	0	0	0	0	0	0	0	0	0	0	2	0	0	0	0	0	0	0	0	0	0	0	0	0	0	0	0	0	12	0	0	0	0	0	0	0	0	0	0	0	7	0	0	8	0	0	0
ASV_nya_2qe	0	0	0	0	0	0	0	0	0	0	0	0	0	0	0	0	0	0	0	0	0	0	0	0	0	0	0	0	0	0	0	0	0	0	0	0	0	0	0	0	0	0	0	0	0	0	0	0	0
ASV_nye_cf2	9	0	0	0	0	0	0	2	0	0	0	0	0	0	0	0	0	0	0	0	0	0	0	0	0	0	0	0	0	0	0	0	0	0	0	0	0	0	0	0	0	0	0	0	0	0	0	0	0
ASV_nzq_k76	0	0	0	0	0	0	0	0	0	0	0	0	0	0	0	0	0	0	0	0	0	0	0	0	0	0	0	0	0	0	0	3	0	0	0	0	0	0	0	0	0	0	0	10	0	1	0	0	0
ASV_o13_rq3	0	0	0	0	0	0	0	0	0	0	0	0	3	0	0	0	0	0	0	0	0	0	0	0	0	0	0	0	0	0	0	0	0	0	0	0	0	0	0	0	0	0	0	0	0	0	0	0	0
ASV_o14_5ab	0	0	0	0	0	0	465	344	45	0	0	0	232	25	308	0	0	0	34	38	103	0	0	0	0	0	0	0	0	0	0	0	0	5	0	0	0	0	0	0	0	0	0	0	0	0	0	0	0
ASV_o1d_lgv	0	0	0	0	0	0	0	420	0	0	0	0	0	4	7	0	61	0	29	528	2213	0	0	0	0	0	0	0	0	0	0	0	0	0	0	0	0	6	0	0	0	0	0	0	0	0	0	0	0
ASV_o1m_m2d	0	0	0	0	0	6	43	45	1	0	0	0	10	7	2	0	0	0	8	43	27	0	0	0	0	0	0	0	0	5	0	0	19	54	20	0	0	0	1	0	0	0	0	20	21	6	0	0	0
ASV_o5e_4gj	0	0	0	0	0	0	12	14	0	0	0	0	0	0	0	0	0	0	0	0	0	0	0	0	0	0	0	0	0	0	0	0	0	0	0	0	0	0	0	0	0	0	0	0	0	0	0	0	0
ASV_o5u_qev	0	0	0	0	0	0	154	21	11	0	0	0	11	0	5	0	0	0	1	0	0	0	0	0	0	0	0	0	0	0	0	0	0	0	0	0	0	0	0	0	0	0	0	0	0	0	0	0	0
ASV_o6d_0yg	0	0	0	0	0	0	0	1	0	0	0	0	0	0	0	0	0	0	0	0	7	0	0	0	0	0	0	0	0	0	0	0	0	0	0	0	0	0	0	0	0	0	0	0	1	0	0	0	0
ASV_o7d_njl	0	0	0	0	0	0	3	48	4	0	0	0	4	0	0	0	0	0	2	0	0	0	0	0	0	0	0	0	0	0	0	0	0	0	0	0	0	0	0	0	0	0	0	0	0	0	0	0	0
ASV_o9t_22l	1	1	0	17	7	11	36	0	0	3	1	0	18	9	6	0	0	0	4	7	5	0	0	0	0	0	0	0	0	87	254	120	0	2	0	0	0	0	0	0	0	1	2	4	123	1	0	0	0
ASV_o9z_btw	0	0	0	0	3	0	1	0	0	0	0	0	7	1	0	0	0	0	9	1	6	0	0	0	0	0	0	0	0	0	0	0	0	2	0	0	0	0	0	0	0	0	0	0	0	0	0	0	0
ASV_oaz_v69	0	0	0	0	0	0	0	4	0	0	0	0	17	0	47	0	0	0	1	2	14	0	0	0	0	0	0	0	0	0	0	0	0	0	0	0	0	0	0	0	0	0	0	0	0	0	0	0	0
ASV_obp_5yy	0	0	0	0	0	0	0	5	0	0	0	0	0	0	0	0	0	0	0	0	0	0	0	0	0	0	0	0	0	4	0	0	0	0	0	0	0	0	0	0	0	0	0	0	0	11	0	0	0
ASV_ofh_9tu	0	0	0	0	0	0	0	0	0	0	0	0	0	1	0	0	0	0	0	0	44	0	0	0	0	0	0	0	0	20	0	3	0	0	0	0	0	0	0	0	0	0	0	0	0	0	0	0	0
ASV_ogh_8bv	0	0	0	0	0	0	0	1	2	0	0	0	0	0	0	0	0	0	0	0	0	0	0	0	0	0	0	0	0	0	0	0	3	15	0	0	0	0	0	0	0	0	0	0	0	1	0	0	0
ASV_ogk_9tn	0	0	0	0	0	0	0	0	0	0	0	0	0	0	0	0	0	0	0	0	0	0	0	0	0	0	0	0	0	51	6	31	0	0	0	0	0	0	0	0	0	0	0	0	0	0	0	0	0
ASV_oig_j58	0	59	33	0	0	0	91	69	23	43	47	1	63	6	5	19	87	20	199	210	328	0	0	0	0	0	1	0	27	0	0	0	44	25	24	0	0	0	0	0	10	0	0	7	26	2	0	0	0
ASV_oj2_czt	0	0	0	0	0	0	1	0	3	0	0	0	52	4	26	0	0	0	6	13	13	0	0	0	0	0	0	3	0	18	13	4	0	1	0	0	0	0	0	0	0	0	0	0	3	1	0	0	0
ASV_oj4_wz2	0	0	0	29	0	8	1	0	0	0	0	0	7	0	0	0	0	0	1	1	8	0	0	0	0	0	0	0	0	15	13	5	1	0	1	0	0	0	0	0	0	0	0	0	0	0	0	0	0
ASV_ojo_2h3	0	0	0	0	0	0	0	0	0	0	0	0	0	0	0	0	0	0	0	0	0	0	0	0	0	0	0	0	0	18	0	0	0	0	0	0	0	0	0	0	0	0	0	0	0	0	0	0	0
ASV_okb_s7i	0	0	0	0	0	0	24	7	1	0	0	0	0	0	0	0	0	0	0	0	0	0	0	0	0	0	0	0	0	0	0	0	0	0	0	0	0	0	0	0	0	0	0	0	0	0	0	0	0
ASV_okl_qiq	1	2	0	25	14	16	6	15	0	0	0	0	14	0	2	0	1	2	6	2	14	0	0	0	0	0	0	1	0	10	9	0	9	4	0	0	0	0	0	0	0	24	1	0	27	3	0	0	0
ASV_ola_sq6	0	0	0	0	0	0	46	9	6	0	0	0	5	1	1	0	0	0	0	0	0	0	0	0	0	0	0	0	0	0	0	8	0	0	0	0	0	0	0	0	0	0	0	0	0	0	0	0	0
ASV_oln_d4k	0	0	0	0	0	1	0	1	0	0	0	0	16	7	11	0	0	0	41	39	61	0	0	0	0	0	0	0	0	3	1	0	6	18	3	0	0	0	0	0	0	0	0	2	29	1	0	0	0
ASV_oml_h6h	0	0	0	0	0	0	0	0	0	0	0	0	0	0	0	0	0	0	0	0	0	0	0	0	0	0	0	0	0	4	7	0	0	0	0	0	0	0	0	0	0	0	0	0	0	0	0	0	0
ASV_onq_slx	0	0	0	13	0	0	10	0	0	0	0	0	0	0	0	0	0	0	0	0	40	0	0	0	0	0	0	0	0	4	0	2	0	0	0	0	0	0	0	0	0	0	0	0	0	0	0	0	0
ASV_ooy_fj4	0	0	0	0	4	0	4	3	0	0	0	0	2	3	8	0	0	0	9	0	1	0	17	0	0	0	0	0	0	14	1	2	0	8	0	0	0	0	0	0	0	0	32	47	259	104	0	0	0
ASV_os0_2ua	0	0	0	0	0	0	8	10	4	0	0	0	26	17	9	0	0	0	9	14	21	0	0	0	0	0	0	0	0	4	19	13	11	15	2	0	0	0	0	0	0	0	0	9	69	20	0	0	0
ASV_osa_pw7	0	0	0	0	0	0	0	0	0	10	0	0	0	436	0	0	0	0	18	0	0	0	0	0	0	0	0	0	0	0	0	0	0	0	0	0	0	0	0	0	0	0	0	0	0	0	0	0	0
ASV_ot2_jhy	0	0	0	0	0	0	0	0	0	0	0	0	1	17	0	1	1	0	392	351	470	0	0	0	0	0	0	0	0	0	0	0	104	137	29	0	0	0	0	0	0	0	0	4	0	0	0	0	0
ASV_ovd_af8	0	0	0	1	0	0	0	0	0	0	0	0	0	0	0	0	0	0	0	0	2	0	0	0	0	0	0	0	0	0	0	0	0	0	0	0	0	0	0	0	0	0	0	0	0	0	0	0	0
ASV_oy3_ssl	0	0	0	0	0	0	25	48	14	0	0	0	0	0	0	0	0	0	15	16	6	0	0	0	0	0	0	0	0	0	0	0	0	0	0	0	0	0	0	0	0	0	0	0	0	0	0	0	0
ASV_oyd_h4j	0	0	0	0	0	0	4	0	1	0	0	0	59	41	9	0	0	0	16	47	1	0	0	0	0	0	0	0	0	0	0	0	30	157	0	0	0	0	0	0	0	0	0	13	6	0	0	0	0
ASV_p0i_zgt	0	0	0	1	9	0	19	15	8	0	0	0	127	0	2	0	0	0	25	43	41	0	0	0	0	0	0	0	0	2	2	5	0	0	1	0	0	0	0	0	0	0	0	0	0	0	0	0	0
ASV_p0p_20z	0	0	0	0	0	0	0	0	0	0	0	0	1	0	0	0	0	0	0	119	0	0	0	0	0	0	0	0	0	0	0	0	0	0	0	0	0	0	0	0	0	0	0	0	0	0	0	0	0
ASV_p33_50p	0	0	0	14	0	0	285	255	143	1	0	0	0	1	17	0	0	0	0	1	6	0	0	0	0	0	0	0	0	2	1	18	0	0	0	0	0	0	0	0	0	0	0	0	0	0	0	0	0
ASV_p3c_e8f	0	0	0	0	0	0	1	0	0	0	0	0	0	0	0	0	0	0	0	0	0	0	0	0	0	0	0	0	0	0	80	0	0	0	0	0	0	0	0	0	0	10	0	0	0	0	0	0	0
ASV_p4f_4od	0	0	0	0	0	0	1	1	0	0	0	0	0	0	0	0	0	0	0	0	2	0	0	0	0	0	0	0	0	0	0	0	0	0	0	0	0	0	0	0	0	0	0	1	0	0	0	0	0
ASV_p5a_rso	0	0	0	0	0	0	0	1	0	0	0	0	0	0	0	0	0	0	0	0	0	0	0	0	0	0	0	0	0	0	0	0	0	0	0	0	0	0	0	0	0	0	0	0	0	0	0	0	0
ASV_p5s_u3y	0	0	0	0	0	0	7	4	3	0	0	0	5	6	31	0	0	0	1	11	5	0	0	0	0	0	0	0	0	5	2	0	5	0	0	0	0	0	0	0	0	0	0	0	0	0	0	0	0
ASV_paa_opb	0	0	0	0	0	0	0	0	0	0	0	0	0	0	0	0	0	0	0	0	0	0	0	0	0	0	0	0	0	1	0	0	0	0	0	0	0	0	0	0	0	0	0	2	0	0	0	0	0
ASV_pce_3je	0	0	0	0	0	0	1	0	2	0	0	0	0	0	0	0	0	0	0	1	0	0	0	0	0	0	0	0	0	0	0	0	0	0	0	0	0	0	0	0	0	0	0	1	0	0	0	0	0
ASV_pg0_iu6	0	0	0	0	0	0	0	0	0	0	0	0	10	0	0	0	0	0	0	0	5	0	0	0	0	0	0	0	0	0	1	0	0	0	0	0	0	0	0	0	0	0	0	0	0	0	0	0	0
ASV_pg6_lv1	0	0	0	0	0	0	22	302	17	0	0	0	4	4	32	0	0	0	5	11	59	0	0	0	0	0	0	5	2	0	0	0	91	149	37	0	0	0	0	0	0	1	0	48	208	173	0	0	0
ASV_pi9_l4w	0	0	0	0	0	0	0	0	0	0	0	0	1	0	0	0	0	0	0	0	0	0	0	0	0	0	0	0	0	0	0	0	0	0	0	0	0	0	0	0	0	0	0	0	0	0	0	0	0
ASV_piy_4gs	0	4	0	0	0	0	0	0	0	0	0	0	5	1	15	0	0	0	37	23	30	0	0	0	0	0	0	0	0	0	0	0	23	3	2	0	0	0	0	0	0	0	0	2	0	2	0	0	0
ASV_pka_751	0	0	0	0	0	0	0	0	0	0	0	0	13	0	0	0	0	0	0	0	4	0	0	0	0	0	0	0	0	0	0	0	0	0	0	0	0	0	0	0	0	0	0	0	0	0	0	0	0
ASV_pmd_5dq	0	2	0	29	0	0	3	23	0	0	0	0	1	32	28	0	0	0	53	2	17	0	0	0	0	0	0	0	0	0	0	1	18	13	6	0	0	0	0	0	0	0	0	9	8	0	0	0	0
ASV_pmm_zce	0	0	0	4	0	0	3	0	1	0	0	0	0	0	0	0	0	0	0	0	0	0	0	0	0	0	0	0	0	0	0	0	0	3	0	0	0	0	0	0	0	0	0	0	0	0	0	0	0
ASV_pnx_30b	0	0	0	0	0	0	0	4	0	0	0	0	0	0	0	0	0	0	0	0	0	0	0	0	0	0	0	0	0	0	0	1	0	0	0	0	0	0	0	0	0	0	0	0	0	0	0	0	0
ASV_poa_zdg	0	0	0	0	0	0	0	0	0	0	0	0	0	0	1	0	0	0	0	0	0	0	0	0	0	0	0	0	0	5	3	4	0	0	0	0	0	0	0	0	0	0	0	0	1	0	0	0	0
ASV_ppr_kaj	0	0	0	0	0	0	21	23	1	0	0	0	0	0	0	0	0	0	0	0	0	0	0	0	0	0	0	0	0	0	0	0	0	0	0	0	0	0	0	0	0	0	0	0	0	0	0	0	0
ASV_pq4_ii3	0	0	0	36	9	33	2	10	7	0	0	0	39	25	27	0	0	0	7	11	36	0	0	0	0	0	0	0	0	72	50	62	15	37	9	0	0	0	0	0	0	0	0	6	30	7	0	0	0
ASV_pq9_emz	0	0	0	0	0	0	1	4	2	0	0	0	4	5	2	0	0	0	0	2	17	0	0	0	0	0	0	0	0	0	6	0	0	1	0	0	0	0	0	0	0	0	0	0	4	5	0	0	0
ASV_pqa_cl3	0	0	0	0	0	0	71	87	3	0	0	0	0	0	0	0	0	0	0	0	0	0	0	0	0	0	0	0	0	0	1	1	0	0	0	0	0	0	0	0	0	0	0	0	0	0	0	0	0
ASV_prv_iny	0	0	0	0	0	0	2	42	0	0	0	3	38	9	42	0	0	0	6	6	0	0	0	0	0	0	0	0	0	0	40	0	23	2	0	0	0	0	0	0	0	0	0	0	0	21	0	0	0
ASV_psw_g1z	0	0	0	0	0	0	9	0	0	0	0	0	15	33	2	0	0	0	27	25	0	0	0	0	0	0	0	0	0	0	0	0	8	104	0	0	0	0	0	0	0	0	0	1	0	0	0	0	0
ASV_pt8_4h0	0	13	7	169	28	180	32	40	4	1	4	1	7	32	20	0	0	0	15	42	20	0	0	0	0	0	0	0	0	28	124	52	0	0	1	0	0	0	0	0	4	13	2	0	0	0	0	0	0
ASV_pu1_9pq	0	0	0	0	0	0	0	0	0	0	0	0	2	0	0	0	0	0	0	0	0	0	0	0	0	0	0	0	0	0	0	0	0	0	0	0	0	0	0	0	0	0	0	0	0	0	0	0	0
ASV_puc_vxh	0	0	0	0	0	0	0	0	0	0	0	0	0	0	0	0	0	0	0	0	0	0	0	0	0	0	0	0	0	13	1	14	0	0	0	0	0	0	0	0	0	0	0	0	0	0	0	0	0
ASV_pv1_iio	0	18	3	0	0	0	59	115	13	14	15	2	189	92	224	4	22	3	146	197	159	0	0	0	0	0	2	1	1	0	9	12	4	0	0	0	0	0	0	0	0	0	11	1	0	16	0	0	0
ASV_pw1_izh	2	0	0	0	3	0	1	0	0	0	0	0	0	0	1	0	0	0	0	1	0	0	0	0	0	0	0	0	1	0	2	0	0	0	0	0	0	0	0	0	0	0	0	0	0	0	0	0	0
ASV_pw9_4e8	0	0	0	0	0	0	23	14	20	0	0	0	2	1	10	0	0	0	15	33	12	0	0	0	0	0	0	0	0	0	1	1	10	4	1	0	0	0	0	0	0	0	0	0	1	0	0	0	0
ASV_pwr_s8c	0	0	0	0	0	0	0	0	0	0	0	0	7	0	0	0	0	0	0	4	0	0	0	0	0	0	0	0	0	0	0	0	0	0	0	0	0	0	0	0	0	0	0	0	0	0	0	0	0
ASV_pyn_yzo	0	0	0	0	0	0	0	0	0	0	1	0	0	0	0	0	0	0	0	0	0	0	0	0	0	0	0	0	0	0	0	0	0	0	0	0	0	0	0	0	0	0	0	0	0	0	0	0	0
ASV_q1q_yac	0	0	0	1	0	0	0	1	0	0	0	0	0	0	0	0	0	0	4	0	0	0	0	0	0	0	0	0	0	38	0	1	0	3	0	0	0	0	0	0	0	2	0	0	0	2	0	0	0
ASV_q2w_vr0	0	0	0	0	0	0	0	0	0	0	0	0	1	0	6	0	0	0	1	6	4	0	0	0	0	0	0	0	0	0	0	0	0	0	0	0	0	0	0	0	0	0	0	1	3	1	0	0	0
ASV_q3v_g2c	0	0	2	7	15	156	0	0	0	0	0	0	1	3	0	0	0	0	0	1	14	0	0	0	0	0	0	0	0	128	79	70	0	0	0	0	0	0	0	0	0	2	2	229	100	2	0	0	0
ASV_q3w_z6m	0	0	0	0	0	0	0	0	1	1	1	5	45	23	106	0	0	0	15	20	24	0	0	0	0	3	0	0	0	0	0	0	0	0	0	0	0	0	0	0	0	0	0	0	0	2	0	0	0
ASV_q45_jh5	0	6	0	0	0	1	1	0	0	0	1	0	47	7	61	0	0	0	32	20	41	3	0	0	0	0	0	0	0	1	4	9	0	0	0	0	0	0	0	0	0	0	0	5	0	7	0	0	0
ASV_q4t_ize	0	17	0	0	0	0	1	13	0	2	4	0	20	17	3	0	3	2	0	2	1	0	0	0	0	0	0	0	0	47	184	16	6	13	7	0	0	0	0	0	8	3	15	15	5	35	0	6	0
ASV_q76_72e	0	0	0	0	0	0	2	0	0	0	0	0	0	0	0	0	0	0	0	0	0	0	0	0	0	0	0	0	0	0	0	0	0	0	0	0	0	0	0	0	0	0	0	0	0	0	0	0	0
ASV_q8z_9nw	0	0	0	0	0	0	0	0	0	0	0	0	2	0	0	0	0	0	0	0	0	0	0	0	0	0	0	0	0	5	0	0	0	0	0	0	0	0	0	0	0	0	0	10	0	1	0	0	0
ASV_qa0_was	0	0	0	0	0	0	4	54	0	0	0	0	4	0	1	0	0	0	0	0	0	0	0	0	0	0	0	0	0	0	0	0	0	0	0	0	0	0	0	0	0	0	0	0	0	0	0	0	0
ASV_qag_8kc	0	0	0	0	0	0	143	284	94	0	0	0	102	168	51	0	0	0	265	174	96	0	0	0	0	0	0	0	0	0	0	0	3	30	7	0	0	0	0	0	0	0	0	9	0	39	0	0	0
ASV_qah_psw	0	0	0	0	0	0	1	56	1	0	0	0	36	12	30	0	0	0	318	261	201	0	0	0	0	0	0	0	0	6	9	2	78	112	17	2	0	0	0	0	0	0	0	168	333	156	0	0	0
ASV_qby_dtu	0	0	0	0	0	0	16	0	0	0	0	0	0	8	3	0	0	0	1	1	5	0	0	0	0	0	0	0	0	0	0	0	0	0	0	0	0	0	0	0	0	0	0	0	0	4	0	0	0
ASV_qby_t8h	0	0	0	0	0	0	0	0	0	0	0	0	0	0	0	0	0	0	0	0	0	0	0	0	0	0	0	0	0	0	0	5	0	0	0	0	0	0	0	0	0	0	0	0	0	0	0	0	0
ASV_qe5_0h1	0	3	0	0	0	0	2	3	0	1	0	0	134	26	98	0	0	0	6	43	29	0	0	0	0	0	0	0	0	14	66	32	20	23	1	0	0	0	0	0	0	0	0	16	29	6	0	0	0
ASV_qe8_wgo	0	0	0	10	0	4	32	1	0	0	0	0	10	11	2	0	0	0	3	2	9	0	0	0	0	0	0	0	0	24	40	32	24	5	0	0	0	0	0	0	0	0	0	0	24	2	0	0	0
ASV_qed_2lj	0	0	0	2	0	2	31	30	5	0	0	0	22	5	15	0	0	0	6	48	18	0	0	0	0	0	0	0	0	1	10	6	0	0	5	0	0	0	0	0	0	0	0	6	20	9	0	0	0
ASV_qgg_9wx	0	0	0	3	0	27	0	0	0	0	0	0	2	1	0	0	0	0	0	0	0	0	0	0	0	0	0	0	0	13	6	8	0	0	0	0	0	0	0	0	0	0	0	2	0	2	0	0	0
ASV_qgj_o2j	0	0	0	0	0	0	4	9	12	0	0	0	9	3	32	0	0	0	20	2	1	0	0	0	0	0	0	0	0	0	23	0	10	3	0	0	0	0	0	0	0	0	0	13	21	34	0	0	0
ASV_qhw_632	0	0	0	0	0	0	0	0	0	0	0	0	0	3	2	0	0	0	0	0	0	0	0	0	0	0	0	0	0	0	0	0	0	0	0	0	0	0	0	0	0	0	0	0	0	0	0	0	0
ASV_qie_g5i	0	0	0	0	0	0	1	0	0	0	0	0	28	10	9	0	0	0	6	4	18	0	0	0	0	0	0	0	0	7	3	0	0	0	0	0	0	0	0	0	0	0	0	0	8	0	0	0	0
ASV_qm7_92q	0	0	0	0	0	0	0	0	0	0	0	0	0	0	6	0	0	0	0	0	0	0	0	0	0	0	0	0	0	0	0	74	0	0	0	0	0	0	0	0	0	0	0	0	0	0	0	0	0
ASV_qmj_6hy	0	0	0	0	0	0	0	0	0	0	0	0	4	4	0	0	0	0	0	0	2	0	0	0	0	0	0	0	0	0	0	1	0	12	0	0	0	0	0	0	0	0	0	0	11	0	0	0	0
ASV_qmm_ka3	0	0	0	0	0	0	0	0	0	0	0	0	86	14	1430	0	0	0	0	0	0	0	0	0	0	0	0	0	0	0	0	0	0	0	0	0	0	0	0	0	0	0	0	0	0	0	0	0	0
ASV_qn5_kwu	0	0	0	0	0	0	0	4	0	0	0	0	0	0	0	0	0	0	5	0	0	0	0	0	0	0	0	0	0	0	0	0	0	0	0	0	0	0	0	0	0	0	0	0	0	0	0	0	0
ASV_qnv_gve	0	0	0	0	0	0	0	0	0	0	0	0	4	8	8	0	0	0	0	0	0	0	0	0	0	0	0	0	0	0	0	0	0	0	0	0	0	0	0	0	0	0	0	0	0	0	0	0	0
ASV_qo0_76f	0	0	0	0	0	0	0	0	0	0	0	0	0	0	0	0	0	0	0	0	0	0	0	0	0	0	0	0	0	0	301	0	0	0	0	0	0	0	0	0	0	0	0	0	0	0	0	0	0
ASV_qpm_zg4	0	0	0	1	0	0	6	4	0	0	0	0	2	0	1	0	0	0	0	0	33	0	0	0	0	0	0	0	0	48	90	126	0	6	4	0	0	0	0	0	0	0	2	10	1	0	0	0	0
ASV_qpw_rv4	0	0	0	0	0	0	50	287	29	0	0	0	11	0	0	0	0	0	22	0	11	0	0	0	0	0	0	0	0	0	12	1	0	1	1	0	0	0	0	0	0	0	0	1	0	0	0	0	0
ASV_qqa_2dd	0	0	0	0	0	0	0	0	0	0	0	0	0	0	0	0	0	0	0	0	0	0	0	0	0	0	0	0	0	0	0	0	0	0	0	0	0	0	0	0	0	0	0	0	0	87	0	0	0
ASV_qrq_dn5	0	0	0	0	0	0	0	0	0	0	0	0	5	0	5	0	0	0	0	0	0	0	0	0	0	0	0	0	0	0	11	3	0	0	0	0	0	0	0	0	0	0	0	0	0	0	0	0	0
ASV_qsi_m8c	0	0	0	0	0	0	0	1	0	0	0	0	62	4	8	0	0	0	1	33	4	0	0	0	0	0	0	0	0	0	1	0	5	25	0	0	0	0	0	0	0	0	0	2	59	1	0	0	0
ASV_qup_ppc	0	0	0	0	0	0	0	46	1	0	0	0	0	0	0	0	0	0	0	0	0	0	0	0	0	0	0	0	0	0	0	0	0	0	0	0	0	0	0	0	0	0	0	0	0	0	0	0	0
ASV_qv2_bby	0	0	0	0	0	0	1	3	0	0	0	0	0	0	0	0	0	0	0	6	0	0	0	0	0	0	0	0	0	0	0	0	0	0	0	0	0	0	0	0	0	0	0	0	0	0	0	0	0
ASV_qv7_jlg	0	0	0	0	0	0	0	0	0	0	0	0	2	1	2	0	0	0	8	2	1	0	0	0	0	0	0	0	0	0	0	1	0	0	1	0	0	0	0	0	0	0	0	0	1	0	0	0	0
ASV_qx2_65b	0	0	0	1	0	0	0	0	0	0	0	0	0	0	0	0	0	0	0	0	0	0	0	0	0	0	0	0	0	0	8	0	0	0	0	0	0	0	0	0	0	0	0	0	0	0	0	0	0
ASV_r0j_yfn	0	0	0	14	2	0	0	1	0	3	0	0	13	1	0	0	0	0	0	0	0	0	0	0	0	0	0	0	0	63	99	68	0	0	0	0	0	0	0	0	0	0	0	25	76	6	0	0	0
ASV_r1j_vl3	1	4	0	60	1	82	31	6	0	0	0	1	180	69	225	0	0	0	24	41	25	0	0	0	0	0	1	0	1	405	456	452	5	1	0	0	0	0	3	0	2	1	39	26	207	39	2	0	0
ASV_r1q_jkc	0	0	2	1	0	0	0	1	2	0	3	0	0	0	4	0	0	0	0	2	6	0	0	0	0	0	0	0	0	0	1	0	7	0	0	0	0	0	0	0	0	0	3	0	0	2	0	0	0
ASV_r28_e8s	0	0	0	0	0	0	0	0	0	0	0	0	0	3	26	0	0	0	0	0	1	0	0	0	0	0	0	0	0	0	1	1	0	0	0	0	0	0	0	0	0	0	0	0	0	0	0	0	0
ASV_r3z_ju4	16	14	0	0	0	0	0	0	0	45	47	0	0	0	0	2	13	56	0	0	0	0	0	0	0	0	0	0	0	0	0	0	0	0	0	0	0	0	0	0	0	0	6	0	0	0	0	0	0
ASV_r6n_l34	3	3	0	87	7	2	4	1	0	0	0	0	29	16	46	0	0	1	13	1	25	0	0	0	0	0	0	0	0	51	39	29	2	2	9	0	0	0	0	0	0	0	3	1	9	0	0	0	0
ASV_r9s_z2o	0	0	0	0	0	0	0	0	0	0	0	0	16	0	10	0	0	0	0	0	12	0	0	0	0	0	0	0	0	0	0	0	0	1	0	0	0	0	0	0	0	0	0	0	1	0	0	0	0
ASV_rb2_yyn	0	29	0	7	2	5	19	44	0	2	0	0	15	5	3	0	0	0	5	12	6	0	0	0	0	0	0	0	0	1	10	3	0	0	0	0	0	0	0	0	0	0	0	2	62	0	0	0	0
ASV_rcr_8ep	0	0	0	0	0	0	2	40	9	0	0	0	8	0	2	0	0	0	0	0	0	0	0	0	0	0	0	0	0	0	0	0	0	0	0	0	0	0	0	0	0	0	0	0	0	0	0	0	0
ASV_reo_cbd	0	0	0	0	0	0	10	335	4	0	0	0	2	0	12	0	0	0	0	0	0	0	0	0	0	0	0	0	0	0	0	0	0	0	0	0	0	0	0	0	0	0	0	0	0	2	0	0	0
ASV_rfs_hil	0	0	0	0	0	0	0	12	0	0	0	0	0	0	1	0	0	0	1	0	0	0	0	0	0	0	0	0	0	0	0	0	0	1	0	0	0	0	0	0	0	0	0	0	0	0	0	0	0
ASV_rgq_7yy	0	5	0	0	0	0	0	0	0	16	2	7	4	11	26	1	0	0	0	1	19	0	0	0	0	0	0	0	0	0	0	0	0	0	0	0	0	0	0	0	0	0	0	0	0	0	0	0	0
ASV_rhz_rsn	0	0	0	297	1	39	6	13	0	0	0	0	20	1	29	0	0	0	0	0	1	0	0	0	0	0	0	0	0	27	41	93	0	0	0	0	0	0	0	0	0	1	0	1	5	2	0	0	1
ASV_rju_whs	0	0	0	0	0	2	2	1	2	0	0	0	34	17	44	0	0	0	86	61	84	0	0	0	0	0	0	0	0	0	0	3	22	29	23	0	0	0	0	0	0	0	0	26	15	56	0	0	0
ASV_rms_85r	0	0	0	41	8	18	21	19	10	1	2	0	9	5	6	0	0	0	33	11	9	0	0	0	0	0	0	0	1	9	45	27	5	13	1	0	0	0	0	0	0	0	1	9	6	24	0	0	0
ASV_rmt_sq7	0	0	0	0	0	0	3	2	2	0	0	0	0	0	0	0	0	0	0	0	0	0	0	0	0	0	0	0	0	1	2	3	0	0	0	0	0	0	0	0	0	0	0	0	0	0	0	0	0
ASV_rou_2qj	0	1	0	0	0	0	0	0	0	0	0	0	8	6	22	0	0	0	41	19	3	0	0	0	0	0	0	0	0	0	0	0	0	0	0	0	0	0	0	0	0	0	0	0	0	0	0	0	0
ASV_rp9_y7y	0	0	0	8	2	24	0	0	0	0	0	0	3	1	23	0	0	0	0	3	9	0	0	0	0	0	0	0	0	15	20	8	0	0	2	0	0	0	0	0	0	0	0	0	2	0	0	0	0
ASV_rru_p6v	0	0	0	0	0	8	5	3	7	0	0	0	0	5	0	0	0	0	0	0	0	0	0	0	0	0	0	0	0	1	4	41	0	0	0	0	0	0	0	0	0	0	0	0	0	0	0	0	0
ASV_rsj_srg	0	0	0	1	0	0	0	19	0	0	0	0	0	0	0	0	0	0	0	0	0	0	0	0	0	0	0	0	0	0	0	1	0	0	0	0	0	0	0	0	0	0	0	0	0	0	0	0	0
ASV_rxe_go7	0	0	0	0	0	10	284	873	125	0	0	0	12	11	72	0	0	0	148	40	59	0	0	0	0	0	0	4	4	9	26	9	106	95	23	0	0	0	0	0	0	0	9	52	394	154	0	0	0
ASV_ryr_t1c	0	0	0	0	0	0	0	88	0	0	0	0	0	0	0	0	0	0	0	0	0	0	0	0	0	0	0	0	0	0	0	0	0	0	0	0	0	0	0	0	0	0	0	0	0	0	0	0	0
ASV_rzs_07c	0	0	0	0	0	0	9	13	1	0	0	0	0	0	0	0	0	0	0	0	0	0	0	0	0	0	0	0	0	0	0	0	0	0	0	0	0	0	0	0	0	0	0	0	0	0	0	0	0
ASV_s2u_0bh	0	0	0	0	0	0	0	7	2	0	0	0	0	0	0	0	0	0	0	0	0	0	0	0	0	0	0	0	0	0	0	0	0	0	0	0	0	0	0	0	0	0	0	0	0	0	0	0	0
ASV_s61_cre	0	0	0	0	0	0	0	0	0	0	0	0	0	0	12	0	0	0	0	2	0	0	0	0	0	0	0	0	0	0	0	0	0	0	0	0	0	0	0	0	0	0	0	0	0	0	0	0	0
ASV_s8o_xrg	0	20	3	4	2	0	0	0	0	3	12	4	42	2	2	21	5	1	9	5	28	0	0	0	0	0	0	0	0	59	95	61	6	1	3	0	0	0	0	0	11	13	235	11	22	24	0	0	4
ASV_sbq_xos	0	0	0	0	0	0	0	0	0	0	0	0	0	0	0	0	0	0	0	0	0	0	0	0	0	0	0	0	0	0	6	6	0	0	0	0	0	0	0	0	0	0	0	0	2	0	0	0	0
ASV_scr_y6h	0	2	0	52	85	99	98	52	34	6	2	4	110	95	284	1	2	0	686	942	715	1	0	0	0	0	1	6	2	134	96	151	576	623	210	0	0	0	0	0	0	0	24	192	240	237	0	0	0
ASV_sd8_cd4	0	0	0	0	0	0	48	375	26	1	0	0	3	0	0	0	0	0	1	0	0	0	0	0	0	0	0	0	0	1	6	0	0	0	0	0	0	0	0	0	0	0	0	1	0	0	0	0	0
ASV_seu_g0x	0	0	0	0	0	17	0	0	0	0	0	0	1	4	1	0	0	0	0	0	0	0	0	0	0	0	0	0	0	23	7	20	0	0	0	0	0	0	0	0	0	7	1	3	0	1	0	0	0
ASV_sf0_kaf	0	0	0	6	14	1	13	0	0	0	0	0	19	14	48	0	0	0	77	101	65	0	0	0	0	0	0	0	0	20	0	6	18	15	13	0	0	0	0	0	0	0	0	14	1	5	0	0	0
ASV_sfd_o58	0	0	0	0	0	0	24	39	10	0	0	0	0	0	0	0	0	0	0	0	1	0	0	0	0	0	0	0	0	0	0	0	0	0	0	0	0	0	0	0	0	0	0	0	0	0	0	0	0
ASV_sgp_183	0	0	0	81	11	0	0	0	0	0	0	0	8	16	1	0	1	1	16	0	0	0	0	0	0	0	0	0	0	0	1	0	0	0	0	0	0	0	0	0	0	0	0	0	71	0	0	0	0
ASV_sgr_zvb	1	0	0	0	0	2	1	3	0	0	6	0	14	15	35	1	1	0	13	18	15	0	0	0	0	0	0	0	0	0	0	0	0	0	0	0	0	0	0	0	0	0	0	0	0	0	0	0	0
ASV_sgs_20j	0	0	0	16	3	17	13	9	1	0	0	0	191	38	226	0	0	0	55	30	86	0	0	0	0	0	0	0	0	109	64	43	23	64	14	0	0	0	0	0	0	0	0	9	57	7	0	0	0
ASV_sh5_bks	0	0	0	0	0	0	17	1	0	0	0	0	0	0	0	0	0	0	14	0	0	0	0	0	0	0	0	0	0	6	7	0	11	0	0	0	0	0	0	0	0	0	0	23	2	9	0	0	0
ASV_sh6_hzf	0	0	0	0	0	0	1	0	0	0	0	0	0	1	0	0	0	0	0	4	0	0	0	0	0	0	0	0	0	0	0	1	8	1	1	0	0	0	0	0	0	0	0	0	0	0	0	0	0
ASV_sik_6ur	0	0	0	0	0	0	53	19	19	0	0	0	21	15	36	0	0	0	125	41	9	0	0	0	0	0	0	0	0	0	0	0	4	11	10	0	0	0	0	0	0	0	0	3	0	0	0	0	0
ASV_sjt_4j5	0	0	0	65	13	3	0	0	0	0	0	0	0	0	1	0	0	0	0	1	1	0	0	0	0	0	0	0	0	35	12	16	0	1	0	0	0	0	0	0	0	0	0	0	41	0	0	0	0
ASV_so6_ec9	0	0	0	0	0	0	1	10	19	0	0	0	0	0	0	0	0	0	0	0	0	0	0	0	0	0	0	0	0	0	0	0	0	0	0	0	0	0	0	0	0	0	0	0	0	0	0	0	0
ASV_som_9vy	0	9	4	0	0	11	16	15	2	7	6	0	1	6	2	3	7	0	6	27	29	0	0	0	0	0	0	5	3	5	38	17	1	0	0	0	0	0	0	0	24	25	89	4	21	51	4	0	0
ASV_sp2_m7n	0	1	0	0	21	1	0	0	0	0	0	0	0	0	1	2	0	0	0	0	2	0	0	0	0	0	0	0	0	0	8	0	0	0	0	0	0	0	0	0	0	0	0	0	0	0	0	0	0
ASV_srv_z5u	2	0	0	0	6	0	0	0	0	14	19	12	4	7	57	1	0	0	9	13	7	0	0	0	0	0	0	3	0	0	2	3	0	0	0	0	0	0	0	0	0	5	7	0	0	23	0	0	0
ASV_ss9_s5b	0	0	0	0	0	0	2	0	2	0	0	0	1	0	0	0	0	0	0	0	0	0	0	0	0	0	0	0	0	0	1	0	0	6	0	0	0	0	0	0	0	0	0	1	0	0	0	0	0
ASV_su7_zia	0	0	0	0	0	0	0	0	3	0	0	0	6	2	6	0	0	0	0	0	1	0	0	0	0	0	0	0	0	0	0	0	0	0	0	0	0	0	0	0	0	0	0	0	1	0	0	0	0
ASV_swj_9u6	0	0	0	2	1	0	26	12	14	0	0	0	0	10	2	0	0	0	6	20	1	0	0	0	0	0	0	0	0	0	6	30	72	62	27	0	0	0	0	0	0	0	0	2	0	0	0	0	0
ASV_swq_0cj	0	0	0	0	4	21	0	0	0	0	0	0	2	2	0	0	0	0	1	25	0	0	0	0	0	0	0	0	0	0	0	0	0	1	0	0	0	0	0	0	0	0	0	0	0	0	0	0	0
ASV_t0j_0d5	110	275	32	36	0	19	394	855	68	99	239	165	616	231	814	70	45	69	557	673	928	4	16	10	11	16	1	11	5	252	230	120	21	25	7	2	0	4	5	0	19	46	80	12	195	32	0	0	0
ASV_t14_170	0	0	0	0	0	0	0	0	0	0	0	0	1	0	0	0	0	0	0	7	0	0	0	0	0	0	0	0	0	0	0	0	1	0	0	0	0	0	0	0	0	0	0	1	0	0	0	0	0
ASV_t1y_win	0	0	0	7	4	1	0	0	4	4	3	0	15	1	1	0	0	0	1	0	0	0	0	0	0	1	0	0	0	1	0	2	4	1	0	0	0	0	0	0	0	36	2	0	41	0	0	1	0
ASV_t3b_mm9	0	0	0	0	0	0	0	0	0	0	0	0	0	0	0	0	0	0	0	0	0	0	0	0	0	0	0	0	0	0	0	0	0	0	0	0	0	0	0	0	0	0	0	0	0	6	0	0	0
ASV_t3p_94x	0	0	0	20	0	0	0	0	0	0	0	0	0	0	0	0	0	0	0	0	0	0	0	0	0	0	0	0	0	0	9	12	0	0	0	0	0	0	0	0	0	0	0	0	0	0	0	0	0
ASV_t44_9ck	0	0	0	0	0	0	0	4	0	0	0	0	0	0	0	0	0	0	0	0	0	0	0	0	0	0	0	0	0	0	0	0	0	0	0	0	0	0	0	0	0	0	0	0	0	0	0	0	0
ASV_t46_ewr	2	1	0	2	4	0	1	0	1	0	0	0	0	0	0	0	0	0	0	0	0	0	0	0	0	0	0	0	0	0	0	0	0	0	0	0	0	0	0	0	0	0	0	0	10	0	0	0	0
ASV_t4r_b1o	0	0	0	0	0	0	0	0	0	0	0	0	3	1	1	0	0	0	17	1	0	0	0	0	0	0	0	0	0	0	0	0	11	5	3	0	0	0	0	0	0	0	0	0	0	0	0	0	0
ASV_t4u_6ys	0	0	0	0	5	0	3	5	1	0	0	4	39	2	10	0	9	0	139	7	84	0	0	0	0	0	0	0	0	82	160	79	5	26	2	0	0	0	0	0	0	0	16	19	41	42	0	0	0
ASV_t4v_tko	0	0	0	1	0	7	1	0	1	0	0	0	1	0	1	0	0	0	11	5	0	0	0	0	0	0	0	0	0	7	8	25	8	4	3	0	0	0	0	0	0	0	0	4	3	0	0	0	0
ASV_t4w_a1v	38122	43012	5107	2	42	3	12	33	7	37015	43137	30161	1	8	4	18321	33229	39160	21	99	176	18698	30237	10691	33892	40269	211	40254	28798	0	2	200	0	1	68	39133	53022	15137	41145	41947	3531	31595	42495	18	0	6	41413	52429	39355
ASV_t5f_7gl	72	10	0	6	0	1	0	10	0	11	5	3	20	6	101	5	1	0	7	1	60	0	0	0	0	0	0	0	1	1	20	42	4	0	7	0	0	0	0	0	3	9	6	14	56	17	0	0	0
ASV_t67_1zp	0	0	0	0	0	0	0	0	0	0	0	0	0	0	0	0	0	0	0	0	0	0	0	0	0	0	0	0	0	0	0	0	0	0	0	0	0	0	0	0	0	0	0	0	46	0	0	0	0
ASV_tcl_iig	0	0	0	0	0	0	0	0	6	0	0	0	0	0	1	0	0	0	0	0	0	0	0	0	0	0	0	0	0	0	2	0	0	0	0	0	0	0	0	0	0	0	0	0	2	0	0	0	0
ASV_tdn_n94	0	0	0	0	0	0	0	84	0	0	0	0	89	6	138	0	0	0	10	3	6	0	0	0	0	0	0	0	0	42	67	101	3	3	0	0	0	0	0	0	0	0	0	0	0	0	0	0	0
ASV_tdv_9hq	0	0	0	2	0	0	0	0	0	0	0	0	0	0	0	0	0	0	0	0	0	0	0	0	0	0	0	0	0	0	0	0	0	0	0	0	0	0	0	0	0	0	0	0	0	0	0	0	0
ASV_te8_yf6	0	0	0	0	0	0	15	133	22	0	2	0	0	0	2	0	0	0	4	3	8	0	0	0	0	0	0	0	0	0	1	0	0	0	0	0	0	0	0	0	0	0	0	0	0	0	0	0	0
ASV_thn_dzg	0	1	0	0	1	2	0	9	0	0	0	0	1	0	1	1	0	0	0	1	0	0	0	0	0	0	0	0	0	1	11	3	0	0	0	0	0	0	0	0	10	1	24	0	0	0	0	0	0
ASV_tjm_8wt	0	0	0	0	0	0	6	27	0	0	0	0	0	0	0	0	0	0	0	0	0	0	0	0	0	0	0	0	0	0	0	0	0	0	0	0	0	0	0	0	0	0	0	0	0	0	0	0	0
ASV_tkz_ahk	0	0	0	0	0	0	0	0	1	0	0	0	0	0	4	0	0	0	15	4	5	0	0	0	0	0	0	0	0	0	0	1	0	0	0	0	0	0	0	0	0	0	0	0	0	0	0	0	0
ASV_tlb_cw8	0	0	0	5	0	14	1	1	0	0	0	1	0	0	2	0	0	0	0	0	0	0	0	0	0	0	0	0	1	3	6	1	0	1	1	0	0	0	0	0	0	0	0	1	0	0	0	0	0
ASV_tnr_g6l	0	0	0	0	0	0	35	26	6	0	0	0	202	44	130	10	15	10	140	150	254	0	0	0	0	0	0	0	0	0	20	9	35	64	14	0	0	0	0	0	0	0	0	61	112	92	0	0	0
ASV_tnv_zud	0	0	0	0	0	0	0	0	0	0	0	0	0	0	0	0	0	0	11	17	119	0	0	0	0	0	0	0	0	0	0	0	0	0	0	0	0	0	0	0	0	0	0	0	638	0	0	0	0
ASV_to0_v0m	0	0	0	0	0	0	0	0	0	0	0	0	0	0	10	0	0	0	0	0	0	0	0	0	0	0	0	0	0	0	0	0	0	0	0	0	0	0	0	0	0	0	0	0	0	0	0	0	0
ASV_tqj_tfi	0	0	0	0	0	0	0	0	0	0	0	0	0	0	21	0	0	0	0	0	0	0	0	0	0	0	0	0	0	0	0	0	0	0	0	0	0	0	0	0	0	0	0	0	0	0	0	0	0
ASV_tr0_uqj	0	2	0	2	7	2	52	42	6	0	2	0	666	16	81	0	0	6	41	15	38	0	0	0	0	0	0	0	0	181	163	70	15	4	1	0	0	0	0	0	0	0	0	23	2	22	0	0	0
ASV_tsg_asg	0	4	0	22	4	14	0	1	0	0	0	0	24	0	2	0	0	0	2	0	14	0	0	0	0	0	0	0	0	10	58	43	0	1	0	0	0	0	0	0	0	0	0	7	7	1	0	0	0
ASV_tsi_ct3	13	18	0	0	0	0	1587	3979	526	9	4	2	4601	1694	4727	10	6	29	4386	4297	4532	0	0	0	0	0	0	0	0	0	0	51	158	233	56	0	0	0	2	0	0	0	13	0	0	27	0	0	0
ASV_tuc_yat	0	0	0	0	0	0	0	0	0	0	0	0	0	0	0	0	0	0	0	0	0	0	0	0	0	0	0	0	0	40	52	4	0	0	0	0	0	0	0	0	2	2	13	0	14	4	0	0	0
ASV_tut_krt	0	0	0	0	0	0	5	6	0	0	0	0	1	0	0	0	0	0	0	0	0	0	0	0	0	0	0	0	0	0	0	0	0	0	0	0	0	0	0	0	0	0	0	0	0	0	0	0	0
ASV_tuv_ywx	3	0	0	0	0	0	0	0	6	0	0	0	5	6	5	0	2	0	0	12	16	0	0	0	0	0	0	0	0	0	0	0	0	0	0	0	0	0	0	0	0	0	0	0	0	0	0	0	0
ASV_ujy_x0n	0	0	0	0	9	0	2	0	5	0	0	0	1	1	0	0	0	0	4	40	35	0	0	0	0	0	0	0	0	0	2	7	7	12	5	0	0	0	0	0	0	0	0	6	25	7	0	0	0
ASV_uma_ge5	0	0	0	0	0	0	0	0	0	0	0	0	1	0	0	0	0	0	0	2	0	0	0	0	0	0	0	0	0	1	10	2	0	4	0	0	0	0	0	0	0	0	0	0	0	0	0	0	0
ASV_uyy_t0u	0	0	0	0	0	0	0	0	0	0	0	0	0	7	843	0	0	0	0	0	0	0	0	0	0	0	0	0	0	0	0	0	0	0	0	0	0	0	0	0	0	0	0	0	0	0	0	0	0
ASV_vsh_sfi	0	1	0	0	4	0	0	0	0	1	0	0	26	6	20	8	0	0	4	9	15	0	0	0	0	0	0	0	0	17	27	2	0	0	0	0	0	0	0	0	0	0	0	2	2	0	0	0	0
ASV_wj2_zcf	0	0	0	0	0	0	0	0	0	0	0	0	160	9	44	0	0	0	210	47	58	0	0	0	0	0	0	6	0	1	5	22	0	0	1	0	0	0	0	0	0	0	0	2	0	0	0	0	0
ASV_xiu_g2b	0	0	0	0	0	0	0	29	0	0	0	0	0	0	0	0	0	0	0	0	0	0	0	0	0	0	0	0	0	0	0	1	0	0	0	0	0	0	0	0	0	0	0	0	0	0	0	0	0
ASV_xz4_4zu	0	0	0	0	0	0	0	0	0	0	0	0	0	0	1	0	0	0	0	0	0	0	0	0	0	0	0	0	0	0	4	0	0	0	0	0	0	0	0	0	0	0	0	0	0	0	0	0	0
ASV_y1d_ofp	0	0	0	0	0	0	5	50	1	0	0	0	0	0	0	0	0	0	0	0	0	0	0	0	0	0	0	0	0	0	0	0	0	0	0	0	0	0	0	0	0	0	0	0	0	0	0	0	0
ASV_y1n_szw	3	0	0	0	0	0	0	0	0	0	0	0	0	0	0	3	1	1	0	0	0	0	0	0	0	0	0	0	0	0	0	0	0	0	0	0	0	0	2	0	0	0	1	0	0	0	0	0	5
[truncated: 22 more columns]

## Sheet: ST4_euk_tax_means-sd
Supp. Table 04: summarized means and standard deviation of top eukaryote taxa with at least 1% abundance in 5% of samples with corrected p-values of mean comparison between "compost" samples (pre- & vermicompost) and gutsoil samples.
TAXON	PRECOMPOST	GUTSOIL	VERMICOMPOST	COMMON	bonf	fdr	±
Alveolata	1.73 ± 1.91	1 ± 1.75	2.73 ± 1.49	protists	0.0066606	0.000201836
Amoebozoa	0.95 ± 0.62	0.27 ± 0.52	1.59 ± 1.2	amoeba	1.91863e-05	9.59317e-07
Apicomplexa	0.32 ± 0.4	0.88 ± 1.58	0.68 ± 0.56	parasitic_alveolates	1	0.192254
Arachnida	1.83 ± 4.49	1.64 ± 3.82	2.81 ± 3.21	arthropods	1	0.119908
Astomatia	0 ± 0	4.57 ± 7.31	0.01 ± 0.02	ciliated_parasites	1.59256e-08	3.9814e-09
Bdelloidea	0.22 ± 0.53	0.11 ± 0.25	7.33 ± 6.63	rotifers	0.000310029	1.06907e-05
BOLA868	1.98 ± 1.11	0.59 ± 0.86	7.29 ± 6.25	euamoebida	5.16992e-07	4.31275e-08
Centrohelida	2.05 ± 3.23	0.05 ± 0.22	0.56 ± 0.79	heliozoan_protists	2.61529e-05	1.18877e-06
Centroheliozoa_sp.	0.63 ± 0.71	0 ± 0	0.11 ± 0.14	heliozoan_protists	8.09005e-05	3.11156e-06
Chromadorea	3.98 ± 4.13	1.88 ± 3.59	17.37 ± 10.39	nematodes	6.71975e-06	3.95279e-07
Chromulinales	1.1 ± 1.12	0.12 ± 0.65	0.56 ± 0.55	golden_algae	3.68985e-08	6.14976e-09
Ciliophora	0.75 ± 0.73	0.01 ± 0.04	0.26 ± 0.37	ciliate_alveolates	8.44997e-05	3.12962e-06
Colpodea	0.98 ± 1.12	0.06 ± 0.13	0.36 ± 0.46	ciliates	0.00714521	0.000210153
Cryptomycota	1.55 ± 1.35	1.98 ± 2.59	3.26 ± 2.06	fungi	0.87605	0.0219013
Cryptosporida	6.62 ± 6.77	3.67 ± 5.51	4.54 ± 2.29	parasitic_alveolates	0.509173	0.0133993
Cyrtophoria	0.02 ± 0.04	0 ± 0	0.47 ± 0.67	ciliates	2.42968e-05	1.15699e-06
Echinamoebida	0.35 ± 0.19	0.4 ± 0.89	1.52 ± 0.87	Amoebozoa	7.12414e-05	2.96839e-06
Ellipura	0 ± 0	0.02 ± 0.08	2.42 ± 3.64	collembola	7.52266e-06	4.17925e-07
Eugregarinorida	0 ± 0	15.53 ± 21.63	0.02 ± 0.05	parasitic_protists	3.39495e-09	1.13165e-09
Eukaryota	4.13 ± 2.82	3.42 ± 11.52	9.47 ± 5.5		1.59387e-05	8.38881e-07
Eutardigrada	0 ± 0	0.01 ± 0.05	2.84 ± 3.4	water_bear	1.25739e-06	8.38261e-08
Fungi	2.02 ± 1.98	0.22 ± 0.39	1.19 ± 0.6	fungi	9.80239e-07	7.4856e-08
Hypotrichia	2.87 ± 3.61	0.49 ± 1.26	6.05 ± 8.01	ciliate_protists	4.17458e-05	1.81504e-06
Leptomyxida	0.05 ± 0.05	0.01 ± 0.03	1.57 ± 1.22	amoebozoa	1.3632e-09	6.81602e-10
LKM15	0.12 ± 0.12	1.31 ± 2.48	0.79 ± 0.77	fungi	1	0.832917
Malawimonas_jakobiformis	0.55 ± 0.57	0.02 ± 0.06	0.38 ± 0.27	heterotrophic_nanoflagellate	2.36999e-07	2.63332e-08
Mortierellaceae	7.55 ± 12.45	0.17 ± 0.36	0.47 ± 0.65	soil_fungi	0.0033324	0.000104138
Mycamoeba_gemmipara	0.22 ± 0.15	0 ± 0	0.73 ± 0.56	amoeba	1.41795e-11	1.41795e-11
Nucleariidae	2.4 ± 2.5	0.1 ± 0.31	0.54 ± 0.35	amoeba	1.04798e-06	7.4856e-08
Ochromonadales	1.72 ± 2.18	0.1 ± 0.24	1.91 ± 1.27	algae	1.62291e-07	2.02864e-08
Ochrophyta	3.65 ± 1.91	2.23 ± 2.95	2.27 ± 1.13	stramenopiles	1	0.0253033
Peritrichia	2.05 ± 3.21	0 ± 0	0.34 ± 0.37	ciliates	5.1753e-07	4.31275e-08
Peronosporomycetes	0.87 ± 0.64	0.14 ± 0.6	2.53 ± 2.01	filamentous_eipilze	3.76858e-07	3.76858e-08
Platyophryida	2.82 ± 2.34	0.55 ± 0.91	2.17 ± 1.52	ciliate_colpoda	7.74085e-05	3.09634e-06
Poales	7.12 ± 8.16	0.01 ± 0.02	0.58 ± 1.94	grass	0.037925	0.00105347
Ptolemeba	0 ± 0	0.09 ± 0.41	0.68 ± 0.59	amoebae	0.000966621	3.11813e-05
Rhizamoeba	0.1 ± 0.17	0.05 ± 0.16	0.73 ± 0.68	naked_lobose_amoeba	5.38535e-06	3.36585e-07
SAR	0.02 ± 0.04	0.03 ± 0.1	1.27 ± 2.14	stramenopiles_alveolates_rhizarians	0.000190381	6.79932e-06
Schizoplasmodiida	2.2 ± 1.17	0.91 ± 1.77	1.03 ± 0.81	amoebae	0.0552436	0.00149307
Scuticociliatia	0.98 ± 1.53	0 ± 0	0.51 ± 0.7	alveolate	1.32458e-07	1.89225e-08
Sorodiplophrys	1.03 ± 1.15	0.41 ± 0.82	1.34 ± 0.96	sorocarp_protist	0.000493899	1.64633e-05
Spermatophyta	24.37 ± 31.71	0.02 ± 0.07	0.37 ± 0.82	seed_plants	0.535291	0.0137254
Thraustochytriaceae	0.63 ± 0.32	0.02 ± 0.09	0.4 ± 0.47	saprotrophic_protists	3.61676e-08	6.14976e-09
uncultured_fungus	1.23 ± 1.39	0.04 ± 0.09	0.18 ± 0.26	fungi	0.0308214	0.000880611

## Sheet: ST5_PfaAKS_tophits
Supp. Table 05: annotations table of the accepted tophit for the earthworm PfaA-KS amplicon sequences
UNIQ	TARGET	GENUS	STRAIN / ACCESSION	PHYLUM
Seq1	Shewanella putrefaciens CGMCC-1.6515	Shewanella	putrefaciens CGMCC-1.6515	Pseudomonadota
Seq2	Shewanella putrefaciens CGMCC-1.6515	Shewanella	putrefaciens CGMCC-1.6515	Pseudomonadota
Seq3	Shewanella putrefaciens CGMCC-1.6515	Shewanella	putrefaciens CGMCC-1.6515	Pseudomonadota
Seq4	Moritella viscosa	Moritella	NA	Pseudomonadota
Seq5	Shewanella putrefaciens CGMCC-1.6515	Shewanella	putrefaciens CGMCC-1.6515	Pseudomonadota
Seq6	Shewanella putrefaciens 4H	Shewanella	putrefaciens 4H	Pseudomonadota
Seq7	Shewanella putrefaciens CGMCC-1.6515	Shewanella	putrefaciens CGMCC-1.6515	Pseudomonadota
Seq8	Moritella viscosa	Moritella	NA	Pseudomonadota
Seq9	Moritella viscosa	Moritella	NA	Pseudomonadota
Seq10	Shewanella putrefaciens CGMCC-1.6515	Shewanella	putrefaciens CGMCC-1.6515	Pseudomonadota
Seq11	Anaerolineae bacterium	Anaerolineae	NA	Chloroflexota
Seq12	Shewanella putrefaciens CGMCC-1.6515	Shewanella	putrefaciens CGMCC-1.6515	Pseudomonadota
Seq13	Shewanella putrefaciens CGMCC-1.6515	Shewanella	putrefaciens CGMCC-1.6515	Pseudomonadota
Seq14	Shewanella putrefaciens CGMCC-1.6515	Shewanella	putrefaciens CGMCC-1.6515	Pseudomonadota
Seq15	Candidatus Hydrogenedentes	Candidatus_Hydrogenedentes	NA	Candidatus_Hydrogenedentes
Seq16	Shewanella putrefaciens CGMCC-1.6515	Shewanella	putrefaciens CGMCC-1.6515	Pseudomonadota
Seq17	Shewanella sp. JNE7 chromosome	Shewanella	sp. JNE7 chromosome	Pseudomonadota
Seq18	Shewanella putrefaciens CGMCC-1.6515	Shewanella	putrefaciens CGMCC-1.6515	Pseudomonadota
Seq19	Anaerolineales	Anaerolineales	NA	Chloroflexota
Seq20	Shewanella putrefaciens CGMCC-1.6515	Shewanella	putrefaciens CGMCC-1.6515	Pseudomonadota
Seq21	Shewanella putrefaciens CGMCC-1.6515	Shewanella	putrefaciens CGMCC-1.6515	Pseudomonadota
Seq22	Moritella viscosa	Moritella	NA	Pseudomonadota
Seq23	Shewanella baltica OS678	Shewanella	baltica OS678	Pseudomonadota
Seq24	Shewanella putrefaciens CGMCC-1.6515	Shewanella	putrefaciens CGMCC-1.6515	Pseudomonadota
Seq25	Moritella viscosa	Moritella	NA	Pseudomonadota
Seq26	Candidatus Hydrogenedentes	Candidatus_Hydrogenedentes	NA	Candidatus_Hydrogenedentes
Seq27	Shewanella baltica OS678	Shewanella	baltica OS678	Pseudomonadota
Seq28	Shewanella baltica OS678	Shewanella	baltica OS678	Pseudomonadota
Seq29	Shewanella putrefaciens CGMCC-1.6515	Shewanella	putrefaciens CGMCC-1.6515	Pseudomonadota
Seq30	Shewanella putrefaciens CGMCC-1.6515	Shewanella	putrefaciens CGMCC-1.6515	Pseudomonadota
Seq31	Moritella viscosa	Moritella	NA	Pseudomonadota
Seq32	Shewanella putrefaciens CGMCC-1.6515	Shewanella	putrefaciens CGMCC-1.6515	Pseudomonadota
Seq33	Moritella viscosa	Moritella	NA	Pseudomonadota
Seq34	Shewanella putrefaciens YZ08	Shewanella	putrefaciens YZ08	Pseudomonadota
Seq35	Shewanella putrefaciens CGMCC-1.6515	Shewanella	putrefaciens CGMCC-1.6515	Pseudomonadota
Seq36	Armatimonadota bacterium	Armatimonadota	NA	Armatimonadota
Seq37	Candidatus Hydrogenedentes	Candidatus_Hydrogenedentes	NA	Candidatus_Hydrogenedentes
Seq38	Shewanella putrefaciens YZ08	Shewanella	putrefaciens YZ08	Pseudomonadota
Seq39	Shewanella putrefaciens CGMCC-1.6515	Shewanella	putrefaciens CGMCC-1.6515	Pseudomonadota
Seq40	Candidatus Hydrogenedentes	Candidatus_Hydrogenedentes	NA	Candidatus_Hydrogenedentes
Seq41	Shewanella putrefaciens CGMCC-1.6515	Shewanella	putrefaciens CGMCC-1.6515	Pseudomonadota
Seq42	Shewanella baltica 128	Shewanella	baltica 128	Pseudomonadota
Seq43	Shewanella baltica OS117	Shewanella	baltica OS117	Pseudomonadota
Seq44	Shewanella putrefaciens CGMCC-1.6515	Shewanella	putrefaciens CGMCC-1.6515	Pseudomonadota
Seq45	Shewanella putrefaciens CGMCC-1.6515	Shewanella	putrefaciens CGMCC-1.6515	Pseudomonadota
Seq46	Shewanella putrefaciens CGMCC-1.6515	Shewanella	putrefaciens CGMCC-1.6515	Pseudomonadota
Seq47	Shewanella putrefaciens CGMCC-1.6515	Shewanella	putrefaciens CGMCC-1.6515	Pseudomonadota
Seq48	Shewanella putrefaciens CGMCC-1.6515	Shewanella	putrefaciens CGMCC-1.6515	Pseudomonadota
Seq49	Shewanella putrefaciens CGMCC-1.6515	Shewanella	putrefaciens CGMCC-1.6515	Pseudomonadota
Seq50	Shewanella putrefaciens CGMCC-1.6515	Shewanella	putrefaciens CGMCC-1.6515	Pseudomonadota
Seq51	Shewanella putrefaciens CGMCC-1.6515	Shewanella	putrefaciens CGMCC-1.6515	Pseudomonadota
Seq52	Shewanella putrefaciens 4H	Shewanella	putrefaciens 4H	Pseudomonadota
Seq53	Shewanella putrefaciens CGMCC-1.6515	Shewanella	putrefaciens CGMCC-1.6515	Pseudomonadota
Seq54	Shewanella putrefaciens CGMCC-1.6515	Shewanella	putrefaciens CGMCC-1.6515	Pseudomonadota
Seq55	Phycisphaeraceae bacterium	Phycisphaeraceae	NA	Planctomycetota
Seq56	Shewanella putrefaciens CGMCC-1.6515	Shewanella	putrefaciens CGMCC-1.6515	Pseudomonadota
Seq57	Shewanella putrefaciens CGMCC-1.6515	Shewanella	putrefaciens CGMCC-1.6515	Pseudomonadota
Seq58	Shewanella putrefaciens CGMCC-1.6515	Shewanella	putrefaciens CGMCC-1.6515	Pseudomonadota
Seq59	Shewanella putrefaciens CGMCC-1.6515	Shewanella	putrefaciens CGMCC-1.6515	Pseudomonadota
Seq60	Gemmataceae bacterium	Gemmataceae	NA	Planctomycetota
Seq61	Gemmataceae bacterium	Gemmataceae	NA	Planctomycetota
Seq62	Shewanella putrefaciens CGMCC-1.6515	Shewanella	putrefaciens CGMCC-1.6515	Pseudomonadota
Seq63	Shewanella putrefaciens 4H	Shewanella	putrefaciens 4H	Pseudomonadota
Seq64	Bimastos eiseni genome assembly chromosome: 2	Bimastos	NA	Annelida
Seq65	Shewanella putrefaciens CGMCC-1.6515	Shewanella	putrefaciens CGMCC-1.6515	Pseudomonadota
Seq66	Shewanella putrefaciens CGMCC-1.6515	Shewanella	putrefaciens CGMCC-1.6515	Pseudomonadota

## Sheet: ST6_PfaAKS_ASV_blastn_nt
Supp. Table 06: tophits from the nucleotide collection sequences (nt) database of BLASTn annotations for the earthworm PfaA-KS amplicon sequences derived from PfaAKS primers
UNIQ	TARGET_DESCRIPTION	TAX_ASSIGN	TAXID	MAX_SCORE	QUERY_COVER	EVALUE	PERCENTID	ACCESSION	BLAST_ALGO	DATABASE
Seq1	Shewanella putrefaciens strain CGMCC-1.6515 chromosome	Shewanella putrefaciens	24	811	100	0	97.47	CP066369.1	blastn	nt
Seq2	Shewanella putrefaciens strain CGMCC-1.6515 chromosome	Shewanella putrefaciens	24	833	100	0	98.32	CP066369.1	blastn	nt
Seq3	Shewanella putrefaciens strain CGMCC-1.6515 chromosome	Shewanella putrefaciens	24	839	100	0	98.53	CP066369.1	blastn	nt
Seq4	Uncultured organism clone Sed_H07 putative ketoacyl synthase	Uncultured organism	155900	309	97	4e-79	78.74	HM637459.1	blastn	nt
Seq5	Shewanella putrefaciens strain CGMCC-1.6515 chromosome	Shewanella putrefaciens	24	811	100	0	97.47	CP066369.1	blastn	nt
Seq6	Shewanella putrefaciens strain 4H chromosome	Shewanella putrefaciens	24	878	100	0	100	CP104755.1	blastn	nt
Seq7	Shewanella putrefaciens strain CGMCC-1.6515 chromosome	Shewanella putrefaciens	24	845	100	0	98.74	CP066369.1	blastn	nt
Seq8	Uncultured organism clone Sed_H07 putative ketoacyl synthase	Uncultured organism	155900	316	97	2e-81	79	HM637459.1	blastn	nt
Seq9	Uncultured organism clone Sed_H07 putative ketoacyl synthase	Uncultured organism	155900	315	97	8e-81	78.96	HM637459.1	blastn	nt
Seq10	Shewanella putrefaciens strain CGMCC-1.6515 chromosome	Shewanella putrefaciens	24	817	100	0	97.68	CP066369.1	blastn	nt
Seq11	Unidentified microorganism isolate HGL-St1 polyketide	Uncultured organism	81726	130	39	3e-25	79.06	AY211089.1	blastn	nt
Seq12	Shewanella putrefaciens strain CGMCC-1.6515 chromosome	Shewanella putrefaciens	24	802	98	0	97.64	CP066369.1	blastn	nt
Seq13	Shewanella putrefaciens strain CGMCC-1.6515 chromosome	Shewanella putrefaciens	24	797	98	0	97.43	CP066369.1	blastn	nt
Seq14	Shewanella putrefaciens strain CGMCC-1.6515 chromosome	Shewanella putrefaciens	24	771	99	0	95.99	CP066369.1	blastn	nt
Seq15	Uncultured organism clone Pier_C07 putative ketoacyl synthase	Uncultured organism	155900	156	98	5e-33	73.11	HM637314.1	blastn	nt
Seq16	Shewanella putrefaciens strain CGMCC-1.6515 chromosome	Shewanella putrefaciens	24	833	100	0	98.32	CP066369.1	blastn	nt
Seq17	Shewanella sp. JNE7 chromosome	Shewanella sp.	2989726	769	98	0	96.36	CP096166.1	blastn	nt
Seq18	Shewanella putrefaciens strain CGMCC-1.6515 chromosome	Shewanella putrefaciens	24	828	100	0	98.11	CP066369.1	blastn	nt
Seq19	Chloroflexota bacterium L227-S17 chromosome 2	Chloroflexota bacterium	3003348	106	66	5e-18	73.21	CP128400.1	blastn	nt
Seq20	Shewanella putrefaciens strain CGMCC-1.6515 chromosome	Shewanella putrefaciens	24	800	100	0	97.05	CP066369.1	blastn	nt
Seq21	Shewanella putrefaciens strain CGMCC-1.6515 chromosome	Shewanella putrefaciens	24	802	98	0	97.64	CP066369.1	blastn	nt
Seq22	Uncultured organism clone Sed_H07 putative ketoacyl synthase	Uncultured organism	155900	322	97	5e-83	79.22	HM637459.1	blastn	nt
Seq23	Shewanella baltica OS678	Shewanella baltica	693973	695	100	0	93.05	CP002383.1	blastn	nt
Seq24	Shewanella putrefaciens strain CGMCC-1.6515 chromosome	Shewanella putrefaciens	24	806	100	0	97.26	CP066369.1	blastn	nt
Seq25	Uncultured organism clone Sed_H07 putative ketoacyl synthase	Uncultured organism	155900	320	97	2e-82	79.18	HM637459.1	blastn	nt
Seq26	Uncultured organism clone Pier_C07 putative ketoacyl synthase	Uncultured organism	155900	167	98	2e-36	73.47	HM637314.1	blastn	nt
Seq27	Shewanella baltica OS678	Shewanella baltica	693973	723	100	0	94.11	CP002383.1	blastn	nt
Seq28	Shewanella baltica OS678	Shewanella baltica	693973	701	100	0	93.26	CP002383.1	blastn	nt
Seq29	Shewanella putrefaciens strain CGMCC-1.6515 chromosome	Shewanella putrefaciens	24	795	100	0	96.84	CP066369.1	blastn	nt
Seq30	Shewanella putrefaciens strain CGMCC-1.6515 chromosome	Shewanella putrefaciens	24	791	98	0	97.22	CP066369.1	blastn	nt
Seq31	Uncultured organism clone Sed_H07 putative ketoacyl synthase	Uncultured organism	155900	309	97	4e-79	78.74	HM637459.1	blastn	nt
Seq32	Shewanella putrefaciens strain CGMCC-1.6515 chromosome	Shewanella putrefaciens	24	765	99	0	95.78	CP066369.1	blastn	nt
Seq33	Uncultured organism clone Sed_H07 putative ketoacyl synthase	Uncultured organism	155900	316	97	2e-81	79	HM637459.1	blastn	nt
Seq34	Shewanella putrefaciens strain YZ08 chromosome	Shewanella putrefaciens	24	822	100	0	97.89	CP080633.1	blastn	nt
Seq35	Shewanella putrefaciens strain CGMCC-1.6515 chromosome	Shewanella putrefaciens	24	806	100	0	97.26	CP066369.1	blastn	nt
Seq36	Sulfidibacter corallicola strain M133 chromosome	Sulfidibacter corallicola	2818388	58.4	7	0.002	97.14	CP071793.1	blastn	nt
Seq37	Uncultured organism clone Pier_C07 putative ketoacyl synthase	Uncultured organism	155900	156	98	5e-33	72.88	HM637314.1	blastn	nt
Seq38	Shewanella putrefaciens strain YZ08 chromosome	Shewanella putrefaciens	24	817	100	0	97.68	CP080633.1	blastn	nt
Seq39	Shewanella putrefaciens strain CGMCC-1.6515 chromosome	Shewanella putrefaciens	24	791	98	0	97.22	CP066369.1	blastn	nt
Seq40	Uncultured organism clone Pier_C07 putative ketoacyl synthase	Uncultured organism	155900	169	98	7e-37	73.64	HM637314.1	blastn	nt
Seq41	Shewanella putrefaciens strain CGMCC-1.6515 chromosome	Shewanella putrefaciens	24	795	100	0	96.84	CP066369.1	blastn	nt
Seq42	Shewanella baltica strain 128 chromosome	Shewanella baltica	62322	815	99	0	97.68	CP028730.1	blastn	nt
Seq43	Shewanella baltica OS117	Shewanella baltica	693970	793	99	0	96.84	CP002811.1	blastn	nt
Seq44	Shewanella putrefaciens strain CGMCC-1.6515 chromosome	Shewanella putrefaciens	24	806	100	0	97.26	CP066369.1	blastn	nt
Seq45	Shewanella putrefaciens strain CGMCC-1.6515 chromosome	Shewanella putrefaciens	24	811	100	0	97.47	CP066369.1	blastn	nt
Seq46	Shewanella putrefaciens strain CGMCC-1.6515 chromosome	Shewanella putrefaciens	24	813	99	0	97.67	CP066369.1	blastn	nt
Seq47	Shewanella putrefaciens strain CGMCC-1.6515 chromosome	Shewanella putrefaciens	24	800	100	0	97.05	CP066369.1	blastn	nt
Seq48	Shewanella putrefaciens strain CGMCC-1.6515 chromosome	Shewanella putrefaciens	24	817	100	0	97.68	CP066369.1	blastn	nt
Seq49	Shewanella putrefaciens strain CGMCC-1.6515 chromosome	Shewanella putrefaciens	24	784	100	0	96.42	CP066369.1	blastn	nt
Seq50	Shewanella putrefaciens strain CGMCC-1.6515 chromosome	Shewanella putrefaciens	24	828	100	0	98.11	CP066369.1	blastn	nt
Seq51	Shewanella putrefaciens strain CGMCC-1.6515 chromosome	Shewanella putrefaciens	24	811	100	0	97.47	CP066369.1	blastn	nt
Seq52	Shewanella putrefaciens strain 4H chromosome	Shewanella putrefaciens	24	861	100	0	99.37	CP104755.1	blastn	nt
Seq53	Shewanella putrefaciens strain CGMCC-1.6515 chromosome	Shewanella putrefaciens	24	789	100	0	96.63	CP066369.1	blastn	nt
Seq54	Shewanella putrefaciens strain CGMCC-1.6515 chromosome	Shewanella putrefaciens	24	795	100	0	96.84	CP066369.1	blastn	nt
Seq55	Gemmata bacterium CJuql4 whole genome assembly and annotation	Gemmata bacterium	2052164	206	73	5e-48	77.49	LR586051.1	blastn	nt
Seq56	Shewanella putrefaciens strain CGMCC-1.6515 chromosome	Shewanella putrefaciens	24	833	100	0	98.32	CP066369.1	blastn	nt
Seq57	Shewanella putrefaciens strain CGMCC-1.6515 chromosome	Shewanella putrefaciens	24	806	100	0	97.26	CP066369.1	blastn	nt
Seq58	Shewanella putrefaciens strain CGMCC-1.6515 chromosome	Shewanella putrefaciens	24	817	100	0	97.68	CP066369.1	blastn	nt
Seq59	Shewanella putrefaciens strain CGMCC-1.6515 chromosome	Shewanella putrefaciens	24	795	100	0	96.84	CP066369.1	blastn	nt
Seq60	Gemmata bacterium CJuql4 whole genome assembly and annotation	Gemmata bacterium	2052164	285	100	6e-72	77.66	LR586051.1	blastn	nt
Seq61	Desulfosarcina alkanivorans PL12 DNA	Desulfosarcina alkanivorans	571177	62.1	8	0.0001	94.87	AP021874.1	blastn	nt
Seq62	Shewanella putrefaciens strain CGMCC-1.6515 chromosome	Shewanella putrefaciens	24	811	100	0	97.47	CP066369.1	blastn	nt
Seq63	Shewanella putrefaciens strain 4H chromosome	Shewanella putrefaciens	24	861	100	0	99.37	CP104755.1	blastn	nt
Seq64	Bimastos eiseni genome assembly chromosome: 2	Bimastos eiseni	320977	2077	32	5e-33	86.71	OY365807.1	blastn	nt
Seq65	Shewanella putrefaciens strain CGMCC-1.6515 chromosome	Shewanella putrefaciens	24	784	100	0	96.42	CP066369.1	blastn	nt
Seq66	Shewanella putrefaciens strain CGMCC-1.6515 chromosome	Shewanella putrefaciens	24	795	100	0	96.84	CP066369.1	blastn	nt

## Sheet: ST7_PfaAKS_ASV_blastx_nr
Supp. Table 07: tophits from the nonredundant protein sequences (nr) database of BLASTx annotations for the earthworm PfaA-KS sequences derived from PfaAKS primers
UNIQ	TARGET_DESCRIPTION	TAX_ASSIGN	TAXID	MAX_SCORE	QUERY_COVER	EVALUE	PERCENTID	ACCESSION	BLAST_ALGO	DATABASE
Seq1	beta-ketoacyl synthase [Gammaproteobacteria bacterium]	Gammaproteobacteria bacterium	1913989	323	99	2e-108	100	MBU2002793.1	blastx	nr
Seq2	beta-ketoacyl synthase [Gammaproteobacteria bacterium]	Gammaproteobacteria bacterium	1913989	323	99	2e-108	100	MBU2002793.1	blastx	nr
Seq3	beta-ketoacyl synthase [Gammaproteobacteria bacterium]	Gammaproteobacteria bacterium	1913989	323	99	2e-108	100	MBU2002793.1	blastx	nr
Seq4	putative ketoacyl synthase [uncultured organism]	uncultured organism	155900	301	99	1e-102	92.41	ADL93314.1	blastx	nr
Seq5	beta-ketoacyl synthase [Gammaproteobacteria bacterium]	Gammaproteobacteria bacterium	1913989	323	99	2e-108	100	MBU2002793.1	blastx	nr
Seq6	beta-ketoacyl synthase [Gammaproteobacteria bacterium]	Gammaproteobacteria bacterium	1913989	323	99	2e-108	100	MBU2002793.1	blastx	nr
Seq7	beta-ketoacyl synthase [Gammaproteobacteria bacterium]	Gammaproteobacteria bacterium	1913989	323	99	2e-108	100	MBU2002793.1	blastx	nr
Seq8	putative ketoacyl synthase [uncultured organism]	uncultured organism	155900	301	99	1e-102	92.41	ADL93314.1	blastx	nr
Seq9	putative ketoacyl synthase [uncultured organism]	uncultured organism	155900	301	99	1e-102	92.41	ADL93314.1	blastx	nr
Seq10	beta-ketoacyl synthase [Gammaproteobacteria bacterium]	Gammaproteobacteria bacterium	1913989	323	99	2e-108	100	MBU2002793.1	blastx	nr
Seq11	phosphopantetheine-binding protein [Anaerolineae bacterium]	Anaerolineae bacterium	2052143	296	99	2e-89	89.87	MCU0497251.1	blastx	nr
Seq12	beta-ketoacyl synthase [Gammaproteobacteria bacterium]	Gammaproteobacteria bacterium	1913989	322	99	7e-108	98.73	MBU2002793.1	blastx	nr
Seq13	beta-ketoacyl synthase [Gammaproteobacteria bacterium]	Gammaproteobacteria bacterium	1913989	322	99	7e-108	98.73	MBU2002793.1	blastx	nr
Seq14	beta-ketoacyl synthase [Gammaproteobacteria bacterium]	Gammaproteobacteria bacterium	1913989	323	99	2e-108	100	MBU2002793.1	blastx	nr
Seq15	putative ketoacyl synthase [uncultured organism]	uncultured organism	155900	265	99	2e-88	80.38	ADL93278.1	blastx	nr
Seq16	beta-ketoacyl synthase [Gammaproteobacteria bacterium]	Gammaproteobacteria bacterium	1913989	323	99	2e-108	100	MBU2002793.1	blastx	nr
Seq17	beta-ketoacyl synthase [Gammaproteobacteria bacterium]	Gammaproteobacteria bacterium	1913989	322	99	7e-108	98.73	MBU2002793.1	blastx	nr
Seq18	beta-ketoacyl synthase [Gammaproteobacteria bacterium]	Gammaproteobacteria bacterium	1913989	323	99	2e-108	100	MBU2002793.1	blastx	nr
Seq19	acyltransferase domain-containing protein [Anaerolineales]	Anaerolineales	2073117	269	99	5e-80	89.24	MCA9979535.1	blastx	nr
Seq20	beta-ketoacyl synthase [Gammaproteobacteria bacterium]	Gammaproteobacteria bacterium	1913989	323	99	2e-108	100	MBU2002793.1	blastx	nr
Seq21	beta-ketoacyl synthase [Gammaproteobacteria bacterium]	Gammaproteobacteria bacterium	1913989	322	99	7e-108	98.73	MBU2002793.1	blastx	nr
Seq22	putative ketoacyl synthase [uncultured organism]	uncultured organism	155900	301	99	1e-102	92.41	ADL93314.1	blastx	nr
Seq23	beta-ketoacyl synthase [Gammaproteobacteria bacterium]	Gammaproteobacteria bacterium	1913989	319	99	8e-107	98.73	MBU2002793.1	blastx	nr
Seq24	beta-ketoacyl synthase [Gammaproteobacteria bacterium]	Gammaproteobacteria bacterium	1913989	323	99	2e-108	100	MBU2002793.1	blastx	nr
Seq25	putative ketoacyl synthase [uncultured organism]	uncultured organism	155900	301	99	1e-102	92.41	ADL93314.1	blastx	nr
Seq26	putative ketoacyl synthase [uncultured organism]	uncultured organism	155900	264	99	7e-88	79.75	ADL93278.1	blastx	nr
Seq27	beta-ketoacyl synthase [Gammaproteobacteria bacterium]	Gammaproteobacteria bacterium	1913989	317	99	5e-106	98.09	MBU2002793.1	blastx	nr
Seq28	beta-ketoacyl synthase [Gammaproteobacteria bacterium]	Gammaproteobacteria bacterium	1913989	321	99	2e-107	99.36	MBU2002793.1	blastx	nr
Seq29	beta-ketoacyl synthase [Gammaproteobacteria bacterium]	Gammaproteobacteria bacterium	1913989	323	99	2e-108	100	MBU2002793.1	blastx	nr
Seq30	beta-ketoacyl synthase [Gammaproteobacteria bacterium]	Gammaproteobacteria bacterium	1913989	319	99	1e-106	98.09	MBU2002793.1	blastx	nr
Seq31	putative ketoacyl synthase [uncultured organism]	uncultured organism	155900	301	99	1e-102	92.41	ADL93314.1	blastx	nr
Seq32	beta-ketoacyl synthase [Gammaproteobacteria bacterium]	Gammaproteobacteria bacterium	1913989	320	99	2e-107	99.36	MBU2002793.1	blastx	nr
Seq33	putative ketoacyl synthase [uncultured organism]	uncultured organism	155900	301	99	1e-102	92.41	ADL93314.1	blastx	nr
Seq34	beta-ketoacyl synthase [Gammaproteobacteria bacterium]	Gammaproteobacteria bacterium	1913989	323	99	2e-108	100	MBU2002793.1	blastx	nr
Seq35	beta-ketoacyl synthase [Gammaproteobacteria bacterium]	Gammaproteobacteria bacterium	1913989	320	99	2e-107	99.36	MBU2002793.1	blastx	nr
Seq36	polyketide synthase [Armatimonadota bacterium]	Armatimonadota bacterium	2033014	228	99	1e-69	87.34	MBC8099763.1	blastx	nr
Seq37	putative ketoacyl synthase [uncultured organism]	uncultured organism	155900	266	99	1e-88	81.01	ADL93142.1	blastx	nr
Seq38	beta-ketoacyl synthase [Gammaproteobacteria bacterium]	Gammaproteobacteria bacterium	1913989	321	99	2e-107	99.36	MBU2002793.1	blastx	nr
Seq39	beta-ketoacyl synthase [Gammaproteobacteria bacterium]	Gammaproteobacteria bacterium	1913989	322	99	7e-108	98.73	MBU2002793.1	blastx	nr
Seq40	putative ketoacyl synthase [uncultured organism]	uncultured organism	155900	261	99	1e-86	79.11	ADL93278.1	blastx	nr
Seq41	beta-ketoacyl synthase [Gammaproteobacteria bacterium]	Gammaproteobacteria bacterium	1913989	317	99	9e-106	98.09	MBU2002793.1	blastx	nr
Seq42	beta-ketoacyl synthase [Gammaproteobacteria bacterium]	Gammaproteobacteria bacterium	1913989	323	99	2e-108	100	MBU2002793.1	blastx	nr
Seq43	beta-ketoacyl synthase [Gammaproteobacteria bacterium]	Gammaproteobacteria bacterium	1913989	323	99	2e-108	100	MBU2002793.1	blastx	nr
Seq44	beta-ketoacyl synthase [Gammaproteobacteria bacterium]	Gammaproteobacteria bacterium	1913989	314	99	7e-105	97.45	MBU2002793.1	blastx	nr
Seq45	beta-ketoacyl synthase [Gammaproteobacteria bacterium]	Gammaproteobacteria bacterium	1913989	317	99	4e-106	98.09	MBU2002793.1	blastx	nr
Seq46	beta-ketoacyl synthase [Gammaproteobacteria bacterium]	Gammaproteobacteria bacterium	1913989	321	99	1e-107	99.36	MBU2002793.1	blastx	nr
Seq47	beta-ketoacyl synthase [Gammaproteobacteria bacterium]	Gammaproteobacteria bacterium	1913989	319	99	8e-107	98.73	MBU2002793.1	blastx	nr
Seq48	beta-ketoacyl synthase [Gammaproteobacteria bacterium]	Gammaproteobacteria bacterium	1913989	319	99	1e-106	98.73	MBU2002793.1	blastx	nr
Seq49	beta-ketoacyl synthase [Gammaproteobacteria bacterium]	Gammaproteobacteria bacterium	1913989	313	99	1e-104	97.45	MBU2002793.1	blastx	nr
Seq50	beta-ketoacyl synthase [Gammaproteobacteria bacterium]	Gammaproteobacteria bacterium	1913989	320	99	2e-107	99.36	MBU2002793.1	blastx	nr
Seq51	beta-ketoacyl synthase [Gammaproteobacteria bacterium]	Gammaproteobacteria bacterium	1913989	323	99	2e-108	100	MBU2002793.1	blastx	nr
Seq52	beta-ketoacyl synthase [Gammaproteobacteria bacterium]	Gammaproteobacteria bacterium	1913989	320	99	3e-107	98.73	MBU2002793.1	blastx	nr
Seq53	beta-ketoacyl synthase [Gammaproteobacteria bacterium]	Gammaproteobacteria bacterium	1913989	318	99	2e-106	98.73	MBU2002793.1	blastx	nr
Seq54	beta-ketoacyl synthase [Gammaproteobacteria bacterium]	Gammaproteobacteria bacterium	1913989	319	99	7e-107	99.36	MBU2002793.1	blastx	nr
Seq55	putative ketoacyl synthase [uncultured organism]	uncultured organism	155900	199	99	6e-62	78.98	ADL93312.1	blastx	nr
Seq56	beta-ketoacyl synthase [Gammaproteobacteria bacterium]	Gammaproteobacteria bacterium	1913989	321	99	2e-107	99.36	MBU2002793.1	blastx	nr
Seq57	beta-ketoacyl synthase [Gammaproteobacteria bacterium]	Gammaproteobacteria bacterium	1913989	320	99	3e-107	99.36	MBU2002793.1	blastx	nr
Seq58	beta-ketoacyl synthase [Gammaproteobacteria bacterium]	Gammaproteobacteria bacterium	1913989	317	99	4e-106	98.09	MBU2002793.1	blastx	nr
Seq59	beta-ketoacyl synthase [Gammaproteobacteria bacterium]	Gammaproteobacteria bacterium	1913989	321	99	1e-107	99.36	MBU2002793.1	blastx	nr
Seq60	putative ketoacyl synthase [uncultured organism]	uncultured organism	155900	259	99	7e-86	78.48	ADL93097.1	blastx	nr
Seq61	acyltransferase domain-containing protein [Gemmataceae bacterium]	Gemmataceae bacterium	2052164	251	99	1e-73	88.61	MBX7103529.1	blastx	nr
Seq62	beta-ketoacyl synthase [Gammaproteobacteria bacterium]	Gammaproteobacteria bacterium	1913989	312	99	6e-104	97.45	MBU2002793.1	blastx	nr
Seq63	beta-ketoacyl synthase [Gammaproteobacteria bacterium]	Gammaproteobacteria bacterium	1913989	314	99	7e-105	98.09	MBU2002793.1	blastx	nr
Seq64	NA	NA	NA	NA	NA	NA	NA	NA	blastx	nr
Seq65	beta-ketoacyl synthase [Gammaproteobacteria bacterium]	Gammaproteobacteria bacterium	1913989	316	99	2e-105	98.09	MBU2002793.1	blastx	nr
Seq66	beta-ketoacyl synthase [Gammaproteobacteria bacterium]	Gammaproteobacteria bacterium	1913989	322	99	5e-108	99.36	MBU2002793.1	blastx	nr

## Sheet: ST8_PfaAKS_ref_seqs_assign
Supp. Table 08: metadata for the reference PfaA-KS sequences and E. coli fabF sequence used for phylogenetic analysis with the NCBI study accessions.
STUDY	PREFIX	ITOL_PREF	ISO_LOC	ASSIGNMENT	FASTA_HEADER
NCBI	E.coli_fabF	fabF_E.coli_primer-region-comparative_NC_000913.3	NC_000913.3	str_K12_MG1655	fabF_E.coli_primer-region-comparative_NC_000913.3
SA2011	PRT_9	HM637293.1	ScrippsPier_3m	Deltaproteobacteria	HM637293.1 Uncultured organism clone PRT_9 putative ketoacyl synthase gene, partial cds
SA2011	Pier_A04	HM637294.1	ScrippsPier_3m	Vibrio	HM637294.1 Uncultured organism clone Pier_A04 putative ketoacyl synthase gene, partial cds
SA2011	Pier_A06	HM637295.1	ScrippsPier_3m	Vibrio	HM637295.1 Uncultured organism clone Pier_A06 putative ketoacyl synthase gene, partial cds
SA2011	Pier_A07	HM637296.1	ScrippsPier_3m	Deltaproteobacteria	HM637296.1 Uncultured organism clone Pier_A07 putative ketoacyl synthase gene, partial cds
SA2011	Pier_A08	HM637297.1	ScrippsPier_3m	Deltaproteobacteria	HM637297.1 Uncultured organism clone Pier_A08 putative ketoacyl synthase gene, partial cds
SA2011	Pier_A09	HM637298.1	ScrippsPier_3m	Vibrio	HM637298.1 Uncultured organism clone Pier_A09 putative ketoacyl synthase gene, partial cds
SA2011	Pier_A10	HM637299.1	ScrippsPier_3m	Vibrio	HM637299.1 Uncultured organism clone Pier_A10 putative ketoacyl synthase gene, partial cds
SA2011	Pier_A11	HM637300.1	ScrippsPier_3m	Vibrio	HM637300.1 Uncultured organism clone Pier_A11 putative ketoacyl synthase gene, partial cds
SA2011	Pier_A12	HM637301.1	ScrippsPier_3m	Deltaproteobacteria	HM637301.1 Uncultured organism clone Pier_A12 putative ketoacyl synthase gene, partial cds
SA2011	Pier_B04	HM637302.1	ScrippsPier_3m	Vibrio	HM637302.1 Uncultured organism clone Pier_B04 putative ketoacyl synthase gene, partial cds
SA2011	Pier_B05	HM637303.1	ScrippsPier_3m	Psychromonas	HM637303.1 Uncultured organism clone Pier_B05 putative ketoacyl synthase gene, partial cds
SA2011	Pier_B06	HM637304.1	ScrippsPier_3m	Flammeovirga	HM637304.1 Uncultured organism clone Pier_B06 putative ketoacyl synthase gene, partial cds
SA2011	Pier_B07	HM637305.1	ScrippsPier_3m	Vibrio	HM637305.1 Uncultured organism clone Pier_B07 putative ketoacyl synthase gene, partial cds
SA2011	Pier_B08	HM637306.1	ScrippsPier_3m	Vibrio	HM637306.1 Uncultured organism clone Pier_B08 putative ketoacyl synthase gene, partial cds
SA2011	Pier_B09	HM637307.1	ScrippsPier_3m	Vibrio	HM637307.1 Uncultured organism clone Pier_B09 putative ketoacyl synthase gene, partial cds
SA2011	Pier_B10	HM637308.1	ScrippsPier_3m	Vibrio	HM637308.1 Uncultured organism clone Pier_B10 putative ketoacyl synthase gene, partial cds
SA2011	Pier_B11	HM637309.1	ScrippsPier_3m	Vibrio	HM637309.1 Uncultured organism clone Pier_B11 putative ketoacyl synthase gene, partial cds
SA2011	Pier_B12	HM637310.1	ScrippsPier_3m	Vibrio	HM637310.1 Uncultured organism clone Pier_B12 putative ketoacyl synthase gene, partial cds
SA2011	Pier_C04	HM637311.1	ScrippsPier_3m	Flammeovirga	HM637311.1 Uncultured organism clone Pier_C04 putative ketoacyl synthase gene, partial cds
SA2011	Pier_C05	HM637312.1	ScrippsPier_3m	Deltaproteobacteria	HM637312.1 Uncultured organism clone Pier_C05 putative ketoacyl synthase gene, partial cds
SA2011	Pier_C06	HM637313.1	ScrippsPier_3m	Flammeovirga	HM637313.1 Uncultured organism clone Pier_C06 putative ketoacyl synthase gene, partial cds
SA2011	Pier_C07	HM637314.1	ScrippsPier_3m	Psychromonas	HM637314.1 Uncultured organism clone Pier_C07 putative ketoacyl synthase gene, partial cds
SA2011	Pier_C08	HM637315.1	ScrippsPier_3m	Vibrio	HM637315.1 Uncultured organism clone Pier_C08 putative ketoacyl synthase gene, partial cds
SA2011	Pier_C09	HM637316.1	ScrippsPier_3m	Vibrio	HM637316.1 Uncultured organism clone Pier_C09 putative ketoacyl synthase gene, partial cds
SA2011	Pier_C10	HM637317.1	ScrippsPier_3m	Vibrio	HM637317.1 Uncultured organism clone Pier_C10 putative ketoacyl synthase gene, partial cds
SA2011	Pier_C11	HM637318.1	ScrippsPier_3m	Vibrio	HM637318.1 Uncultured organism clone Pier_C11 putative ketoacyl synthase gene, partial cds
SA2011	Pier_C12	HM637319.1	ScrippsPier_3m	Flammeovirga	HM637319.1 Uncultured organism clone Pier_C12 putative ketoacyl synthase gene, partial cds
SA2011	Pier_D04	HM637320.1	ScrippsPier_3m	Vibrio	HM637320.1 Uncultured organism clone Pier_D04 putative ketoacyl synthase gene, partial cds
SA2011	Pier_D05	HM637321.1	ScrippsPier_3m	Psychromonas	HM637321.1 Uncultured organism clone Pier_D05 putative ketoacyl synthase gene, partial cds
SA2011	Pier_D08	HM637322.1	ScrippsPier_3m	Deltaproteobacteria	HM637322.1 Uncultured organism clone Pier_D08 putative ketoacyl synthase gene, partial cds
SA2011	Pier_D10	HM637323.1	ScrippsPier_3m	Deltaproteobacteria	HM637323.1 Uncultured organism clone Pier_D10 putative ketoacyl synthase gene, partial cds
SA2011	Pier_D11	HM637324.1	ScrippsPier_3m	Vibrio	HM637324.1 Uncultured organism clone Pier_D11 putative ketoacyl synthase gene, partial cds
SA2011	Pier_D12	HM637325.1	ScrippsPier_3m	Psychromonas	HM637325.1 Uncultured organism clone Pier_D12 putative ketoacyl synthase gene, partial cds
SA2011	Pier_E04	HM637326.1	ScrippsPier_3m	Vibrio	HM637326.1 Uncultured organism clone Pier_E04 putative ketoacyl synthase gene, partial cds
SA2011	Pier_E07	HM637327.1	ScrippsPier_3m	Vibrio	HM637327.1 Uncultured organism clone Pier_E07 putative ketoacyl synthase gene, partial cds
SA2011	Pier_E08	HM637328.1	ScrippsPier_3m	Vibrio	HM637328.1 Uncultured organism clone Pier_E08 putative ketoacyl synthase gene, partial cds
SA2011	Pier_E09	HM637329.1	ScrippsPier_3m	Vibrio	HM637329.1 Uncultured organism clone Pier_E09 putative ketoacyl synthase gene, partial cds
SA2011	Pier_E10	HM637330.1	ScrippsPier_3m	Vibrio	HM637330.1 Uncultured organism clone Pier_E10 putative ketoacyl synthase gene, partial cds
SA2011	Pier_E11	HM637331.1	ScrippsPier_3m	Deltaproteobacteria	HM637331.1 Uncultured organism clone Pier_E11 putative ketoacyl synthase gene, partial cds
SA2011	Pier_E12	HM637332.1	ScrippsPier_3m	Deltaproteobacteria	HM637332.1 Uncultured organism clone Pier_E12 putative ketoacyl synthase gene, partial cds
SA2011	Pier_F04	HM637333.1	ScrippsPier_3m	Vibrio	HM637333.1 Uncultured organism clone Pier_F04 putative ketoacyl synthase gene, partial cds
SA2011	Pier_F05	HM637334.1	ScrippsPier_3m	Vibrio	HM637334.1 Uncultured organism clone Pier_F05 putative ketoacyl synthase gene, partial cds
SA2011	Pier_F06	HM637335.1	ScrippsPier_3m	Deltaproteobacteria	HM637335.1 Uncultured organism clone Pier_F06 putative ketoacyl synthase gene, partial cds
SA2011	Pier_F07	HM637336.1	ScrippsPier_3m	Saprospirace	HM637336.1 Uncultured organism clone Pier_F07 putative ketoacyl synthase gene, partial cds
SA2011	Pier_F08	HM637337.1	ScrippsPier_3m	Vibrio	HM637337.1 Uncultured organism clone Pier_F08 putative ketoacyl synthase gene, partial cds
SA2011	Pier_F09	HM637338.1	ScrippsPier_3m	Vibrio	HM637338.1 Uncultured organism clone Pier_F09 putative ketoacyl synthase gene, partial cds
SA2011	Pier_F10	HM637339.1	ScrippsPier_3m	Deltaproteobacteria	HM637339.1 Uncultured organism clone Pier_F10 putative ketoacyl synthase gene, partial cds
SA2011	Pier_F12	HM637340.1	ScrippsPier_3m	Vibrio	HM637340.1 Uncultured organism clone Pier_F12 putative ketoacyl synthase gene, partial cds
SA2011	Pier_G04	HM637341.1	ScrippsPier_3m	Vibrio	HM637341.1 Uncultured organism clone Pier_G04 putative ketoacyl synthase gene, partial cds
SA2011	Pier_G05	HM637342.1	ScrippsPier_3m	Saprospirace	HM637342.1 Uncultured organism clone Pier_G05 putative ketoacyl synthase gene, partial cds
SA2011	Pier_G06	HM637343.1	ScrippsPier_3m	Vibrio	HM637343.1 Uncultured organism clone Pier_G06 putative ketoacyl synthase gene, partial cds
SA2011	Pier_G08	HM637344.1	ScrippsPier_3m	Vibrio	HM637344.1 Uncultured organism clone Pier_G08 putative ketoacyl synthase gene, partial cds
SA2011	Pier_G09	HM637345.1	ScrippsPier_3m	Vibrio	HM637345.1 Uncultured organism clone Pier_G09 putative ketoacyl synthase gene, partial cds
SA2011	Pier_G11	HM637346.1	ScrippsPier_3m	Deltaproteobacteria	HM637346.1 Uncultured organism clone Pier_G11 putative ketoacyl synthase gene, partial cds
SA2011	Pier_G12	HM637347.1	ScrippsPier_3m	Vibrio	HM637347.1 Uncultured organism clone Pier_G12 putative ketoacyl synthase gene, partial cds
SA2011	Pier_H05	HM637348.1	ScrippsPier_3m	Vibrio	HM637348.1 Uncultured organism clone Pier_H05 putative ketoacyl synthase gene, partial cds
SA2011	Pier_H06	HM637349.1	ScrippsPier_3m	Vibrio	HM637349.1 Uncultured organism clone Pier_H06 putative ketoacyl synthase gene, partial cds
SA2011	Pier_H08	HM637350.1	ScrippsPier_3m	Vibrio	HM637350.1 Uncultured organism clone Pier_H08 putative ketoacyl synthase gene, partial cds
SA2011	Pier_H09	HM637351.1	ScrippsPier_3m	Deltaproteobacteria	HM637351.1 Uncultured organism clone Pier_H09 putative ketoacyl synthase gene, partial cds
SA2011	Pier_H10	HM637352.1	ScrippsPier_3m	Vibrio	HM637352.1 Uncultured organism clone Pier_H10 putative ketoacyl synthase gene, partial cds
SA2011	Pier_H11	HM637353.1	ScrippsPier_3m	Flammeovirga	HM637353.1 Uncultured organism clone Pier_H11 putative ketoacyl synthase gene, partial cds
SA2011	Pier_H12	HM637354.1	ScrippsPier_3m	Psychromonas	HM637354.1 Uncultured organism clone Pier_H12 putative ketoacyl synthase gene, partial cds
SA2011	SIO_A01	HM637355.1	ScrippsPier_3m	Vibrio	HM637355.1 Uncultured organism clone SIO_A01 putative ketoacyl synthase gene, partial cds
SA2011	SIO_A05	HM637356.1	ScrippsPier_3m	Vibrio	HM637356.1 Uncultured organism clone SIO_A05 putative ketoacyl synthase gene, partial cds
SA2011	SIO_A07	HM637357.1	ScrippsPier_3m	Saprospirace	HM637357.1 Uncultured organism clone SIO_A07 putative ketoacyl synthase gene, partial cds
SA2011	SIO_A08	HM637358.1	ScrippsPier_3m	Vibrio	HM637358.1 Uncultured organism clone SIO_A08 putative ketoacyl synthase gene, partial cds
SA2011	SIO_A09	HM637359.1	ScrippsPier_3m	Saprospirace	HM637359.1 Uncultured organism clone SIO_A09 putative ketoacyl synthase gene, partial cds
SA2011	SIO_B06	HM637360.1	ScrippsPier_3m	Flammeovirga	HM637360.1 Uncultured organism clone SIO_B06 putative ketoacyl synthase gene, partial cds
SA2011	SIO_B07	HM637361.1	ScrippsPier_3m	Vibrio	HM637361.1 Uncultured organism clone SIO_B07 putative ketoacyl synthase gene, partial cds
SA2011	SIO_B08	HM637362.1	ScrippsPier_3m	Flammeovirga	HM637362.1 Uncultured organism clone SIO_B08 putative ketoacyl synthase gene, partial cds
SA2011	SIO_C06	HM637363.1	ScrippsPier_3m	Vibrio	HM637363.1 Uncultured organism clone SIO_C06 putative ketoacyl synthase gene, partial cds
SA2011	SIO_C10	HM637364.1	ScrippsPier_3m	Psychromonas	HM637364.1 Uncultured organism clone SIO_C10 putative ketoacyl synthase gene, partial cds
SA2011	SIO_C12	HM637365.1	ScrippsPier_3m	Moritella	HM637365.1 Uncultured organism clone SIO_C12 putative ketoacyl synthase gene, partial cds
SA2011	SIO_D04	HM637366.1	ScrippsPier_3m	Deltaproteobacteria	HM637366.1 Uncultured organism clone SIO_D04 putative ketoacyl synthase gene, partial cds
SA2011	SIO_D05	HM637367.1	ScrippsPier_3m	Deltaproteobacteria	HM637367.1 Uncultured organism clone SIO_D05 putative ketoacyl synthase gene, partial cds
SA2011	SIO_D06	HM637368.1	ScrippsPier_3m	Flammeovirga	HM637368.1 Uncultured organism clone SIO_D06 putative ketoacyl synthase gene, partial cds
SA2011	SIO_D09	HM637369.1	ScrippsPier_3m	Deltaproteobacteria	HM637369.1 Uncultured organism clone SIO_D09 putative ketoacyl synthase gene, partial cds
SA2011	SIO_D12	HM637370.1	ScrippsPier_3m	Vibrio	HM637370.1 Uncultured organism clone SIO_D12 putative ketoacyl synthase gene, partial cds
SA2011	SIO_E03	HM637371.1	ScrippsPier_3m	Vibrio	HM637371.1 Uncultured organism clone SIO_E03 putative ketoacyl synthase gene, partial cds
SA2011	SIO_E04	HM637372.1	ScrippsPier_3m	Flammeovirga	HM637372.1 Uncultured organism clone SIO_E04 putative ketoacyl synthase gene, partial cds
SA2011	SIO_E08	HM637373.1	ScrippsPier_3m	Vibrio	HM637373.1 Uncultured organism clone SIO_E08 putative ketoacyl synthase gene, partial cds
SA2011	SIO_E10	HM637374.1	ScrippsPier_3m	Deltaproteobacteria	HM637374.1 Uncultured organism clone SIO_E10 putative ketoacyl synthase gene, partial cds
SA2011	SIO_E12	HM637375.1	ScrippsPier_3m	Psychromonas	HM637375.1 Uncultured organism clone SIO_E12 putative ketoacyl synthase gene, partial cds
SA2011	SIO_F02	HM637376.1	ScrippsPier_3m	Vibrio	HM637376.1 Uncultured organism clone SIO_F02 putative ketoacyl synthase gene, partial cds
SA2011	SIO_F03	HM637377.1	ScrippsPier_3m	Vibrio	HM637377.1 Uncultured organism clone SIO_F03 putative ketoacyl synthase gene, partial cds
SA2011	SIO_F06	HM637378.1	ScrippsPier_3m	Vibrio	HM637378.1 Uncultured organism clone SIO_F06 putative ketoacyl synthase gene, partial cds
SA2011	SIO_F08	HM637379.1	ScrippsPier_3m	Vibrio	HM637379.1 Uncultured organism clone SIO_F08 putative ketoacyl synthase gene, partial cds
SA2011	SIO_G06	HM637380.1	ScrippsPier_3m	Vibrio	HM637380.1 Uncultured organism clone SIO_G06 putative ketoacyl synthase gene, partial cds
SA2011	SIO_G07	HM637381.1	ScrippsPier_3m	Vibrio	HM637381.1 Uncultured organism clone SIO_G07 putative ketoacyl synthase gene, partial cds
SA2011	SIO_G08	HM637382.1	ScrippsPier_3m	Vibrio	HM637382.1 Uncultured organism clone SIO_G08 putative ketoacyl synthase gene, partial cds
SA2011	SIO_G10	HM637383.1	ScrippsPier_3m	Flammeovirga	HM637383.1 Uncultured organism clone SIO_G10 putative ketoacyl synthase gene, partial cds
SA2011	SIO_H08	HM637384.1	ScrippsPier_3m	Vibrio	HM637384.1 Uncultured organism clone SIO_H08 putative ketoacyl synthase gene, partial cds
SA2011	SIO_H11	HM637385.1	ScrippsPier_3m	Saprospirace	HM637385.1 Uncultured organism clone SIO_H11 putative ketoacyl synthase gene, partial cds
SA2011	SIO_H12	HM637386.1	ScrippsPier_3m	Vibrio	HM637386.1 Uncultured organism clone SIO_H12 putative ketoacyl synthase gene, partial cds
SA2011	Sed_A02	HM637387.1	CostaRica_MarginSediment_4km	Colwellia	HM637387.1 Uncultured organism clone Sed_A02 putative ketoacyl synthase gene, partial cds
SA2011	Sed_A03	HM637388.1	CostaRica_MarginSediment_4km	Moritella	HM637388.1 Uncultured organism clone Sed_A03 putative ketoacyl synthase gene, partial cds
SA2011	Sed_A04	HM637389.1	CostaRica_MarginSediment_4km	Colwellia	HM637389.1 Uncultured organism clone Sed_A04 putative ketoacyl synthase gene, partial cds
SA2011	Sed_A05	HM637390.1	CostaRica_MarginSediment_4km	Moritella	HM637390.1 Uncultured organism clone Sed_A05 putative ketoacyl synthase gene, partial cds
SA2011	Sed_A07	HM637391.1	CostaRica_MarginSediment_4km	Gammaproteobacteria	HM637391.1 Uncultured organism clone Sed_A07 putative ketoacyl synthase gene, partial cds
SA2011	Sed_A08	HM637392.1	CostaRica_MarginSediment_4km	Gammaproteobacteria	HM637392.1 Uncultured organism clone Sed_A08 putative ketoacyl synthase gene, partial cds
[truncated: 346 more rows]

## Sheet: ST9_ALDEx2_res
Supp. Table 09: results of pairwise comparisons of prok.pfa taxa abundance by sample types using ALDEx2 with CLR transform
[truncated: 674 more rows]

## Sheet: ST10_ALDEx2_higheffecttax
Supp. Table 10: high effect-size taxa from pairwise comparisons of prok.pfa taxa abundance by sample types using ALDEx2 with CLR transform
[truncated: 23 more rows]
